# Supplementary material for: Dynamic subcellular proteomics identifies regulators of adipocyte insulin action
Source: Nat Commun. 2026 Feb 28;17:3310. doi: 10.1038/s41467-026-70116-9 (PMC13066455; doi:10.1038/s41467-026-70116-9)
Supplement: Supplementary file 3 — Supplementary Data 1 [file 41467_2026_70116_MOESM3_ESM.xlsx]

## Sheet: File Description
Table	Description
Differential centrifugation	Centrifugation speeds used in LOPIT-DC to fractionate adipocytes
TMT labels	TMT labels used for each fraction in LOPIT-DC
Marker proteins	Proteins used as marker proteins for each organelle as training data for BANDLE
LOPIT organelle allocations	Protein organelle allocations by BANDLE
3T3-L1 vs. SGBS	Comparison of protein localisation in 3T3-L1 vs. SGBS adipocytes (Klingelhuber et al., 2024)
GoCC	Gene ontology cellular compartment analysis for proteins assigned to each organelle (not including designated marker proteins). Top 5 terms with p.adj <0.05 (Benjamini-Hochberg adjusted) shown.
Insulin regulated phosphosites	Insulin regulated phosphosites in proteins identified in LOPIT-DC in Fazakerley (2023) PMID: 36808134 and Humphrey (2013) PMID: 23684622
Insulin regulated phosphosites DJF	Insulin regulated phophosites of selected proteins in Fazakerley (2023) PMID: 36808134
Insulin regulated phosphosites SJH	Insulin regulated phosphosites of selected proteins in Humphrey (2013) PMID: 23684622 (fold change -/+ 2 at any timepoint in insulin time course (0-60 min)
Pathway enrichment analysis	Gene ontology biological processes, REACTOME and KEGG pathway enrichment analysis of proteins with differential localisation probability = 1 in LOPIT-DC. Pathways with p.adj <0.05 (Benjamini-Hochberg adjusted) shown.

## Sheet: Differental centrifugation
Fraction	Spin speed (x g)	Duration (min)
1	1000	10
2	3000	10
3	5000	10
4	9000	15
5	15000	15
6	30000	20
7	79000	43
8	120000	45
cyt	remaining cytosol	n/a

## Sheet: TMT labels
TMT label (10-plex)	Fraction
126	1
127N	2
127C	3
128N	4
128C	5
129N	6
129C	7
130N	8
130C	cytosol
131N	lipid droplet

## Sheet: Marker proteins
UniProt Accession	Marker	Gene	Gene.Description
O08709	Cytosol	PRDX6	Peroxiredoxin-6
O09131	Cytosol	GSTO1	Glutathione S-transferase omega-1
O55023	Cytosol	IMPA1	Inositol monophosphatase 1
P00493	Cytosol	HPRT1	Hypoxanthine-guanine phosphoribosyltransferase
P05201	Cytosol	GOT1	Aspartate aminotransferase, cytoplasmic
P06745	Cytosol	GPI	Glucose-6-phosphate isomerase
P09411	Cytosol	PGK1	Phosphoglycerate kinase 1
P10649	Cytosol	GSTM1	Glutathione S-transferase Mu 1
P13707	Cytosol	GPD1	Glycerol-3-phosphate dehydrogenase [NAD(+)], cytoplasmic
P17182	Cytosol	ENO1	Alpha-enolase
P17751	Cytosol	TPI1	Triosephosphate isomerase
P23492	Cytosol	PNP	Purine nucleoside phosphorylase
P28474	Cytosol	ADH5	Alcohol dehydrogenase class-3
P45376	Cytosol	AKR1B1	Aldo-keto reductase family 1 member B1
P62962	Cytosol	PFN1	Profilin-1
Q60854	Cytosol	SERPINB6	Serpin B6
Q61205	Cytosol	PAFAH1B3	Platelet-activating factor acetylhydrolase IB subunit gamma
Q61599	Cytosol	ARHGDIB	Rho GDP-dissociation inhibitor 2
Q62426	Cytosol	CSTB	Cystatin-B
Q8BGQ7	Cytosol	AARS	Alanine--tRNA ligase, cytoplasmic
Q8C1A5	Cytosol	THOP1	Thimet oligopeptidase
Q8QZR5	Cytosol	GPT	Alanine aminotransferase 1
Q8VDQ1	Cytosol	PTGR2	Prostaglandin reductase 2
Q91VI7	Cytosol	RNH1	Ribonuclease inhibitor
Q923D2	Cytosol	BLVRB	Flavin reductase (NADPH)
Q93092	Cytosol	TALDO1	Transaldolase
Q99J77	Cytosol	NANS	Sialic acid synthase
Q99JF5	Cytosol	MVD	Diphosphomevalonate decarboxylase
Q99KK7	Cytosol	DPP3	Dipeptidyl peptidase 3
Q99PT1	Cytosol	ARHGDIA	Rho GDP-dissociation inhibitor 1
Q9CPX6	Cytosol	ATG3	Ubiquitin-like-conjugating enzyme ATG3
Q9CQ60	Cytosol	PGLS	6-phosphogluconolactonase
Q9CY64	Cytosol	BLVRA	Biliverdin reductase A
Q9D0F9	Cytosol	PGM1	Phosphoglucomutase-1
Q9D2R0	Cytosol	AACS	Acetoacetyl-CoA synthetase
Q9D819	Cytosol	PPA1	Inorganic pyrophosphatase
Q9DCD0	Cytosol	PGD	6-phosphogluconate dehydrogenase, decarboxylating
Q9JKB1	Cytosol	UCHL3	Ubiquitin carboxyl-terminal hydrolase isozyme L3
Q9QUR6	Cytosol	PREP	Prolyl endopeptidase
Q9QXG4	Cytosol	ACSS2	Acetyl-coenzyme A synthetase, cytoplasmic
Q9R0N0	Cytosol	GALK1	Galactokinase
Q9Z2M7	Cytosol	PMM2	Phosphomannomutase 2
O55143	Endoplasmic reticulum	ATP2A2	Sarcoplasmic/endoplasmic reticulum calcium ATPase 2
O70252	Endoplasmic reticulum	HMOX2	Heme oxygenase 2
O70503	Endoplasmic reticulum	HSD17B12	Very-long-chain 3-oxoacyl-CoA reductase
P08003	Endoplasmic reticulum	PDIA4	Protein disulfide-isomerase A4
P08113	Endoplasmic reticulum	HSP90B1	Endoplasmin
P09103	Endoplasmic reticulum	P4HB	Protein disulfide-isomerase
P20029	Endoplasmic reticulum	HSPA5	Endoplasmic reticulum chaperone BiP
P24369	Endoplasmic reticulum	PPIB	Peptidyl-prolyl cis-trans isomerase B
P27773	Endoplasmic reticulum	PDIA3	Protein disulfide-isomerase A3
P35564	Endoplasmic reticulum	CANX	Calnexin
P46978	Endoplasmic reticulum	STT3A	Dolichyl-diphosphooligosaccharide--protein glycosyltransferase subunit STT3A
P47758	Endoplasmic reticulum	SRPRB	Signal recognition particle receptor subunit beta
P57759	Endoplasmic reticulum	ERP29	Endoplasmic reticulum resident protein 29
Q61335	Endoplasmic reticulum	BCAP31	B-cell receptor-associated protein 31
Q62186	Endoplasmic reticulum	SSR4	Translocon-associated protein subunit delta
Q6P1H6	Endoplasmic reticulum	ANKLE2	Ankyrin repeat and LEM domain-containing protein 2
Q6P5E4	Endoplasmic reticulum	UGGT1	UDP-glucose:glycoprotein glucosyltransferase 1
Q6PD26	Endoplasmic reticulum	PIGS	GPI transamidase component PIG-S
Q80UM7	Endoplasmic reticulum	MOGS	Mannosyl-oligosaccharide glucosidase
Q8BI84	Endoplasmic reticulum	MIA3	Transport and Golgi organization protein 1 homolog
Q8BPG6	Endoplasmic reticulum	SUMF2	Inactive C-alpha-formylglycine-generating enzyme 2
Q8BU14	Endoplasmic reticulum	SEC62	Translocation protein SEC62
Q8CCJ3	Endoplasmic reticulum	UFL1	E3 UFM1-protein ligase 1
Q8CFX1	Endoplasmic reticulum	H6PD	GDH/6PGL endoplasmic bifunctional protein
Q8R0X7	Endoplasmic reticulum	SGPL1	Sphingosine-1-phosphate lyase 1
Q8R180	Endoplasmic reticulum	ERO1A	ERO1-like protein alpha
Q8VEH8	Endoplasmic reticulum	ERLEC1	Endoplasmic reticulum lectin 1
Q8VHE0	Endoplasmic reticulum	SEC63	Translocation protein SEC63 homolog
Q91VE0	Endoplasmic reticulum	SLC27A4	Long-chain fatty acid transport protein 4
Q91W90	Endoplasmic reticulum	TXNDC5	Thioredoxin domain-containing protein 5
Q91X78	Endoplasmic reticulum	ERLIN1	Erlin-1
Q91YQ5	Endoplasmic reticulum	RPN1	Dolichyl-diphosphooligosaccharide--protein glycosyltransferase subunit 1
Q922R8	Endoplasmic reticulum	PDIA6	Protein disulfide-isomerase A6
Q99PL5	Endoplasmic reticulum	RRBP1	Ribosome-binding protein 1
Q9CY27	Endoplasmic reticulum	TECR	Very-long-chain enoyl-CoA reductase
Q9DAU1	Endoplasmic reticulum	CNPY3	Protein canopy homolog 3
Q9DC23	Endoplasmic reticulum	DNAJC10	DnaJ homolog subfamily C member 10
Q9EPK6	Endoplasmic reticulum	SIL1	Nucleotide exchange factor SIL1
Q9EQH2	Endoplasmic reticulum	ERAP1	Endoplasmic reticulum aminopeptidase 1
Q9JKR6	Endoplasmic reticulum	HYOU1	Hypoxia up-regulated protein 1
Q9QXT0	Endoplasmic reticulum	CNPY2	Protein canopy homolog 2
Q9Z2L6	Endoplasmic reticulum	MINPP1	Multiple inositol polyphosphate phosphatase 1
P27046	Golgi apparatus	MAN2A1	Alpha-mannosidase 2
P27808	Golgi apparatus	MGAT1	Alpha-1,3-mannosyl-glycoprotein 2-beta-N-acetylglucosaminyltransferase
Q3UDR8	Golgi apparatus	YIPF3	Protein YIPF3
Q61543	Golgi apparatus	GLG1	Golgi apparatus protein 1
Q6PB93	Golgi apparatus	GALNT2	Polypeptide N-acetylgalactosaminyltransferase 2
Q8BRK9	Golgi apparatus	MAN2A2	Alpha-mannosidase 2x
Q8BXA1	Golgi apparatus	GOLIM4	Golgi integral membrane protein 4
Q8R3H7	Golgi apparatus	HS2ST1	Heparan sulfate 2-O-sulfotransferase 1
Q91ZN5	Golgi apparatus	SLC35B2	Adenosine 3'-phospho 5'-phosphosulfate transporter 1
Q9DB43	Golgi apparatus	ZFPL1	Zinc finger protein-like 1
Q9WTS2	Golgi apparatus	FUT8	Alpha-(1,6)-fucosyltransferase
Q9WUH1	Golgi apparatus	TMEM115	Transmembrane protein 115
O09159	Lysosome	MAN2B1	Lysosomal alpha-mannosidase
O35405	Lysosome	PLD3	Phospholipase D3
O88531	Lysosome	PPT1	Palmitoyl-protein thioesterase 1
O89023	Lysosome	TPP1	Tripeptidyl-peptidase 1
P16675	Lysosome	CTSA	Lysosomal protective protein
P18242	Lysosome	CTSD	Cathepsin D
P23780	Lysosome	GLB1	Beta-galactosidase
P50429	Lysosome	ARSB	Arylsulfatase B
P70665	Lysosome	SIAE	Sialate O-acetylesterase
P70699	Lysosome	GAA	Lysosomal alpha-glucosidase
Q3TCN2	Lysosome	PLBD2	Putative phospholipase B-like 2
Q571E4	Lysosome	GALNS	N-acetylgalactosamine-6-sulfatase
Q8BFR4	Lysosome	GNS	N-acetylglucosamine-6-sulfatase
Q8K2I4	Lysosome	MANBA	Beta-mannosidase
Q8R242	Lysosome	CTBS	Di-N-acetylchitobiase
Q8VEB4	Lysosome	PLA2G15	Group XV phospholipase A2
Q99LJ1	Lysosome	FUCA1	Tissue alpha-L-fucosidase
Q99M71	Lysosome	EPDR1	Mammalian ependymin-related protein 1
Q9D7V9	Lysosome	NAAA	N-acylethanolamine-hydrolyzing acid amidase
Q9WUU7	Lysosome	CTSZ	Cathepsin Z
Q9Z0J0	Lysosome	NPC2	NPC intracellular cholesterol transporter 2
Q9Z0M5	Lysosome	LIPA	Lysosomal acid lipase/cholesteryl ester hydrolase
A2ATU0	Mitochondrion	DHTKD1	Probable 2-oxoglutarate dehydrogenase E1 component DHKTD1, mitochondrial
A6H611	Mitochondrion	MIPEP	Mitochondrial intermediate peptidase
B7ZMP1	Mitochondrion	XPNPEP3	Xaa-Pro aminopeptidase 3
O08749	Mitochondrion	DLD	Dihydrolipoyl dehydrogenase, mitochondrial
O08756	Mitochondrion	HSD17B10	3-hydroxyacyl-CoA dehydrogenase type-2
O35143	Mitochondrion	ATP5IF1	ATPase inhibitor, mitochondrial
O35435	Mitochondrion	DHODH	Dihydroorotate dehydrogenase (quinone), mitochondrial
O35658	Mitochondrion	C1QBP	Complement component 1 Q subcomponent-binding protein, mitochondrial
O35855	Mitochondrion	BCAT2	Branched-chain-amino-acid aminotransferase, mitochondrial
O35857	Mitochondrion	TIMM44	Mitochondrial import inner membrane translocase subunit TIM44
O35943	Mitochondrion	FXN	Frataxin, mitochondrial
O88441	Mitochondrion	MTX2	Metaxin-2
O88696	Mitochondrion	CLPP	ATP-dependent Clp protease proteolytic subunit, mitochondrial
O88967	Mitochondrion	YME1L1	ATP-dependent zinc metalloprotease YME1L1
O88986	Mitochondrion	GCAT	2-amino-3-ketobutyrate coenzyme A ligase, mitochondrial
P03921	Mitochondrion	MTND5	NADH-ubiquinone oxidoreductase chain 5
P05202	Mitochondrion	GOT2	Aspartate aminotransferase, mitochondrial
P08249	Mitochondrion	MDH2	Malate dehydrogenase, mitochondrial
P09671	Mitochondrion	SOD2	Superoxide dismutase [Mn], mitochondrial
P16332	Mitochondrion	MMUT	Methylmalonyl-CoA mutase, mitochondrial
P17665	Mitochondrion	COX7C	Cytochrome c oxidase subunit 7C, mitochondrial
P19536	Mitochondrion	COX5B	Cytochrome c oxidase subunit 5B, mitochondrial
P19783	Mitochondrion	COX4I1	Cytochrome c oxidase subunit 4 isoform 1, mitochondrial
P20108	Mitochondrion	PRDX3	Thioredoxin-dependent peroxide reductase, mitochondrial
P29758	Mitochondrion	OAT	Ornithine aminotransferase, mitochondrial
P35486	Mitochondrion	PDHA1	Pyruvate dehydrogenase E1 component subunit alpha, somatic form, mitochondrial
P38647	Mitochondrion	HSPA9	Stress-70 protein, mitochondrial
P42125	Mitochondrion	ECI1	Enoyl-CoA delta isomerase 1, mitochondrial
P45952	Mitochondrion	ACADM	Medium-chain specific acyl-CoA dehydrogenase, mitochondrial
P47738	Mitochondrion	ALDH2	Aldehyde dehydrogenase, mitochondrial
P47802	Mitochondrion	MTX1	Metaxin-1
P48962	Mitochondrion	SLC25A4	ADP/ATP translocase 1
P50136	Mitochondrion	BCKDHA	2-oxoisovalerate dehydrogenase subunit alpha, mitochondrial
P50171	Mitochondrion	HSD17B8	Estradiol 17-beta-dehydrogenase 8
P50544	Mitochondrion	ACADVL	Very long-chain specific acyl-CoA dehydrogenase, mitochondrial
P51174	Mitochondrion	ACADL	Long-chain specific acyl-CoA dehydrogenase, mitochondrial
P51881	Mitochondrion	SLC25A5	ADP/ATP translocase 2
P52196	Mitochondrion	TST	Thiosulfate sulfurtransferase
P52825	Mitochondrion	CPT2	Carnitine O-palmitoyltransferase 2, mitochondrial
P53395	Mitochondrion	DBT	Lipoamide acyltransferase component of branched-chain alpha-keto acid dehydrogenase complex, mitochondrial
P54071	Mitochondrion	IDH2	Isocitrate dehydrogenase [NADP], mitochondrial
P56382	Mitochondrion	ATP5F1E	ATP synthase subunit epsilon, mitochondrial
P56480	Mitochondrion	ATP5F1B	ATP synthase subunit beta, mitochondrial
P58059	Mitochondrion	MRPS21	28S ribosomal protein S21, mitochondrial
P58064	Mitochondrion	MRPS6	28S ribosomal protein S6, mitochondrial
P62075	Mitochondrion	TIMM13	Mitochondrial import inner membrane translocase subunit Tim13
P62077	Mitochondrion	TIMM8B	Mitochondrial import inner membrane translocase subunit Tim8 B
P63038	Mitochondrion	HSPD1	60 kDa heat shock protein, mitochondrial
P67778	Mitochondrion	PHB	Prohibitin
P70404	Mitochondrion	IDH3G	Isocitrate dehydrogenase [NAD] subunit gamma 1, mitochondrial
P97450	Mitochondrion	ATP5PF	ATP synthase-coupling factor 6, mitochondrial
Q03265	Mitochondrion	ATP5F1A	ATP synthase subunit alpha, mitochondrial
Q05920	Mitochondrion	PC	Pyruvate carboxylase, mitochondrial
Q06185	Mitochondrion	ATP5ME	ATP synthase subunit e, mitochondrial
Q07417	Mitochondrion	ACADS	Short-chain specific acyl-CoA dehydrogenase, mitochondrial
Q14C51	Mitochondrion	PTCD3	Pentatricopeptide repeat domain-containing protein 3, mitochondrial
Q14CH7	Mitochondrion	AARS2	Alanine--tRNA ligase, mitochondrial
Q3TLP5	Mitochondrion	ECHDC2	Enoyl-CoA hydratase domain-containing protein 2, mitochondrial
Q3U186	Mitochondrion	RARS2	Probable arginine--tRNA ligase, mitochondrial
Q3U2A8	Mitochondrion	VARS2	Valine--tRNA ligase, mitochondrial
Q3UFY8	Mitochondrion	TRMT10C	tRNA methyltransferase 10 homolog C
Q3ULD5	Mitochondrion	MCCC2	Methylcrotonoyl-CoA carboxylase beta chain, mitochondrial
Q3ULF4	Mitochondrion	SPG7	Paraplegin
Q3UMR5	Mitochondrion	MCU	Calcium uniporter protein, mitochondrial
Q3UQ84	Mitochondrion	TARS2	Threonine--tRNA ligase, mitochondrial
Q3V3R1	Mitochondrion	MTHFD1L	Monofunctional C1-tetrahydrofolate synthase, mitochondrial
Q59J78	Mitochondrion	NDUFAF2	NADH dehydrogenase [ubiquinone] 1 alpha subcomplex assembly factor 2
Q5SUC9	Mitochondrion	SCO1	Protein SCO1 homolog, mitochondrial
Q5SWT3	Mitochondrion	SLC25A35	Solute carrier family 25 member 35
Q5XJY4	Mitochondrion	PARL	Presenilins-associated rhomboid-like protein, mitochondrial
Q60597	Mitochondrion	OGDH	2-oxoglutarate dehydrogenase, mitochondrial
Q60649	Mitochondrion	CLPB	Caseinolytic peptidase B protein homolog
Q60759	Mitochondrion	GCDH	Glutaryl-CoA dehydrogenase, mitochondrial
Q60930	Mitochondrion	VDAC2	Voltage-dependent anion-selective channel protein 2
Q60931	Mitochondrion	VDAC3	Voltage-dependent anion-selective channel protein 3
Q60936	Mitochondrion	COQ8A	Atypical kinase COQ8A, mitochondrial
Q61425	Mitochondrion	HADH	Hydroxyacyl-coenzyme A dehydrogenase, mitochondrial
Q61578	Mitochondrion	FDXR	NADPH:adrenodoxin oxidoreductase, mitochondrial
Q61733	Mitochondrion	MRPS31	28S ribosomal protein S31, mitochondrial
Q61941	Mitochondrion	NNT	NAD(P) transhydrogenase, mitochondrial
Q62425	Mitochondrion	NDUFA4	Cytochrome c oxidase subunit NDUFA4
Q64433	Mitochondrion	HSPE1	10 kDa heat shock protein, mitochondrial
Q64521	Mitochondrion	GPD2	Glycerol-3-phosphate dehydrogenase, mitochondrial
Q6P3B9	Mitochondrion	RBFA	Putative ribosome-binding factor A, mitochondrial
Q6PB66	Mitochondrion	LRPPRC	Leucine-rich PPR motif-containing protein, mitochondrial
Q6PE15	Mitochondrion	ABHD10	Mycophenolic acid acyl-glucuronide esterase, mitochondrial
Q791V5	Mitochondrion	MTCH2	Mitochondrial carrier homolog 2
Q7TMV3	Mitochondrion	FASTKD5	FAST kinase domain-containing protein 5, mitochondrial
Q80YD1	Mitochondrion	SUPV3L1	ATP-dependent RNA helicase SUPV3L1, mitochondrial
Q80ZK0	Mitochondrion	MRPS10	28S ribosomal protein S10, mitochondrial
Q80ZS3	Mitochondrion	MRPS26	28S ribosomal protein S26, mitochondrial
Q8BFP9	Mitochondrion	PDK1	[Pyruvate dehydrogenase (acetyl-transferring)] kinase isozyme 1, mitochondrial
Q8BFR5	Mitochondrion	TUFM	Elongation factor Tu, mitochondrial
Q8BGT5	Mitochondrion	GPT2	Alanine aminotransferase 2
Q8BH04	Mitochondrion	PCK2	Phosphoenolpyruvate carboxykinase [GTP], mitochondrial
Q8BH95	Mitochondrion	ECHS1	Enoyl-CoA hydratase, mitochondrial
Q8BIJ6	Mitochondrion	IARS2	Isoleucine--tRNA ligase, mitochondrial
Q8BJZ4	Mitochondrion	MRPS35	28S ribosomal protein S35, mitochondrial
Q8BK72	Mitochondrion	MRPS27	28S ribosomal protein S27, mitochondrial
Q8BKF1	Mitochondrion	POLRMT	DNA-directed RNA polymerase, mitochondrial
Q8BKZ9	Mitochondrion	PDHX	Pyruvate dehydrogenase protein X component, mitochondrial
Q8BMD8	Mitochondrion	SLC25A24	Calcium-binding mitochondrial carrier protein SCaMC-1
Q8BMF4	Mitochondrion	DLAT	Dihydrolipoyllysine-residue acetyltransferase component of pyruvate dehydrogenase complex, mitochondrial
Q8BMS1	Mitochondrion	HADHA	Trifunctional enzyme subunit alpha, mitochondrial
Q8BP40	Mitochondrion	ACP6	Lysophosphatidic acid phosphatase type 6
Q8BSF4	Mitochondrion	PISD	Phosphatidylserine decarboxylase proenzyme, mitochondrial
Q8BWF0	Mitochondrion	ALDH5A1	Succinate-semialdehyde dehydrogenase, mitochondrial
Q8BWT1	Mitochondrion	ACAA2	3-ketoacyl-CoA thiolase, mitochondrial
Q8BYL4	Mitochondrion	YARS2	Tyrosine--tRNA ligase, mitochondrial
Q8C6I2	Mitochondrion	SDHAF2	Succinate dehydrogenase assembly factor 2, mitochondrial
Q8CAQ8	Mitochondrion	IMMT	MICOS complex subunit Mic60
Q8CEE7	Mitochondrion	RDH13	Retinol dehydrogenase 13
Q8CGK3	Mitochondrion	LONP1	Lon protease homolog, mitochondrial
Q8CHT0	Mitochondrion	ALDH4A1	Delta-1-pyrroline-5-carboxylate dehydrogenase, mitochondrial
Q8JZM0	Mitochondrion	TFB1M	Dimethyladenosine transferase 1, mitochondrial
Q8JZN5	Mitochondrion	ACAD9	Acyl-CoA dehydrogenase family member 9, mitochondrial
Q8JZQ2	Mitochondrion	AFG3L2	AFG3-like protein 2
Q8JZS9	Mitochondrion	MRPL48	39S ribosomal protein L48, mitochondrial
Q8K0D5	Mitochondrion	GFM1	Elongation factor G, mitochondrial
Q8K0Z7	Mitochondrion	TACO1	Translational activator of cytochrome c oxidase 1
Q8K1R3	Mitochondrion	PNPT1	Polyribonucleotide nucleotidyltransferase 1, mitochondrial
Q8K1Z0	Mitochondrion	COQ9	Ubiquinone biosynthesis protein COQ9, mitochondrial
Q8K2B3	Mitochondrion	SDHA	Succinate dehydrogenase [ubiquinone] flavoprotein subunit, mitochondrial
Q8K2Y7	Mitochondrion	MRPL47	39S ribosomal protein L47, mitochondrial
Q8K3J1	Mitochondrion	NDUFS8	NADH dehydrogenase [ubiquinone] iron-sulfur protein 8, mitochondrial
Q8K4F5	Mitochondrion	ABHD11	Protein ABHD11
Q8QZS1	Mitochondrion	HIBCH	3-hydroxyisobutyryl-CoA hydrolase, mitochondrial
Q8QZT1	Mitochondrion	ACAT1	Acetyl-CoA acetyltransferase, mitochondrial
Q8R3F5	Mitochondrion	MCAT	Malonyl-CoA-acyl carrier protein transacylase, mitochondrial
Q8R3Q6	Mitochondrion	CCDC58	Coiled-coil domain-containing protein 58
Q8R4N0	Mitochondrion	CLYBL	Citramalyl-CoA lyase, mitochondrial
Q8VCW8	Mitochondrion	ACSF2	Acyl-CoA synthetase family member 2, mitochondrial
Q8VDC0	Mitochondrion	LARS2	Probable leucine--tRNA ligase, mitochondrial
Q8VEM8	Mitochondrion	SLC25A3	Phosphate carrier protein, mitochondrial
Q91VD9	Mitochondrion	NDUFS1	NADH-ubiquinone oxidoreductase 75 kDa subunit, mitochondrial
Q91VM9	Mitochondrion	PPA2	Inorganic pyrophosphatase 2, mitochondrial
Q91VN4	Mitochondrion	CHCHD6	MICOS complex subunit Mic25
Q91VR2	Mitochondrion	ATP5F1C	ATP synthase subunit gamma, mitochondrial
Q91YJ5	Mitochondrion	MTIF2	Translation initiation factor IF-2, mitochondrial
Q91YM4	Mitochondrion	TBRG4	FAST kinase domain-containing protein 4
Q91YP0	Mitochondrion	L2HGDH	L-2-hydroxyglutarate dehydrogenase, mitochondrial
Q91YP2	Mitochondrion	NLN	Neurolysin, mitochondrial
Q91YT0	Mitochondrion	NDUFV1	NADH dehydrogenase [ubiquinone] flavoprotein 1, mitochondrial
Q91ZA3	Mitochondrion	PCCA	Propionyl-CoA carboxylase alpha chain, mitochondrial
Q920A7	Mitochondrion	AFG3L1	AFG3-like protein 1
Q921G7	Mitochondrion	ETFDH	Electron transfer flavoprotein-ubiquinone oxidoreductase, mitochondrial
Q921S7	Mitochondrion	MRPL37	39S ribosomal protein L37, mitochondrial
Q922E6	Mitochondrion	FASTKD2	FAST kinase domain-containing protein 2, mitochondrial
Q922H2	Mitochondrion	PDK3	[Pyruvate dehydrogenase (acetyl-transferring)] kinase isozyme 3, mitochondrial
Q922W5	Mitochondrion	PYCR1	Pyrroline-5-carboxylate reductase 1, mitochondrial
Q925I1	Mitochondrion	ATAD3	ATPase family AAA domain-containing protein 3
Q99JB2	Mitochondrion	STOML2	Stomatin-like protein 2, mitochondrial
Q99JY0	Mitochondrion	HADHB	Trifunctional enzyme subunit beta, mitochondrial
Q99KE1	Mitochondrion	ME2	NAD-dependent malic enzyme, mitochondrial
Q99KI0	Mitochondrion	ACO2	Aconitate hydratase, mitochondrial
Q99KR7	Mitochondrion	PPIF	Peptidyl-prolyl cis-trans isomerase F, mitochondrial
Q99L13	Mitochondrion	HIBADH	3-hydroxyisobutyrate dehydrogenase, mitochondrial
Q99LC3	Mitochondrion	NDUFA10	NADH dehydrogenase [ubiquinone] 1 alpha subcomplex subunit 10, mitochondrial
Q99LC5	Mitochondrion	ETFA	Electron transfer flavoprotein subunit alpha, mitochondrial
Q99LP6	Mitochondrion	GRPEL1	GrpE protein homolog 1, mitochondrial
Q99LY9	Mitochondrion	NDUFS5	NADH dehydrogenase [ubiquinone] iron-sulfur protein 5
Q99M04	Mitochondrion	LIAS	Lipoyl synthase, mitochondrial
Q99M87	Mitochondrion	DNAJA3	DnaJ homolog subfamily A member 3, mitochondrial
Q99MN9	Mitochondrion	PCCB	Propionyl-CoA carboxylase beta chain, mitochondrial
Q99MR8	Mitochondrion	MCCC1	Methylcrotonoyl-CoA carboxylase subunit alpha, mitochondrial
Q99N87	Mitochondrion	MRPS5	28S ribosomal protein S5, mitochondrial
Q99N89	Mitochondrion	MRPL43	39S ribosomal protein L43, mitochondrial
Q99N92	Mitochondrion	MRPL27	39S ribosomal protein L27, mitochondrial
Q9CPR5	Mitochondrion	MRPL15	39S ribosomal protein L15, mitochondrial
Q9CPW3	Mitochondrion	MRPL54	39S ribosomal protein L54, mitochondrial
Q9CPX7	Mitochondrion	MRPS16	28S ribosomal protein S16, mitochondrial
Q9CQ62	Mitochondrion	DECR1	2,4-dienoyl-CoA reductase, mitochondrial
Q9CQ69	Mitochondrion	UQCRQ	Cytochrome b-c1 complex subunit 8
Q9CQ75	Mitochondrion	NDUFA2	NADH dehydrogenase [ubiquinone] 1 alpha subcomplex subunit 2
Q9CQA3	Mitochondrion	SDHB	Succinate dehydrogenase [ubiquinone] iron-sulfur subunit, mitochondrial
Q9CQC7	Mitochondrion	NDUFB4	NADH dehydrogenase [ubiquinone] 1 beta subcomplex subunit 4
Q9CQF0	Mitochondrion	MRPL11	39S ribosomal protein L11, mitochondrial
Q9CQF8	Mitochondrion	MRPL57	Ribosomal protein 63, mitochondrial
Q9CQH3	Mitochondrion	NDUFB5	NADH dehydrogenase [ubiquinone] 1 beta subcomplex subunit 5, mitochondrial
Q9CQN1	Mitochondrion	TRAP1	Heat shock protein 75 kDa, mitochondrial
Q9CQN7	Mitochondrion	MRPL41	39S ribosomal protein L41, mitochondrial
Q9CQQ7	Mitochondrion	ATP5PB	ATP synthase F(0) complex subunit B1, mitochondrial
Q9CQV1	Mitochondrion	PAM16	Mitochondrial import inner membrane translocase subunit TIM16
Q9CQV7	Mitochondrion	DNAJC19	Mitochondrial import inner membrane translocase subunit TIM14
Q9CR68	Mitochondrion	UQCRFS1	Cytochrome b-c1 complex subunit Rieske, mitochondrial
Q9CR98	Mitochondrion	FAM136A	Protein FAM136A
Q9CRB9	Mitochondrion	CHCHD3	MICOS complex subunit Mic19
Q9CWG8	Mitochondrion	NDUFAF7	Protein arginine methyltransferase NDUFAF7, mitochondrial
Q9CXI0	Mitochondrion	COQ5	2-methoxy-6-polyprenyl-1,4-benzoquinol methylase, mitochondrial
Q9CXJ1	Mitochondrion	EARS2	Probable glutamate--tRNA ligase, mitochondrial
Q9CXT8	Mitochondrion	PMPCB	Mitochondrial-processing peptidase subunit beta
Q9CY16	Mitochondrion	MRPS28	28S ribosomal protein S28, mitochondrial
Q9CY73	Mitochondrion	MRPL44	39S ribosomal protein L44, mitochondrial
Q9CZN8	Mitochondrion	QRSL1	Glutamyl-tRNA(Gln) amidotransferase subunit A, mitochondrial
Q9CZR8	Mitochondrion	TSFM	Elongation factor Ts, mitochondrial
Q9CZU6	Mitochondrion	CS	Citrate synthase, mitochondrial
Q9CZW5	Mitochondrion	TOMM70	Mitochondrial import receptor subunit TOM70
Q9D051	Mitochondrion	PDHB	Pyruvate dehydrogenase E1 component subunit beta, mitochondrial
Q9D0D3	Mitochondrion	MTPAP	Poly(A) RNA polymerase, mitochondrial
Q9D0G0	Mitochondrion	MRPS30	28S ribosomal protein S30, mitochondrial
Q9D0K2	Mitochondrion	OXCT1	Succinyl-CoA:3-ketoacid coenzyme A transferase 1, mitochondrial
Q9D0Q7	Mitochondrion	MRPL45	39S ribosomal protein L45, mitochondrial
Q9D0S9	Mitochondrion	HINT2	Histidine triad nucleotide-binding protein 2, mitochondrial
Q9D125	Mitochondrion	MRPS25	28S ribosomal protein S25, mitochondrial
Q9D172	Mitochondrion	GATD3A	Glutamine amidotransferase-like class 1 domain-containing protein 3A, mitochondrial
Q9D1H6	Mitochondrion	NDUFAF4	NADH dehydrogenase [ubiquinone] 1 alpha subcomplex assembly factor 4
Q9D1I6	Mitochondrion	MRPL14	39S ribosomal protein L14, mitochondrial
Q9D1N9	Mitochondrion	MRPL21	39S ribosomal protein L21, mitochondrial
Q9D1P0	Mitochondrion	MRPL13	39S ribosomal protein L13, mitochondrial
Q9D338	Mitochondrion	MRPL19	39S ribosomal protein L19, mitochondrial
Q9D6J6	Mitochondrion	NDUFV2	NADH dehydrogenase [ubiquinone] flavoprotein 2, mitochondrial
Q9D6M3	Mitochondrion	SLC25A22	Mitochondrial glutamate carrier 1
Q9D6R2	Mitochondrion	IDH3A	Isocitrate dehydrogenase [NAD] subunit alpha, mitochondrial
Q9D773	Mitochondrion	MRPL2	39S ribosomal protein L2, mitochondrial
Q9D7B6	Mitochondrion	ACAD8	Isobutyryl-CoA dehydrogenase, mitochondrial
Q9D7N3	Mitochondrion	MRPS9	28S ribosomal protein S9, mitochondrial
Q9D7P6	Mitochondrion	ISCU	Iron-sulfur cluster assembly enzyme ISCU, mitochondrial
Q9D855	Mitochondrion	UQCRB	Cytochrome b-c1 complex subunit 7
Q9D924	Mitochondrion	ISCA1	Iron-sulfur cluster assembly 1 homolog, mitochondrial
Q9DB15	Mitochondrion	MRPL12	39S ribosomal protein L12, mitochondrial
Q9DB20	Mitochondrion	ATP5PO	ATP synthase subunit O, mitochondrial
Q9DB77	Mitochondrion	UQCRC2	Cytochrome b-c1 complex subunit 2, mitochondrial
Q9DBL1	Mitochondrion	ACADSB	Short/branched chain specific acyl-CoA dehydrogenase, mitochondrial
Q9DC61	Mitochondrion	PMPCA	Mitochondrial-processing peptidase subunit alpha
Q9DC69	Mitochondrion	NDUFA9	NADH dehydrogenase [ubiquinone] 1 alpha subcomplex subunit 9, mitochondrial
Q9DC70	Mitochondrion	NDUFS7	NADH dehydrogenase [ubiquinone] iron-sulfur protein 7, mitochondrial
Q9DC71	Mitochondrion	MRPS15	28S ribosomal protein S15, mitochondrial
Q9DCA2	Mitochondrion	MRPS11	28S ribosomal protein S11, mitochondrial
Q9DCB8	Mitochondrion	ISCA2	Iron-sulfur cluster assembly 2 homolog, mitochondrial
Q9DCS3	Mitochondrion	MECR	Enoyl-[acyl-carrier-protein] reductase, mitochondrial
Q9DCS9	Mitochondrion	NDUFB10	NADH dehydrogenase [ubiquinone] 1 beta subcomplex subunit 10
Q9DCT2	Mitochondrion	NDUFS3	NADH dehydrogenase [ubiquinone] iron-sulfur protein 3, mitochondrial
Q9DCW4	Mitochondrion	ETFB	Electron transfer flavoprotein subunit beta
Q9DCX2	Mitochondrion	ATP5PD	ATP synthase subunit d, mitochondrial
Q9EQ20	Mitochondrion	ALDH6A1	Methylmalonate-semialdehyde dehydrogenase [acylating], mitochondrial
Q9EQI8	Mitochondrion	MRPL46	39S ribosomal protein L46, mitochondrial
Q9ER88	Mitochondrion	DAP3	28S ribosomal protein S29, mitochondrial
Q9ESW4	Mitochondrion	AGK	Acylglycerol kinase, mitochondrial
Q9JHI5	Mitochondrion	IVD	Isovaleryl-CoA dehydrogenase, mitochondrial
Q9JHS4	Mitochondrion	CLPX	ATP-dependent Clp protease ATP-binding subunit clpX-like, mitochondrial
Q9JIQ3	Mitochondrion	DIABLO	Diablo homolog, mitochondrial
Q9JKF7	Mitochondrion	MRPL39	39S ribosomal protein L39, mitochondrial
Q9JLZ3	Mitochondrion	AUH	Methylglutaconyl-CoA hydratase, mitochondrial
Q9QXX4	Mitochondrion	SLC25A13	Calcium-binding mitochondrial carrier protein Aralar2
Q9QZ23	Mitochondrion	NFU1	NFU1 iron-sulfur cluster scaffold homolog, mitochondrial
Q9R0X4	Mitochondrion	ACOT9	Acyl-coenzyme A thioesterase 9, mitochondrial
Q9WU79	Mitochondrion	PRODH	Proline dehydrogenase 1, mitochondrial
Q9WUM5	Mitochondrion	SUCLG1	Succinate--CoA ligase [ADP/GDP-forming] subunit alpha, mitochondrial
Q9WUR9	Mitochondrion	AK4	Adenylate kinase 4, mitochondrial
Q9WV98	Mitochondrion	TIMM9	Mitochondrial import inner membrane translocase subunit Tim9
Q9WVA2	Mitochondrion	TIMM8A1	Mitochondrial import inner membrane translocase subunit Tim8 A
Q9Z0X1	Mitochondrion	AIFM1	Apoptosis-inducing factor 1, mitochondrial
Q9Z1P6	Mitochondrion	NDUFA7	NADH dehydrogenase [ubiquinone] 1 alpha subcomplex subunit 7
Q9Z2I0	Mitochondrion	LETM1	Mitochondrial proton/calcium exchanger protein
Q9Z2I8	Mitochondrion	SUCLG2	Succinate--CoA ligase [GDP-forming] subunit beta, mitochondrial
Q9Z2I9	Mitochondrion	SUCLA2	Succinate--CoA ligase [ADP-forming] subunit beta, mitochondrial
O08784	Nucleus	TCOF1	Treacle protein
P09602	Nucleus	HMGN2	Non-histone chromosomal protein HMG-17
P10922	Nucleus	H1F0	Histone H1.0
P14733	Nucleus	LMNB1	Lamin-B1
P15864	Nucleus	HIST1H1C	Histone H1.2
P21619	Nucleus	LMNB2	Lamin-B2
P27661	Nucleus	H2AFX	Histone H2AX
P43274	Nucleus	HIST1H1E	Histone H1.4
P43276	Nucleus	HIST1H1B	Histone H1.5
P48678	Nucleus	LMNA	Prelamin-A/C
P52927	Nucleus	HMGA2	High mobility group protein HMGI-C
P53566	Nucleus	CEBPA	CCAAT/enhancer-binding protein alpha
P62806	Nucleus	HIST1H4A	Histone H4
P68433	Nucleus	HIST1H3A	Histone H3.1
P84244	Nucleus	H3F3A	Histone H3.3
Q04750	Nucleus	TOP1	DNA topoisomerase 1
Q3TEA8	Nucleus	HP1BP3	Heterochromatin protein 1-binding protein 3
Q61686	Nucleus	CBX5	Chromobox protein homolog 5
Q61687	Nucleus	ATRX	Transcriptional regulator ATRX
Q6PDQ2	Nucleus	CHD4	Chromodomain-helicase-DNA-binding protein 4
Q8K4Z5	Nucleus	SF3A1	Splicing factor 3A subunit 1
Q8R4R6	Nucleus	NUP35	Nucleoporin NUP35
Q91VM5	Nucleus	RBMXL1	RNA binding motif protein, X-linked-like-1
Q99JF8	Nucleus	PSIP1	PC4 and SFRS1-interacting protein
Q9CRB2	Nucleus	NHP2	H/ACA ribonucleoprotein complex subunit 2
Q9CY66	Nucleus	GAR1	H/ACA ribonucleoprotein complex subunit 1
Q9D6Z1	Nucleus	NOP56	Nucleolar protein 56
Q9DCB1	Nucleus	HMGN3	High mobility group nucleosome-binding domain-containing protein 3
Q9ESX5	Nucleus	DKC1	H/ACA ribonucleoprotein complex subunit DKC1
Q9JIK5	Nucleus	DDX21	Nucleolar RNA helicase 2
Q9JIX8	Nucleus	ACIN1	Apoptotic chromatin condensation inducer in the nucleus
Q9JL35	Nucleus	HMGN5	High mobility group nucleosome-binding domain-containing protein 5
Q9QZQ8	Nucleus	H2AFY	Core histone macro-H2A.1
Q9WV02	Nucleus	RBMX	RNA-binding motif protein, X chromosome
P51660	Peroxisome	HSD17B4	Peroxisomal multifunctional enzyme type 2
P55096	Peroxisome	ABCD3	ATP-binding cassette sub-family D member 3
P58137	Peroxisome	ACOT8	Acyl-coenzyme A thioesterase 8
P98192	Peroxisome	GNPAT	Dihydroxyacetone phosphate acyltransferase
Q5XG73	Peroxisome	ACBD5	Acyl-CoA-binding domain-containing protein 5
Q61285	Peroxisome	ABCD2	ATP-binding cassette sub-family D member 2
Q9DBM2	Peroxisome	EHHADH	Peroxisomal bifunctional enzyme
Q9DBN5	Peroxisome	LONP2	Lon protease homolog 2, peroxisomal
Q9EPL9	Peroxisome	ACOX3	Peroxisomal acyl-coenzyme A oxidase 3
Q9QXD1	Peroxisome	ACOX2	Peroxisomal acyl-coenzyme A oxidase 2
Q9QXE0	Peroxisome	HACL1	2-hydroxyacyl-CoA lyase 1
Q9R0H0	Peroxisome	ACOX1	Peroxisomal acyl-coenzyme A oxidase 1
Q9WV68	Peroxisome	DECR2	Peroxisomal 2,4-dienoyl-CoA reductase
Q9Z210	Peroxisome	PEX11B	Peroxisomal membrane protein 11B
O09044	Plasma membrane	SNAP23	Synaptosomal-associated protein 23
O35379	Plasma membrane	ABCC1	Multidrug resistance-associated protein 1
P01831	Plasma membrane	THY1	Thy-1 membrane glycoprotein
P09055	Plasma membrane	ITGB1	Integrin beta-1
P10833	Plasma membrane	RRAS	Ras-related protein R-Ras
P10852	Plasma membrane	SLC3A2	4F2 cell-surface antigen heavy chain
P13595	Plasma membrane	NCAM1	Neural cell adhesion molecule 1
P18872	Plasma membrane	GNAO1	Guanine nucleotide-binding protein G(o) subunit alpha
P20352	Plasma membrane	F3	Tissue factor
P26231	Plasma membrane	CTNNA1	Catenin alpha-1
P29533	Plasma membrane	VCAM1	Vascular cell adhesion protein 1
P31428	Plasma membrane	DPEP1	Dipeptidase 1
P43406	Plasma membrane	ITGAV	Integrin alpha-V
P51655	Plasma membrane	GPC4	Glypican-4
P51912	Plasma membrane	SLC1A5	Neutral amino acid transporter B(0)
P55012	Plasma membrane	SLC12A2	Solute carrier family 12 member 2
P62071	Plasma membrane	RRAS2	Ras-related protein R-Ras2
P63094	Plasma membrane	GNAS	Guanine nucleotide-binding protein G(s) subunit alpha isoforms short
P97370	Plasma membrane	ATP1B3	Sodium/potassium-transporting ATPase subunit beta-3
P97449	Plasma membrane	ANPEP	Aminopeptidase N
Q3TWN3	Plasma membrane	CNNM2	Metal transporter CNNM2
Q3V3R4	Plasma membrane	ITGA1	Integrin alpha-1
Q61735	Plasma membrane	CD47	Leukocyte surface antigen CD47
Q8BKG3	Plasma membrane	PTK7	Inactive tyrosine-protein kinase 7
Q8BSM7	Plasma membrane	SLC43A1	Large neutral amino acids transporter small subunit 3
Q8CJ26	Plasma membrane	NRADD	Death domain-containing membrane protein NRADD
Q8VDN2	Plasma membrane	ATP1A1	Sodium/potassium-transporting ATPase subunit alpha-1
Q91V08	Plasma membrane	CLEC2D	C-type lectin domain family 2 member D
Q91V98	Plasma membrane	CD248	Endosialin
Q9CZR2	Plasma membrane	NAALAD2	N-acetylated-alpha-linked acidic dipeptidase 2
Q9JKZ2	Plasma membrane	SLC5A3	Sodium/myo-inositol cotransporter
O35226	Proteasome	PSMD4	26S proteasome non-ATPase regulatory subunit 4
O55234	Proteasome	PSMB5	Proteasome subunit beta type-5
O70435	Proteasome	PSMA3	Proteasome subunit alpha type-3
O88685	Proteasome	PSMC3	26S proteasome regulatory subunit 6A
P14685	Proteasome	PSMD3	26S proteasome non-ATPase regulatory subunit 3
P46471	Proteasome	PSMC2	26S proteasome regulatory subunit 7
P54775	Proteasome	PSMC4	26S proteasome regulatory subunit 6B
P62192	Proteasome	PSMC1	26S proteasome regulatory subunit 4
P62196	Proteasome	PSMC5	26S proteasome regulatory subunit 8
P70195	Proteasome	PSMB7	Proteasome subunit beta type-7
Q3TXS7	Proteasome	PSMD1	26S proteasome non-ATPase regulatory subunit 1
Q60692	Proteasome	PSMB6	Proteasome subunit beta type-6
Q8BG32	Proteasome	PSMD11	26S proteasome non-ATPase regulatory subunit 11
Q8CDN6	Proteasome	TXNL1	Thioredoxin-like protein 1
Q8VDM4	Proteasome	PSMD2	26S proteasome non-ATPase regulatory subunit 2
Q99JI4	Proteasome	PSMD6	26S proteasome non-ATPase regulatory subunit 6
Q9R1P4	Proteasome	PSMA1	Proteasome subunit alpha type-1
Q9WVJ2	Proteasome	PSMD13	26S proteasome non-ATPase regulatory subunit 13
Q9Z2U0	Proteasome	PSMA7	Proteasome subunit alpha type-7
O09167	Ribosome	RPL21	60S ribosomal protein L21
O55142	Ribosome	RPL35A	60S ribosomal protein L35a
P12970	Ribosome	RPL7A	60S ribosomal protein L7a
P14131	Ribosome	RPS16	40S ribosomal protein S16
P14148	Ribosome	RPL7	60S ribosomal protein L7
P14206	Ribosome	RPSA	40S ribosomal protein SA
P14869	Ribosome	RPLP0	60S acidic ribosomal protein P0
P19253	Ribosome	RPL13A	60S ribosomal protein L13a
P25444	Ribosome	RPS2	40S ribosomal protein S2
P27659	Ribosome	RPL3	60S ribosomal protein L3
P35979	Ribosome	RPL12	60S ribosomal protein L12
P35980	Ribosome	RPL18	60S ribosomal protein L18
P41105	Ribosome	RPL28	60S ribosomal protein L28
P47911	Ribosome	RPL6	60S ribosomal protein L6
P47915	Ribosome	RPL29	60S ribosomal protein L29
P47962	Ribosome	RPL5	60S ribosomal protein L5
P47963	Ribosome	RPL13	60S ribosomal protein L13
P47964	Ribosome	RPL36	60S ribosomal protein L36
P51410	Ribosome	RPL9	60S ribosomal protein L9
P53026	Ribosome	RPL10A	60S ribosomal protein L10a
P60867	Ribosome	RPS20	40S ribosomal protein S20
P61255	Ribosome	RPL26	60S ribosomal protein L26
P61358	Ribosome	RPL27	60S ribosomal protein L27
P62082	Ribosome	RPS7	40S ribosomal protein S7
P62242	Ribosome	RPS8	40S ribosomal protein S8
P62245	Ribosome	RPS15A	40S ribosomal protein S15a
P62264	Ribosome	RPS14	40S ribosomal protein S14
P62267	Ribosome	RPS23	40S ribosomal protein S23
P62270	Ribosome	RPS18	40S ribosomal protein S18
P62281	Ribosome	RPS11	40S ribosomal protein S11
P62301	Ribosome	RPS13	40S ribosomal protein S13
P62702	Ribosome	RPS4X	40S ribosomal protein S4, X isoform
P62717	Ribosome	RPL18A	60S ribosomal protein L18a
P62751	Ribosome	RPL23A	60S ribosomal protein L23a
P62754	Ribosome	RPS6	40S ribosomal protein S6
P62852	Ribosome	RPS25	40S ribosomal protein S25
P62889	Ribosome	RPL30	60S ribosomal protein L30
P62900	Ribosome	RPL31	60S ribosomal protein L31
P62908	Ribosome	RPS3	40S ribosomal protein S3
P62911	Ribosome	RPL32	60S ribosomal protein L32
P62918	Ribosome	RPL8	60S ribosomal protein L8
P63325	Ribosome	RPS10	40S ribosomal protein S10
P67984	Ribosome	RPL22	60S ribosomal protein L22
P83882	Ribosome	RPL36A	60S ribosomal protein L36a
P84099	Ribosome	RPL19	60S ribosomal protein L19
P97351	Ribosome	RPS3A	40S ribosomal protein S3a
P97461	Ribosome	RPS5	40S ribosomal protein S5
P99027	Ribosome	RPLP2	60S acidic ribosomal protein P2
Q6ZWN5	Ribosome	RPS9	40S ribosomal protein S9
Q6ZWV7	Ribosome	RPL35	60S ribosomal protein L35
Q8BP67	Ribosome	RPL24	60S ribosomal protein L24
Q9CPR4	Ribosome	RPL17	60S ribosomal protein L17
Q9CR57	Ribosome	RPL14	60S ribosomal protein L14
Q9CXW4	Ribosome	RPL11	60S ribosomal protein L11
Q9CZM2	Ribosome	RPL15	60S ribosomal protein L15
Q9CZX8	Ribosome	RPS19	40S ribosomal protein S19
Q9D1R9	Ribosome	RPL34	60S ribosomal protein L34
Q9D8E6	Ribosome	RPL4	60S ribosomal protein L4
Q9JJI8	Ribosome	RPL38	60S ribosomal protein L38

## Sheet: LOPIT organelle allocations
Uniprot Accession	Gene	Gene.Description	Marker	allocation.prob.basal	outlier.prob.basal	bandle.allocation.basal.prethreshold	bandle.allocation.basal	allocation.prob.insulin	outlier.prob.insulin	bandle.allocation.insulin.prethreshold	bandle.allocation.insulin	diff.loc.prob
A2A432	CUL4B	Cullin-4B		1	1	Nucleus	unknown	1	1	Nucleus	unknown	0
A2A5R2	ARFGEF2	Brefeldin A-inhibited guanine nucleotide-exchange protein 2		1	1	Nucleus	unknown	1	1	Nucleus	unknown	0
A2A6A1	GPATCH8	G patch domain-containing protein 8		1	1	Nucleus	unknown	1	1	Nucleus	unknown	0
A2A6Q5	CDC27	Cell division cycle protein 27 homolog		1	1	Nucleus	unknown	0.930368	1	Ribosome	unknown	0.932
A2A8Z1	OSBPL9	Oxysterol-binding protein-related protein 9		0.999972	0	Endoplasmic reticulum	Endoplasmic reticulum	1	0	Endoplasmic reticulum	Endoplasmic reticulum	0
A2A9C3	SZT2	KICSTOR complex protein SZT2		1	1	Plasma membrane	unknown	0.598583	1	Plasma membrane	unknown	0.3928
A2ADY9	DDI2	Protein DDI1 homolog 2		1	0	Cytosol	Cytosol	1	0.0002	Cytosol	unknown	0
A2AF47	DOCK11	Dedicator of cytokinesis protein 11		0.979001	1	Golgi apparatus	unknown	0.967565	1	Nucleus	unknown	0.9992
A2AGT5	CKAP5	Cytoskeleton-associated protein 5		1	1	Ribosome	unknown	1	1	Ribosome	unknown	0
A2AHC3	CAMSAP1	Calmodulin-regulated spectrin-associated protein 1		1	1	Ribosome	unknown	0.999956	1	Nucleus	unknown	1
A2AJ15	MAN1B1	Endoplasmic reticulum mannosyl-oligosaccharide 1,2-alpha-mannosidase		1	0	Golgi apparatus	Golgi apparatus	1	0	Golgi apparatus	Golgi apparatus	0
A2AJ88	PNPLA7	Patatin-like phospholipase domain-containing protein 7		1	0	Endoplasmic reticulum	Endoplasmic reticulum	1	0	Endoplasmic reticulum	Endoplasmic reticulum	0
A2AJI0	MAP7D1	MAP7 domain-containing protein 1		1	0.0006	Ribosome	unknown	1	0	Ribosome	Ribosome	0
A2AJL3	FGGY	FGGY carbohydrate kinase domain-containing protein		1	0	Cytosol	Cytosol	1	1	Cytosol	unknown	0
A2AJQ3	DPY19L4	Probable C-mannosyltransferase DPY19L4		1	0	Endoplasmic reticulum	Endoplasmic reticulum	1	0	Endoplasmic reticulum	Endoplasmic reticulum	0
A2AKG8	FOCAD	Focadhesin		1	0	Ribosome	Ribosome	1	0	Ribosome	Ribosome	0
A2AKQ0	SLC35D1	UDP-glucuronic acid/UDP-N-acetylgalactosamine transporter		1	1	Endoplasmic reticulum	unknown	1	0.1944	Endoplasmic reticulum	unknown	0
A2ALW5	DNAJC25	DnaJ homolog subfamily C member 25		1	0	Endoplasmic reticulum	Endoplasmic reticulum	1	1	Nucleus	unknown	1
A2AN08	UBR4	E3 ubiquitin-protein ligase UBR4		1	0	Proteasome	Proteasome	1	0	Proteasome	Proteasome	0
A2APV2	FMNL2	Formin-like protein 2		0.907756	1	Golgi apparatus	unknown	0.999995	1	Plasma membrane	unknown	0.9152
A2APY7	NDUFAF5	Arginine-hydroxylase NDUFAF5, mitochondrial		1	0	Mitochondrion	Mitochondrion	1	0	Mitochondrion	Mitochondrion	0
A2AR02	PPIG	Peptidyl-prolyl cis-trans isomerase G		0.615573	1	Ribosome	unknown	1	1	Nucleus	unknown	0.6144
A2ASZ8	SLC25A25	Calcium-binding mitochondrial carrier protein SCaMC-2		1	0	Mitochondrion	Mitochondrion	1	0	Mitochondrion	Mitochondrion	0
A2ATU0	DHTKD1	Probable 2-oxoglutarate dehydrogenase E1 component DHKTD1, mitochondrial	Mitochondrion	1	0	Mitochondrion	Mitochondrion	1	0	Mitochondrion	Mitochondrion	0
A2AWA9	RABGAP1	Rab GTPase-activating protein 1		1	1	Cytosol	unknown	1	1	Cytosol	unknown	0
A2RSJ4	UHRF1BP1L	UHRF1-binding protein 1-like		1	1	Plasma membrane	unknown	1	1	Plasma membrane	unknown	0
A2RSY6	TRMT1L	TRMT1-like protein		1	0	Ribosome	Ribosome	1	1	Nucleus	unknown	1
A3KGB4	TBC1D8B	TBC1 domain family member 8B		1	1	Nucleus	unknown	1	1	Cytosol	unknown	1
A3KGF9	CCDC9B	Coiled-coil domain-containing protein 9B		1	0	Ribosome	Ribosome	1	1	Ribosome	unknown	0
A3KGS3	RALGAPA2	Ral GTPase-activating protein subunit alpha-2		0.582241	1	Endoplasmic reticulum	unknown	1	1	Endoplasmic reticulum	unknown	0.408
A3KMP2	TTC38	Tetratricopeptide repeat protein 38		1	0.5486	Cytosol	unknown	1	0	Cytosol	Cytosol	0
A6H5Z3	EXOC6B	Exocyst complex component 6B		0.998351	1	Golgi apparatus	unknown	1	1	Nucleus	unknown	0.9984
A6H611	MIPEP	Mitochondrial intermediate peptidase	Mitochondrion	1	0	Mitochondrion	Mitochondrion	1	0	Mitochondrion	Mitochondrion	0
A6H630	ARMT1	Protein-glutamate O-methyltransferase		1	1	Cytosol	unknown	1	0	Cytosol	Cytosol	0
A6H8H2	DENND4C	DENN domain-containing protein 4C		1	1	Endoplasmic reticulum	unknown	1	1	Endoplasmic reticulum	unknown	0
A8Y5H7	SEC14L1	SEC14-like protein 1		0.901953	1	Plasma membrane	unknown	1	1	Plasma membrane	unknown	0.1128
B1AR13	CISD3	CDGSH iron-sulfur domain-containing protein 3, mitochondrial		1	0.1	Mitochondrion	unknown	1	0	Mitochondrion	Mitochondrion	0
B1ARW8	UNCHARACTERIZED PROTEIN C1ORF122 HOMOLOG OS=MUS MUSCULUS OX=10090	Uncharacterized protein C1orf122 homolog		1	1	Nucleus	unknown	1	1	Nucleus	unknown	0
B1AUE5	PEX10	Peroxisome biogenesis factor 10		1	0	Peroxisome	Peroxisome	1	0	Peroxisome	Peroxisome	0
B1AXP6	TOMM5	Mitochondrial import receptor subunit TOM5 homolog		1	1	Mitochondrion	unknown	1	0	Mitochondrion	Mitochondrion	0
B1AY10	NFX1	Transcriptional repressor NF-X1		1	0	Ribosome	Ribosome	1	0	Ribosome	Ribosome	0
B1AY13	USP24	Ubiquitin carboxyl-terminal hydrolase 24		0.999429	1	Nucleus	unknown	1	1	Nucleus	unknown	0.0008
B1AZA5	TMEM245	Transmembrane protein 245		1	0	Endoplasmic reticulum	Endoplasmic reticulum	1	0	Endoplasmic reticulum	Endoplasmic reticulum	0
B2RQC6	CAD	CAD protein		1	0	Proteasome	Proteasome	1	1	Proteasome	unknown	0
B2RRE7	OTUD4	OTU domain-containing protein 4		1	0	Ribosome	Ribosome	1	0	Ribosome	Ribosome	0
B2RVL6	ZCCHC24	Zinc finger CCHC domain-containing protein 24		1	0	Ribosome	Ribosome	1	0	Ribosome	Ribosome	0
B2RX14	TUT4	Terminal uridylyltransferase 4		1	0.9992	Ribosome	unknown	1	1	Nucleus	unknown	1
B2RXC1	TRAPPC11	Trafficking protein particle complex subunit 11		1	1	Ribosome	unknown	1	1	Ribosome	unknown	0
B2RXS4	PLXNB2	Plexin-B2		0.712179	0	Plasma membrane	unknown	1	0	Plasma membrane	Plasma membrane	0.2808
B2RY04	DOCK5	Dedicator of cytokinesis protein 5		1	1	Ribosome	unknown	1	1	Nucleus	unknown	1
B2RY56	RBM25	RNA-binding protein 25		1	0	Nucleus	Nucleus	1	0	Nucleus	Nucleus	0
B7ZMP1	XPNPEP3	Xaa-Pro aminopeptidase 3	Mitochondrion	1	0	Mitochondrion	Mitochondrion	1	0	Mitochondrion	Mitochondrion	0
B9EJ80	PDZD8	PDZ domain-containing protein 8		1	0	Endoplasmic reticulum	Endoplasmic reticulum	1	0	Endoplasmic reticulum	Endoplasmic reticulum	0
B9EJ86	OSBPL8	Oxysterol-binding protein-related protein 8		1	0	Plasma membrane	Plasma membrane	1	0	Plasma membrane	Plasma membrane	0
B9EKI3	TMF1	TATA element modulatory factor		1	0	Golgi apparatus	Golgi apparatus	1	0	Golgi apparatus	Golgi apparatus	0
C0HK80	ARXES2	Adipocyte-related X-chromosome expressed sequence 2		1	0	Endoplasmic reticulum	Endoplasmic reticulum	1	0	Endoplasmic reticulum	Endoplasmic reticulum	0
C0HKD8	MFAP1A	Microfibrillar-associated protein 1A		1	0	Nucleus	Nucleus	1	0	Nucleus	Nucleus	0
C0HKG5	RNASET2A	Ribonuclease T2-A		1	0	Lysosome	Lysosome	1	0.0178	Lysosome	unknown	0
D3YXK2	SAFB	Scaffold attachment factor B1		1	0	Nucleus	Nucleus	1	0	Nucleus	Nucleus	0
D3YYU8	OBSL1	Obscurin-like protein 1		1	1	Nucleus	unknown	1	1	Nucleus	unknown	0
D3YZP9	CCDC6	Coiled-coil domain-containing protein 6		1	1	Cytosol	unknown	1	0	Cytosol	Cytosol	0
D3YZV8	CCDC8	Coiled-coil domain-containing protein 8 homolog		1	1	Ribosome	unknown	1	1	Nucleus	unknown	1
D3Z5L6	SLC18B1	MFS-type transporter SLC18B1		1	0	Lysosome	Lysosome	1	0	Lysosome	Lysosome	0
D3Z7P3	GLS	Glutaminase kidney isoform, mitochondrial		1	0	Mitochondrion	Mitochondrion	1	0	Mitochondrion	Mitochondrion	0
E0CYR6	NAT8F7	N-acetyltransferase family 8 member 7		1	0	Endoplasmic reticulum	Endoplasmic reticulum	1	0	Endoplasmic reticulum	Endoplasmic reticulum	0
E9PVA8	GCN1	eIF-2-alpha kinase activator GCN1		0.999999	1	Endoplasmic reticulum	unknown	1	1	Endoplasmic reticulum	unknown	0
E9PVB5	TTC17	Tetratricopeptide repeat protein 17		1	0	Endoplasmic reticulum	Endoplasmic reticulum	1	0	Endoplasmic reticulum	Endoplasmic reticulum	0
E9PYK3	PARP4	Protein mono-ADP-ribosyltransferase PARP4		1	1	Ribosome	unknown	1	1	Nucleus	unknown	1
E9PZJ8	ASCC3	Activating signal cointegrator 1 complex subunit 3		1	1	Ribosome	unknown	0.764969	1	Ribosome	unknown	0.2376
E9Q394	AKAP13	A-kinase anchor protein 13		1	0	Ribosome	Ribosome	1	1	Ribosome	unknown	0
E9Q3C1	C2CD2	C2 domain-containing protein 2		1	0	Plasma membrane	Plasma membrane	1	0	Plasma membrane	Plasma membrane	0
E9Q3E1	ALDH3B2	Aldehyde dehydrogenase family 3 member B2		0.904698	1	Plasma membrane	unknown	1	1	Nucleus	unknown	0.9088
E9Q3L2	PI4KA	Phosphatidylinositol 4-kinase alpha		1	0.9448	Golgi apparatus	unknown	0.956031	1	Golgi apparatus	unknown	0.06
E9Q4P1	WDFY1	WD repeat and FYVE domain-containing protein 1		1	0.9992	Endoplasmic reticulum	unknown	1	0	Endoplasmic reticulum	Endoplasmic reticulum	0
E9Q4Z2	ACACB	Acetyl-CoA carboxylase 2		1	1	Nucleus	unknown	1	1	Nucleus	unknown	0
E9Q555	RNF213	E3 ubiquitin-protein ligase RNF213		1	0	Ribosome	Ribosome	1	0	Ribosome	Ribosome	0
E9Q5C9	NOLC1	Nucleolar and coiled-body phosphoprotein 1		1	1	Nucleus	unknown	1	1	Nucleus	unknown	0
E9Q735	UBE4A	Ubiquitin conjugation factor E4 A		1	0	Endoplasmic reticulum	Endoplasmic reticulum	1	0	Endoplasmic reticulum	Endoplasmic reticulum	0
E9Q7G0	NUMA1	Nuclear mitotic apparatus protein 1		1	0	Nucleus	Nucleus	1	0	Nucleus	Nucleus	0
E9Q8D0	DNAJC21	DnaJ homolog subfamily C member 21		0.687878	1	Ribosome	unknown	1	1	Nucleus	unknown	0.664
E9QAM5	HELZ2	Helicase with zinc finger domain 2		1	0.9998	Ribosome	unknown	1	1	Ribosome	unknown	0
E9QAT4	SEC16A	Protein transport protein Sec16A		1	1	Nucleus	unknown	1	1	Nucleus	unknown	0
F6ZDS4	TPR	Nucleoprotein TPR		1	0	Nucleus	Nucleus	1	0	Nucleus	Nucleus	0
F8VPU2	FARP1	FERM, ARHGEF and pleckstrin domain-containing protein 1		1	0	Golgi apparatus	Golgi apparatus	1	0	Golgi apparatus	Golgi apparatus	0
F8VQB6	MYO10	Unconventional myosin-X		1	1	Nucleus	unknown	1	1	Nucleus	unknown	0
G5E829	ATP2B1	Plasma membrane calcium-transporting ATPase 1		1	0	Golgi apparatus	Golgi apparatus	1	0	Golgi apparatus	Golgi apparatus	0
G5E870	TRIP12	E3 ubiquitin-protein ligase TRIP12		0.997338	1	Golgi apparatus	unknown	1	1	Nucleus	unknown	0.996
G5E897	POGLUT3	Protein O-glucosyltransferase 3		1	0	Endoplasmic reticulum	Endoplasmic reticulum	1	0	Endoplasmic reticulum	Endoplasmic reticulum	0
G5E8F4	FPGT	Fucose-1-phosphate guanylyltransferase		1	1	Cytosol	unknown	1	1	Cytosol	unknown	0
O08528	HK2	Hexokinase-2		1	0.0108	Mitochondrion	unknown	1	0	Mitochondrion	Mitochondrion	0
O08529	CAPN2	Calpain-2 catalytic subunit		1	0	Cytosol	Cytosol	1	0	Cytosol	Cytosol	0
O08532	CACNA2D1	Voltage-dependent calcium channel subunit alpha-2/delta-1		0.988245	0	Golgi apparatus	Golgi apparatus	1	1	Nucleus	unknown	1
O08538	ANGPT1	Angiopoietin-1		1	0	Plasma membrane	Plasma membrane	1	0.9954	Plasma membrane	unknown	0
O08539	BIN1	Myc box-dependent-interacting protein 1		1	1	Nucleus	unknown	1	1	Nucleus	unknown	0
O08547	SEC22B	Vesicle-trafficking protein SEC22b		1	0	Endoplasmic reticulum	Endoplasmic reticulum	1	0	Endoplasmic reticulum	Endoplasmic reticulum	0
O08553	DPYSL2	Dihydropyrimidinase-related protein 2		1	1	Cytosol	unknown	1	1	Cytosol	unknown	0
O08573	LGALS9	Galectin-9		1	0	Plasma membrane	Plasma membrane	0.990035	0.789	Golgi apparatus	unknown	0.9936
O08579	EMD	Emerin		0.96581	1	Plasma membrane	unknown	1	1	Endoplasmic reticulum	unknown	0.9656
O08582	GTPBP1	GTP-binding protein 1		1	1	Ribosome	unknown	1	1	Nucleus	unknown	1
O08583	ALYREF	THO complex subunit 4		1	0	Nucleus	Nucleus	1	0	Nucleus	Nucleus	0
O08585	CLTA	Clathrin light chain A		0.851219	1	Nucleus	unknown	0.999956	1	Nucleus	unknown	0.1432
O08586	PTEN	Phosphatidylinositol 3,4,5-trisphosphate 3-phosphatase and dual-specificity protein phosphatase PTEN		1	0	Cytosol	Cytosol	1	0	Cytosol	Cytosol	0
O08600	ENDOG	Endonuclease G, mitochondrial		1	0	Mitochondrion	Mitochondrion	1	0	Mitochondrion	Mitochondrion	0
O08601	MTTP	Microsomal triglyceride transfer protein large subunit		1	0	Endoplasmic reticulum	Endoplasmic reticulum	1	0	Endoplasmic reticulum	Endoplasmic reticulum	0
O08648	MAP3K4	Mitogen-activated protein kinase kinase kinase 4		0.611161	1	Nucleus	unknown	1	0	Proteasome	Proteasome	1
O08663	METAP2	Methionine aminopeptidase 2		1	0	Ribosome	Ribosome	1	1	Ribosome	unknown	0
O08709	PRDX6	Peroxiredoxin-6	Cytosol	1	0	Cytosol	Cytosol	1	0	Cytosol	Cytosol	0
O08715	AKAP1	A-kinase anchor protein 1, mitochondrial		0.999994	0.9918	Plasma membrane	unknown	1	0.0782	Plasma membrane	Plasma membrane	0
O08734	BAK1	Bcl-2 homologous antagonist/killer		1	0	Mitochondrion	Mitochondrion	1	0	Mitochondrion	Mitochondrion	0
O08738	CASP6	Caspase-6		1	0	Cytosol	Cytosol	1	0	Cytosol	Cytosol	0
O08746	MATN2	Matrilin-2		0.999881	0	Plasma membrane	Plasma membrane	1	0	Plasma membrane	Plasma membrane	0
O08749	DLD	Dihydrolipoyl dehydrogenase, mitochondrial	Mitochondrion	1	0	Mitochondrion	Mitochondrion	1	0	Mitochondrion	Mitochondrion	0
O08756	HSD17B10	3-hydroxyacyl-CoA dehydrogenase type-2	Mitochondrion	1	0	Mitochondrion	Mitochondrion	1	0	Mitochondrion	Mitochondrion	0
O08759	UBE3A	Ubiquitin-protein ligase E3A		1	1	Proteasome	unknown	1	1	Nucleus	unknown	1
O08784	TCOF1	Treacle protein	Nucleus	1	0	Nucleus	Nucleus	1	0	Nucleus	Nucleus	0
O08788	DCTN1	Dynactin subunit 1		1	0	Proteasome	Proteasome	1	0	Proteasome	Proteasome	0
O08795	PRKCSH	Glucosidase 2 subunit beta		1	0	Endoplasmic reticulum	Endoplasmic reticulum	1	0	Endoplasmic reticulum	Endoplasmic reticulum	0
O08808	DIAPH1	Protein diaphanous homolog 1		1	1	Nucleus	unknown	1	1	Nucleus	unknown	0
O08810	EFTUD2	116 kDa U5 small nuclear ribonucleoprotein component		1	0	Nucleus	Nucleus	1	0	Nucleus	Nucleus	0
O08848	RO60	60 kDa SS-A/Ro ribonucleoprotein		1	1	Cytosol	unknown	1	1	Cytosol	unknown	0
O08915	AIP	AH receptor-interacting protein		1	0	Cytosol	Cytosol	1	0	Cytosol	Cytosol	0
O08917	FLOT1	Flotillin-1		1	0	Lysosome	Lysosome	1	0	Lysosome	Lysosome	0
O08919	NUMBL	Numb-like protein		1	0	Plasma membrane	Plasma membrane	1	0	Endoplasmic reticulum	Endoplasmic reticulum	1
O08997	ATOX1	Copper transport protein ATOX1		1	0.0586	Cytosol	Cytosol	1	1	Cytosol	unknown	0
O09005	DEGS1	Sphingolipid delta(4)-desaturase DES1		1	0	Endoplasmic reticulum	Endoplasmic reticulum	1	0	Endoplasmic reticulum	Endoplasmic reticulum	0
O09012	PEX5	Peroxisomal targeting signal 1 receptor		0.999991	1	Plasma membrane	unknown	1	1	Nucleus	unknown	1
O09044	SNAP23	Synaptosomal-associated protein 23	Plasma membrane	1	0	Plasma membrane	Plasma membrane	1	0	Plasma membrane	Plasma membrane	0
O09061	PSMB1	Proteasome subunit beta type-1		1	0	Proteasome	Proteasome	1	0.9998	Proteasome	unknown	0
O09106	HDAC1	Histone deacetylase 1		1	0	Nucleus	Nucleus	1	0	Nucleus	Nucleus	0
O09110	MAP2K3	Dual specificity mitogen-activated protein kinase kinase 3		1	1	Nucleus	unknown	1	1	Nucleus	unknown	0
O09111	NDUFB11	NADH dehydrogenase [ubiquinone] 1 beta subcomplex subunit 11, mitochondrial		1	0	Mitochondrion	Mitochondrion	1	0	Mitochondrion	Mitochondrion	0
O09131	GSTO1	Glutathione S-transferase omega-1	Cytosol	1	0	Cytosol	Cytosol	1	0	Cytosol	Cytosol	0
O09159	MAN2B1	Lysosomal alpha-mannosidase	Lysosome	1	0	Lysosome	Lysosome	1	0	Lysosome	Lysosome	0
O09164	SOD3	Extracellular superoxide dismutase [Cu-Zn]		1	0.0146	Endoplasmic reticulum	unknown	1	0	Plasma membrane	Plasma membrane	1
O09167	RPL21	60S ribosomal protein L21	Ribosome	1	0	Ribosome	Ribosome	1	0	Ribosome	Ribosome	0
O09172	GCLM	Glutamate--cysteine ligase regulatory subunit		1	0	Cytosol	Cytosol	1	0	Cytosol	Cytosol	0
O09174	AMACR	Alpha-methylacyl-CoA racemase		1	0	Peroxisome	Peroxisome	1	0	Peroxisome	Peroxisome	0
O35071	KIF1C	Kinesin-like protein KIF1C		1	0	Ribosome	Ribosome	1	1	Ribosome	unknown	0
O35074	PTGIS	Prostacyclin synthase		1	0	Endoplasmic reticulum	Endoplasmic reticulum	1	0	Endoplasmic reticulum	Endoplasmic reticulum	0
O35083	AGPAT1	1-acyl-sn-glycerol-3-phosphate acyltransferase alpha		1	0	Endoplasmic reticulum	Endoplasmic reticulum	1	0	Endoplasmic reticulum	Endoplasmic reticulum	0
O35114	SCARB2	Lysosome membrane protein 2		1	0	Lysosome	Lysosome	1	0	Lysosome	Lysosome	0
O35129	PHB2	Prohibitin-2		1	0	Mitochondrion	Mitochondrion	1	0	Mitochondrion	Mitochondrion	0
O35130	EMG1	Ribosomal RNA small subunit methyltransferase NEP1		1	1	Nucleus	unknown	1	1	Nucleus	unknown	0
O35143	ATP5IF1	ATPase inhibitor, mitochondrial	Mitochondrion	1	0	Mitochondrion	Mitochondrion	1	0	Mitochondrion	Mitochondrion	0
O35153	BET1L	BET1-like protein		1	0	Golgi apparatus	Golgi apparatus	1	0.0014	Golgi apparatus	unknown	0
O35166	GOSR2	Golgi SNAP receptor complex member 2		1	0.7364	Endoplasmic reticulum	unknown	1	0	Endoplasmic reticulum	Endoplasmic reticulum	0
O35206	COL15A1	Collagen alpha-1(XV) chain		1	1	Nucleus	unknown	1	0	Nucleus	Nucleus	0
O35215	DDT	D-dopachrome decarboxylase		1	0	Cytosol	Cytosol	1	0	Cytosol	Cytosol	0
O35226	PSMD4	26S proteasome non-ATPase regulatory subunit 4	Proteasome	1	0	Proteasome	Proteasome	1	0	Proteasome	Proteasome	0
O35239	PTPN9	Tyrosine-protein phosphatase non-receptor type 9		0.999901	1	Endoplasmic reticulum	unknown	1	1	Endoplasmic reticulum	unknown	0.0008
O35245	PKD2	Polycystin-2		1	0.0002	Plasma membrane	Plasma membrane	0.999998	0.1046	Endoplasmic reticulum	unknown	1
O35250	EXOC7	Exocyst complex component 7		1	1	Nucleus	unknown	1	1	Nucleus	unknown	0
O35286	DHX15	Pre-mRNA-splicing factor ATP-dependent RNA helicase DHX15		1	1	Nucleus	unknown	1	1	Nucleus	unknown	0
O35295	PURB	Transcriptional activator protein Pur-beta		1	0	Ribosome	Ribosome	1	0	Ribosome	Ribosome	0
O35326	SRSF5	Serine/arginine-rich splicing factor 5		1	1	Ribosome	unknown	1	1	Nucleus	unknown	1
O35344	KPNA3	Importin subunit alpha-4		1	1	Cytosol	unknown	1	1	Nucleus	unknown	1
O35345	KPNA6	Importin subunit alpha-7		0.994138	1	Cytosol	unknown	1	1	Cytosol	unknown	0.0032
O35350	CAPN1	Calpain-1 catalytic subunit		1	0	Cytosol	Cytosol	1	0	Cytosol	Cytosol	0
O35379	ABCC1	Multidrug resistance-associated protein 1	Plasma membrane	1	0	Plasma membrane	Plasma membrane	1	0	Plasma membrane	Plasma membrane	0
O35381	ANP32A	Acidic leucine-rich nuclear phosphoprotein 32 family member A		1	0	Cytosol	Cytosol	1	1	Cytosol	unknown	0
O35382	EXOC4	Exocyst complex component 4		0.999999	1	Nucleus	unknown	1	1	Nucleus	unknown	0
O35386	PHYH	Phytanoyl-CoA dioxygenase, peroxisomal		1	0	Peroxisome	Peroxisome	1	0	Peroxisome	Peroxisome	0
O35387	HAX1	HCLS1-associated protein X-1		1	0	Mitochondrion	Mitochondrion	1	0	Mitochondrion	Mitochondrion	0
O35405	PLD3	Phospholipase D3	Lysosome	1	0	Lysosome	Lysosome	1	0	Lysosome	Lysosome	0
O35435	DHODH	Dihydroorotate dehydrogenase (quinone), mitochondrial	Mitochondrion	1	0	Mitochondrion	Mitochondrion	1	0	Mitochondrion	Mitochondrion	0
O35448	PPT2	Lysosomal thioesterase PPT2		1	0	Lysosome	Lysosome	1	0	Lysosome	Lysosome	0
O35459	ECH1	Delta(3,5)-Delta(2,4)-dienoyl-CoA isomerase, mitochondrial		1	0	Mitochondrion	Mitochondrion	1	0	Mitochondrion	Mitochondrion	0
O35465	FKBP8	Peptidyl-prolyl cis-trans isomerase FKBP8		1	0	Plasma membrane	Plasma membrane	1	0.0042	Plasma membrane	Plasma membrane	0
O35551	RABEP1	Rab GTPase-binding effector protein 1		1	0	Cytosol	Cytosol	1	1	Cytosol	unknown	0
O35593	PSMD14	26S proteasome non-ATPase regulatory subunit 14		1	0	Proteasome	Proteasome	1	0	Proteasome	Proteasome	0
O35598	ADAM10	Disintegrin and metalloproteinase domain-containing protein 10		1	0.9962	Plasma membrane	unknown	0.534348	1	Nucleus	unknown	0.5496
O35604	NPC1	NPC intracellular cholesterol transporter 1		1	0	Lysosome	Lysosome	1	0	Lysosome	Lysosome	0
O35609	SCAMP3	Secretory carrier-associated membrane protein 3		1	1	Ribosome	unknown	1	1	Ribosome	unknown	0
O35623	BET1	BET1 homolog		1	0	Endoplasmic reticulum	Endoplasmic reticulum	1	0	Endoplasmic reticulum	Endoplasmic reticulum	0
O35625	AXIN1	Axin-1		1	1	Nucleus	unknown	1	1	Nucleus	unknown	0
O35639	ANXA3	Annexin A3		1	0	Cytosol	Cytosol	1	1	Cytosol	unknown	0
O35640	ANXA8	Annexin A8		1	0	Cytosol	Cytosol	1	0	Cytosol	Cytosol	0
O35643	AP1B1	AP-1 complex subunit beta-1		0.999995	1	Nucleus	unknown	1	1	Nucleus	unknown	0
O35646	CAPN6	Calpain-6		0.974679	0	Golgi apparatus	Golgi apparatus	0.998943	0.5212	Plasma membrane	unknown	0.972
O35657	NEU1	Sialidase-1		1	0	Lysosome	Lysosome	1	0	Lysosome	Lysosome	0
O35658	C1QBP	Complement component 1 Q subcomponent-binding protein, mitochondrial	Mitochondrion	1	0	Mitochondrion	Mitochondrion	1	0	Mitochondrion	Mitochondrion	0
O35680	MRPS12	28S ribosomal protein S12, mitochondrial		1	0	Mitochondrion	Mitochondrion	1	0	Mitochondrion	Mitochondrion	0
O35682	MYADM	Myeloid-associated differentiation marker		1	0	Plasma membrane	Plasma membrane	1	0	Plasma membrane	Plasma membrane	0
O35685	NUDC	Nuclear migration protein nudC		1	0	Cytosol	Cytosol	1	0.0006	Cytosol	unknown	0
O35691	PNN	Pinin		1	0	Nucleus	Nucleus	1	0	Nucleus	Nucleus	0
O35704	SPTLC1	Serine palmitoyltransferase 1		1	0	Endoplasmic reticulum	Endoplasmic reticulum	1	0	Endoplasmic reticulum	Endoplasmic reticulum	0
O35710	NOCT	Nocturnin		1	0	Endoplasmic reticulum	Endoplasmic reticulum	1	0.983	Endoplasmic reticulum	unknown	0
O35737	HNRNPH1	Heterogeneous nuclear ribonucleoprotein H		0.795727	1	Ribosome	unknown	1	1	Nucleus	unknown	0.7904
O35841	API5	Apoptosis inhibitor 5		1	1	Nucleus	unknown	1	0.0566	Nucleus	unknown	0
O35855	BCAT2	Branched-chain-amino-acid aminotransferase, mitochondrial	Mitochondrion	1	0	Mitochondrion	Mitochondrion	1	0	Mitochondrion	Mitochondrion	0
O35857	TIMM44	Mitochondrial import inner membrane translocase subunit TIM44	Mitochondrion	1	0	Mitochondrion	Mitochondrion	1	0	Mitochondrion	Mitochondrion	0
O35864	COPS5	COP9 signalosome complex subunit 5		0.777631	1	Nucleus	unknown	1	1	Nucleus	unknown	0.2112
O35887	CALU	Calumenin		0.999999	0	Endoplasmic reticulum	Endoplasmic reticulum	1	0	Endoplasmic reticulum	Endoplasmic reticulum	0
O35900	LSM2	U6 snRNA-associated Sm-like protein LSm2		1	1	Nucleus	unknown	1	1	Nucleus	unknown	0
O35943	FXN	Frataxin, mitochondrial	Mitochondrion	1	0	Mitochondrion	Mitochondrion	1	0	Mitochondrion	Mitochondrion	0
O35945	ALDH1A7	Aldehyde dehydrogenase, cytosolic 1		1	1	Cytosol	unknown	1	1	Cytosol	unknown	0
O35954	PITPNM1	Membrane-associated phosphatidylinositol transfer protein 1		1	0.9998	Endoplasmic reticulum	unknown	1	0.9996	Endoplasmic reticulum	unknown	0
O35963	RAB33B	Ras-related protein Rab-33B		1	0.8532	Plasma membrane	Plasma membrane	1	1	Plasma membrane	unknown	0
O35969	GAMT	Guanidinoacetate N-methyltransferase		1	0	Cytosol	Cytosol	1	0	Cytosol	Cytosol	0
O35972	MRPL23	39S ribosomal protein L23, mitochondrial		1	0	Mitochondrion	Mitochondrion	1	0	Mitochondrion	Mitochondrion	0
O35988	SDC4	Syndecan-4		1	0	Plasma membrane	Plasma membrane	1	0.0026	Plasma membrane	Plasma membrane	0
O54692	ZW10	Centromere/kinetochore protein zw10 homolog		1	0	Endoplasmic reticulum	Endoplasmic reticulum	1	0	Endoplasmic reticulum	Endoplasmic reticulum	0
O54724	CAVIN1	Caveolae-associated protein 1		0.985318	1	Golgi apparatus	unknown	0.940188	0.658	Plasma membrane	unknown	0.9416
O54734	DDOST	Dolichyl-diphosphooligosaccharide--protein glycosyltransferase 48 kDa subunit		1	0	Endoplasmic reticulum	Endoplasmic reticulum	1	0	Endoplasmic reticulum	Endoplasmic reticulum	0
O54774	AP3D1	AP-3 complex subunit delta-1		0.755889	1	Plasma membrane	unknown	1	1	Nucleus	unknown	0.796
O54781	SRPK2	SRSF protein kinase 2		1	0.0684	Ribosome	unknown	1	1	Nucleus	unknown	1
O54782	MAN2B2	Epididymis-specific alpha-mannosidase		1	0	Lysosome	Lysosome	1	0	Lysosome	Lysosome	0
O54825	BYSL	Bystin		1	1	Nucleus	unknown	1	1	Nucleus	unknown	0
O54833	CSNK2A2	Casein kinase II subunit alpha'		1	1	Nucleus	unknown	1	1	Nucleus	unknown	0
O54879	HMGB3	High mobility group protein B3		1	1	Nucleus	unknown	1	1	Nucleus	unknown	0
O54890	ITGB3	Integrin beta-3		1	0	Plasma membrane	Plasma membrane	1	0	Plasma membrane	Plasma membrane	0
O54916	REPS1	RalBP1-associated Eps domain-containing protein 1		1	1	Nucleus	unknown	1	1	Nucleus	unknown	0
O54931	AKAP2	A-kinase anchor protein 2		0.982256	1	Cytosol	unknown	1	1	Nucleus	unknown	0.984
O54941	SMARCE1	SWI/SNF-related matrix-associated actin-dependent regulator of chromatin subfamily E member 1		1	0	Nucleus	Nucleus	1	0	Nucleus	Nucleus	0
O54946	DNAJB6	DnaJ homolog subfamily B member 6		1	1	Nucleus	unknown	1	1	Nucleus	unknown	0
O54950	PRKAG1	5'-AMP-activated protein kinase subunit gamma-1		1	1	Plasma membrane	unknown	1	1	Nucleus	unknown	1
O54962	BANF1	Barrier-to-autointegration factor		1	1	Nucleus	unknown	0.999904	1	Nucleus	unknown	0
O54984	ASNA1	ATPase Asna1		1	1	Plasma membrane	unknown	1	1	Nucleus	unknown	1
O54988	SLK	STE20-like serine/threonine-protein kinase		1	1	Cytosol	unknown	0.999745	1	Cytosol	unknown	0.0008
O54998	FKBP7	Peptidyl-prolyl cis-trans isomerase FKBP7		1	0	Endoplasmic reticulum	Endoplasmic reticulum	1	0	Endoplasmic reticulum	Endoplasmic reticulum	0
O55003	BNIP3	BCL2/adenovirus E1B 19 kDa protein-interacting protein 3		1	0	Mitochondrion	Mitochondrion	1	0	Mitochondrion	Mitochondrion	0
O55013	TRAPPC3	Trafficking protein particle complex subunit 3		0.760597	1	Ribosome	unknown	1	1	Nucleus	unknown	0.7816
O55022	PGRMC1	Membrane-associated progesterone receptor component 1		1	0	Endoplasmic reticulum	Endoplasmic reticulum	1	0	Endoplasmic reticulum	Endoplasmic reticulum	0
O55023	IMPA1	Inositol monophosphatase 1	Cytosol	1	0	Cytosol	Cytosol	1	0	Cytosol	Cytosol	0
O55028	BCKDK	[3-methyl-2-oxobutanoate dehydrogenase [lipoamide]] kinase, mitochondrial		1	0	Mitochondrion	Mitochondrion	1	0	Mitochondrion	Mitochondrion	0
O55029	COPB2	Coatomer subunit beta'		1	1	Plasma membrane	unknown	1	1	Nucleus	unknown	1
O55102	BLOC1S1	Biogenesis of lysosome-related organelles complex 1 subunit 1		1	1	Plasma membrane	unknown	0.998168	1	Nucleus	unknown	1
O55106	STRN	Striatin		0.636985	1	Endoplasmic reticulum	unknown	1	1	Endoplasmic reticulum	unknown	0.384
O55126	NIPSNAP2	Protein NipSnap homolog 2		1	0	Mitochondrion	Mitochondrion	1	0	Mitochondrion	Mitochondrion	0
O55128	SAP18	Histone deacetylase complex subunit SAP18		1	0	Nucleus	Nucleus	1	0	Nucleus	Nucleus	0
O55131	2007-09-01	Septin-7		1	0	Nucleus	Nucleus	1	0	Nucleus	Nucleus	0
O55135	EIF6	Eukaryotic translation initiation factor 6		1	1	Ribosome	unknown	1	1	Nucleus	unknown	1
O55142	RPL35A	60S ribosomal protein L35a	Ribosome	1	0	Ribosome	Ribosome	1	0	Ribosome	Ribosome	0
O55143	ATP2A2	Sarcoplasmic/endoplasmic reticulum calcium ATPase 2	Endoplasmic reticulum	1	0	Endoplasmic reticulum	Endoplasmic reticulum	1	0	Endoplasmic reticulum	Endoplasmic reticulum	0
O55222	ILK	Integrin-linked protein kinase		1	1	Golgi apparatus	unknown	0.999857	1	Nucleus	unknown	1
O55229	CHKB	Choline/ethanolamine kinase		1	1	Cytosol	unknown	1	0	Cytosol	Cytosol	0
O55234	PSMB5	Proteasome subunit beta type-5	Proteasome	1	0	Proteasome	Proteasome	1	0	Proteasome	Proteasome	0
O55239	NNMT	Nicotinamide N-methyltransferase		1	0	Cytosol	Cytosol	1	1	Cytosol	unknown	0
O55242	SIGMAR1	Sigma non-opioid intracellular receptor 1		1	0	Endoplasmic reticulum	Endoplasmic reticulum	1	0	Endoplasmic reticulum	Endoplasmic reticulum	0
O70133	DHX9	ATP-dependent RNA helicase A		1	1	Nucleus	unknown	1	1	Nucleus	unknown	0
O70152	DPM1	Dolichol-phosphate mannosyltransferase subunit 1		1	0	Endoplasmic reticulum	Endoplasmic reticulum	1	0	Endoplasmic reticulum	Endoplasmic reticulum	0
O70194	EIF3D	Eukaryotic translation initiation factor 3 subunit D		1	1	Ribosome	unknown	1	1	Ribosome	unknown	0
O70251	EEF1B	Elongation factor 1-beta		1	1	Nucleus	unknown	1	1	Nucleus	unknown	0
O70252	HMOX2	Heme oxygenase 2	Endoplasmic reticulum	1	0	Endoplasmic reticulum	Endoplasmic reticulum	1	0	Endoplasmic reticulum	Endoplasmic reticulum	0
O70279	ESS2	Splicing factor ESS-2 homolog		1	1	Nucleus	unknown	1	1	Nucleus	unknown	0
O70305	ATXN2	Ataxin-2		1	0	Ribosome	Ribosome	1	0	Ribosome	Ribosome	0
O70309	ITGB5	Integrin beta-5		1	0	Plasma membrane	Plasma membrane	1	0	Plasma membrane	Plasma membrane	0
O70310	NMT1	Glycylpeptide N-tetradecanoyltransferase 1		1	0	Ribosome	Ribosome	1	0	Ribosome	Ribosome	0
O70311	NMT2	Glycylpeptide N-tetradecanoyltransferase 2		1	0.9618	Ribosome	unknown	1	1	Ribosome	unknown	0
O70318	EPB41L2	Band 4.1-like protein 2		1	0	Golgi apparatus	Golgi apparatus	1	0	Golgi apparatus	Golgi apparatus	0
O70325	GPX4	Phospholipid hydroperoxide glutathione peroxidase		0.995618	0.9998	Plasma membrane	unknown	1	1	Plasma membrane	unknown	0.0024
O70378	EMC8	ER membrane protein complex subunit 8		1	0	Endoplasmic reticulum	Endoplasmic reticulum	1	0	Endoplasmic reticulum	Endoplasmic reticulum	0
O70400	PDLIM1	PDZ and LIM domain protein 1		1	1	Cytosol	unknown	1	1	Cytosol	unknown	0
O70404	VAMP8	Vesicle-associated membrane protein 8		1	0.9886	Plasma membrane	Plasma membrane	0.850192	1	Endoplasmic reticulum	unknown	0.864
O70423	AOC3	Membrane primary amine oxidase		1	0	Plasma membrane	Plasma membrane	1	0	Plasma membrane	Plasma membrane	0
O70433	FHL2	Four and a half LIM domains protein 2		0.85875	1	Plasma membrane	unknown	1	1	Plasma membrane	unknown	0.1336
O70435	PSMA3	Proteasome subunit alpha type-3	Proteasome	1	0	Proteasome	Proteasome	1	0	Proteasome	Proteasome	0
O70439	STX7	Syntaxin-7		0.966418	1	Plasma membrane	unknown	1	1	Endoplasmic reticulum	unknown	0.9664
O70472	TMEM131	Transmembrane protein 131		1	0	Endoplasmic reticulum	Endoplasmic reticulum	1	0	Endoplasmic reticulum	Endoplasmic reticulum	0
O70475	UGDH	UDP-glucose 6-dehydrogenase		1	1	Cytosol	unknown	0.997793	1	Cytosol	unknown	0.0032
O70492	SNX3	Sorting nexin-3		0.998902	1	Plasma membrane	unknown	1	0.612	Endoplasmic reticulum	unknown	0.9984
O70493	SNX12	Sorting nexin-12		1	1	Plasma membrane	unknown	1	1	Endoplasmic reticulum	unknown	1
O70496	CLCN7	H(+)/Cl(-) exchange transporter 7		1	0.915	Plasma membrane	Plasma membrane	1	1	Plasma membrane	unknown	0
O70503	HSD17B12	Very-long-chain 3-oxoacyl-CoA reductase	Endoplasmic reticulum	1	0	Endoplasmic reticulum	Endoplasmic reticulum	1	0	Endoplasmic reticulum	Endoplasmic reticulum	0
O70551	SRPK1	SRSF protein kinase 1		1	0.94	Ribosome	unknown	1	1	Ribosome	unknown	0
O70566	DIAPH2	Protein diaphanous homolog 2		1	1	Ribosome	unknown	1	1	Nucleus	unknown	1
O70572	SMPD2	Sphingomyelin phosphodiesterase 2		1	0	Endoplasmic reticulum	Endoplasmic reticulum	1	0	Endoplasmic reticulum	Endoplasmic reticulum	0
O70589	CASK	Peripheral plasma membrane protein CASK		1	0	Golgi apparatus	Golgi apparatus	1	0	Golgi apparatus	Golgi apparatus	0
O70591	PFDN2	Prefoldin subunit 2		0.604507	1	Nucleus	unknown	1	1	Nucleus	unknown	0.4168
O88196	TTC3	E3 ubiquitin-protein ligase TTC3		1	0.0068	Ribosome	unknown	1	1	Ribosome	unknown	0
O88207	COL5A1	Collagen alpha-1(V) chain		1	0	Golgi apparatus	Golgi apparatus	0.98397	0.2044	Golgi apparatus	unknown	0.016
O88271	CFDP1	Craniofacial development protein 1		1	0.9992	Cytosol	unknown	1	1	Cytosol	unknown	0
O88291	ZNF326	DBIRD complex subunit ZNF326		1	0	Nucleus	Nucleus	1	0	Nucleus	Nucleus	0
O88322	NID2	Nidogen-2		1	0	Nucleus	Nucleus	1	0	Nucleus	Nucleus	0
O88342	WDR1	WD repeat-containing protein 1		1	0	Cytosol	Cytosol	1	0	Cytosol	Cytosol	0
O88384	VTI1B	Vesicle transport through interaction with t-SNAREs homolog 1B		1	1	Plasma membrane	unknown	0.823952	1	Plasma membrane	unknown	0.1792
O88393	TGFBR3	Transforming growth factor beta receptor type 3		1	0	Plasma membrane	Plasma membrane	1	0	Plasma membrane	Plasma membrane	0
O88428	PAPSS2	Bifunctional 3'-phosphoadenosine 5'-phosphosulfate synthase 2		1	0	Cytosol	Cytosol	1	0	Cytosol	Cytosol	0
O88441	MTX2	Metaxin-2	Mitochondrion	1	0	Mitochondrion	Mitochondrion	1	0	Mitochondrion	Mitochondrion	0
O88447	KLC1	Kinesin light chain 1		0.999995	1	Ribosome	unknown	1	1	Nucleus	unknown	1
O88448	KLC2	Kinesin light chain 2		0.984647	1	Ribosome	unknown	1	1	Nucleus	unknown	0.9864
O88455	DHCR7	7-dehydrocholesterol reductase		1	0	Endoplasmic reticulum	Endoplasmic reticulum	1	0	Endoplasmic reticulum	Endoplasmic reticulum	0
O88456	CAPNS1	Calpain small subunit 1		1	1	Cytosol	unknown	1	1	Cytosol	unknown	0
O88477	IGF2BP1	Insulin-like growth factor 2 mRNA-binding protein 1		1	0	Ribosome	Ribosome	1	0	Ribosome	Ribosome	0
O88487	DYNC1I2	Cytoplasmic dynein 1 intermediate chain 2		1	1	Proteasome	unknown	1	1	Proteasome	unknown	0
O88492	PLIN4	Perilipin-4		1	0	Nucleus	Nucleus	1	0	Nucleus	Nucleus	0
O88520	SHOC2	Leucine-rich repeat protein SHOC-2		1	1	Ribosome	unknown	1	1	Nucleus	unknown	1
O88522	IKBKG	NF-kappa-B essential modulator		1	0.254	Cytosol	unknown	1	0	Cytosol	Cytosol	0
O88531	PPT1	Palmitoyl-protein thioesterase 1	Lysosome	1	0	Lysosome	Lysosome	1	0	Lysosome	Lysosome	0
O88532	ZFR	Zinc finger RNA-binding protein		0.999493	1	Nucleus	unknown	1	1	Nucleus	unknown	0
O88543	COPS3	COP9 signalosome complex subunit 3		0.999994	1	Nucleus	unknown	1	1	Nucleus	unknown	0
O88544	COPS4	COP9 signalosome complex subunit 4		1	1	Proteasome	unknown	1	1	Nucleus	unknown	1
O88545	COPS6	COP9 signalosome complex subunit 6		1	1	Proteasome	unknown	1	1	Proteasome	unknown	0
O88569	HNRNPA2B1	Heterogeneous nuclear ribonucleoproteins A2/B1		1	1	Nucleus	unknown	1	0.9998	Nucleus	unknown	0
O88572	LRP6	Low-density lipoprotein receptor-related protein 6		1	1	Plasma membrane	unknown	1	0.3286	Plasma membrane	unknown	0
O88587	COMT	Catechol O-methyltransferase		1	1	Endoplasmic reticulum	unknown	1	1	Endoplasmic reticulum	unknown	0
O88597	BECN1	Beclin-1		1	1	Plasma membrane	unknown	0.999998	1	Nucleus	unknown	1
O88622	PARG	Poly(ADP-ribose) glycohydrolase		1	0.219	Ribosome	unknown	0.583042	1	Nucleus	unknown	0.592
O88630	GOSR1	Golgi SNAP receptor complex member 1		1	0	Plasma membrane	Plasma membrane	1	0	Plasma membrane	Plasma membrane	0
O88685	PSMC3	26S proteasome regulatory subunit 6A	Proteasome	1	0	Proteasome	Proteasome	1	0	Proteasome	Proteasome	0
O88696	CLPP	ATP-dependent Clp protease proteolytic subunit, mitochondrial	Mitochondrion	1	0	Mitochondrion	Mitochondrion	1	0	Mitochondrion	Mitochondrion	0
O88697	STK16	Serine/threonine-protein kinase 16		1	1	Plasma membrane	unknown	1	1	Plasma membrane	unknown	0
O88712	CTBP1	C-terminal-binding protein 1		1	0.281	Cytosol	unknown	1	1	Cytosol	unknown	0
O88736	HSD17B7	3-keto-steroid reductase		0.999938	1	Endoplasmic reticulum	unknown	1	0.0004	Endoplasmic reticulum	unknown	0
O88738	BIRC6	Baculoviral IAP repeat-containing protein 6		1	0	Proteasome	Proteasome	1	0	Proteasome	Proteasome	0
O88746	TOM1	Target of Myb protein 1		1	1	Plasma membrane	unknown	0.965515	1	Nucleus	unknown	0.9976
O88796	RPP30	Ribonuclease P protein subunit p30		1	1	Ribosome	unknown	1	1	Nucleus	unknown	1
O88811	STAM2	Signal transducing adapter molecule 2		1	1	Plasma membrane	unknown	1	1	Plasma membrane	unknown	0
O88822	SC5D	Lathosterol oxidase		1	0.0118	Endoplasmic reticulum	unknown	1	0	Endoplasmic reticulum	Endoplasmic reticulum	0
O88844	IDH1	Isocitrate dehydrogenase [NADP] cytoplasmic		1	0	Cytosol	Cytosol	1	0	Cytosol	Cytosol	0
O88851	RBBP9	Putative hydrolase RBBP9		1	0	Cytosol	Cytosol	1	0	Cytosol	Cytosol	0
O88856	TPST2	Protein-tyrosine sulfotransferase 2		1	0	Golgi apparatus	Golgi apparatus	1	0	Golgi apparatus	Golgi apparatus	0
O88874	CCNK	Cyclin-K		0.999998	1	Nucleus	unknown	1	1	Nucleus	unknown	0
O88878	ZFAND5	AN1-type zinc finger protein 5		1	1	Proteasome	unknown	1	1	Nucleus	unknown	1
O88952	LIN7C	Protein lin-7 homolog C		0.997457	0.9978	Nucleus	unknown	1	0	Golgi apparatus	Golgi apparatus	0.9992
O88967	YME1L1	ATP-dependent zinc metalloprotease YME1L1	Mitochondrion	1	0	Mitochondrion	Mitochondrion	1	0	Mitochondrion	Mitochondrion	0
O88983	STX8	Syntaxin-8		1	1	Plasma membrane	unknown	0.999946	1	Endoplasmic reticulum	unknown	1
O88986	GCAT	2-amino-3-ketobutyrate coenzyme A ligase, mitochondrial	Mitochondrion	1	0	Mitochondrion	Mitochondrion	1	0	Mitochondrion	Mitochondrion	0
O89001	CPD	Carboxypeptidase D		1	1	Plasma membrane	unknown	1	0.9998	Plasma membrane	unknown	0
O89016	ABCD4	ATP-binding cassette sub-family D member 4		1	0	Endoplasmic reticulum	Endoplasmic reticulum	1	0	Endoplasmic reticulum	Endoplasmic reticulum	0
O89017	LGMN	Legumain		1	0	Lysosome	Lysosome	1	1	Lysosome	unknown	0
O89023	TPP1	Tripeptidyl-peptidase 1	Lysosome	1	0	Lysosome	Lysosome	1	0	Lysosome	Lysosome	0
O89032	SH3PXD2A	SH3 and PX domain-containing protein 2A		1	0	Ribosome	Ribosome	1	0	Ribosome	Ribosome	0
O89050	MKLN1	Muskelin		0.999985	1	Nucleus	unknown	1	1	Nucleus	unknown	0
O89051	ITM2B	Integral membrane protein 2B		1	0.0756	Plasma membrane	Plasma membrane	1	1	Plasma membrane	unknown	0
O89079	COPE	Coatomer subunit epsilon		1	1	Plasma membrane	unknown	1	1	Nucleus	unknown	1
O89086	RBM3	RNA-binding protein 3		1	0	Ribosome	Ribosome	1	0	Ribosome	Ribosome	0
O89110	CASP8	Caspase-8		1	0	Cytosol	Cytosol	1	0.0002	Cytosol	unknown	0
O89112	LANCL1	Glutathione S-transferase LANCL1		1	0	Cytosol	Cytosol	1	1	Cytosol	unknown	0
O89116	VTI1A	Vesicle transport through interaction with t-SNAREs homolog 1A		0.999908	1	Ribosome	unknown	1	1	Endoplasmic reticulum	unknown	1
P00375	DHFR	Dihydrofolate reductase		1	1	Cytosol	unknown	1	0	Cytosol	Cytosol	0
P00405	MTCO2	Cytochrome c oxidase subunit 2		1	0	Mitochondrion	Mitochondrion	1	0	Mitochondrion	Mitochondrion	0
P00493	HPRT1	Hypoxanthine-guanine phosphoribosyltransferase	Cytosol	1	0	Cytosol	Cytosol	1	0	Cytosol	Cytosol	0
P00920	CA2	Carbonic anhydrase 2		1	0	Cytosol	Cytosol	1	0	Cytosol	Cytosol	0
P01027	C3	Complement C3		1	0	Endoplasmic reticulum	Endoplasmic reticulum	1	0	Endoplasmic reticulum	Endoplasmic reticulum	0
P01029	C4B	Complement C4-B		1	0	Plasma membrane	Plasma membrane	0.999704	0	Plasma membrane	Plasma membrane	0.0008
P01831	THY1	Thy-1 membrane glycoprotein	Plasma membrane	1	0	Plasma membrane	Plasma membrane	1	0	Plasma membrane	Plasma membrane	0
P01887	B2M	Beta-2-microglobulin		1	0	Endoplasmic reticulum	Endoplasmic reticulum	1	0	Endoplasmic reticulum	Endoplasmic reticulum	0
P02463	COL4A1	Collagen alpha-1(IV) chain		1	0	Golgi apparatus	Golgi apparatus	0.999605	0.0644	Plasma membrane	Plasma membrane	0.9992
P02468	LAMC1	Laminin subunit gamma-1		1	0.9412	Nucleus	unknown	1	0	Nucleus	Nucleus	0
P02469	LAMB1	Laminin subunit beta-1		1	0	Plasma membrane	Plasma membrane	1	0	Plasma membrane	Plasma membrane	0
P03893	MTND2	NADH-ubiquinone oxidoreductase chain 2		1	0.9444	Mitochondrion	unknown	1	0	Mitochondrion	Mitochondrion	0
P03911	MTND4	NADH-ubiquinone oxidoreductase chain 4		1	0	Mitochondrion	Mitochondrion	1	0	Mitochondrion	Mitochondrion	0
P03921	MTND5	NADH-ubiquinone oxidoreductase chain 5	Mitochondrion	1	0	Mitochondrion	Mitochondrion	1	0	Mitochondrion	Mitochondrion	0
P03930	MTATP8	ATP synthase protein 8		1	0	Mitochondrion	Mitochondrion	1	0	Mitochondrion	Mitochondrion	0
P03953	CFD	Complement factor D		1	0	Endoplasmic reticulum	Endoplasmic reticulum	1	0	Endoplasmic reticulum	Endoplasmic reticulum	0
P03975	IAP	IgE-binding protein		1	0	Endoplasmic reticulum	Endoplasmic reticulum	1	0	Endoplasmic reticulum	Endoplasmic reticulum	0
P04627	ARAF	Serine/threonine-protein kinase A-Raf		0.999997	1	Cytosol	unknown	1	1	Nucleus	unknown	1
P04925	PRNP	Major prion protein		1	0	Plasma membrane	Plasma membrane	1	0	Plasma membrane	Plasma membrane	0
P05132	PRKACA	cAMP-dependent protein kinase catalytic subunit alpha		0.999998	1	Nucleus	unknown	1	1	Nucleus	unknown	0
P05201	GOT1	Aspartate aminotransferase, cytoplasmic	Cytosol	1	0	Cytosol	Cytosol	1	0	Cytosol	Cytosol	0
P05202	GOT2	Aspartate aminotransferase, mitochondrial	Mitochondrion	1	0	Mitochondrion	Mitochondrion	1	0	Mitochondrion	Mitochondrion	0
P05480	SRC	Neuronal proto-oncogene tyrosine-protein kinase Src		1	0	Plasma membrane	Plasma membrane	1	0.0002	Plasma membrane	Plasma membrane	0
P05622	PDGFRB	Platelet-derived growth factor receptor beta		0.960839	0.0004	Golgi apparatus	Golgi apparatus	1	1	Plasma membrane	unknown	0.96
P06151	LDHA	L-lactate dehydrogenase A chain		1	0	Cytosol	Cytosol	1	0	Cytosol	Cytosol	0
P06745	GPI	Glucose-6-phosphate isomerase	Cytosol	1	0	Cytosol	Cytosol	1	0	Cytosol	Cytosol	0
P06797	CTSL	Cathepsin L1		1	0	Lysosome	Lysosome	1	0	Lysosome	Lysosome	0
P06801	ME1	NADP-dependent malic enzyme		1	1	Nucleus	unknown	1	1	Nucleus	unknown	0
P07091	S100A4	Protein S100-A4		1	1	Cytosol	unknown	1	0.9934	Cytosol	unknown	0
P07214	SPARC	SPARC		1	0	Plasma membrane	Plasma membrane	1	0	Plasma membrane	Plasma membrane	0
P07356	ANXA2	Annexin A2		1	0.1452	Plasma membrane	Plasma membrane	1	0.7286	Plasma membrane	unknown	0
P07901	HSP90AA1	Heat shock protein HSP 90-alpha		1	1	Cytosol	unknown	1	1	Cytosol	unknown	0
P07934	PHKG1	Phosphorylase b kinase gamma catalytic chain, skeletal muscle/heart isoform		1	0	Proteasome	Proteasome	1	0	Proteasome	Proteasome	0
P08003	PDIA4	Protein disulfide-isomerase A4	Endoplasmic reticulum	1	0	Endoplasmic reticulum	Endoplasmic reticulum	1	0	Endoplasmic reticulum	Endoplasmic reticulum	0
P08030	APRT	Adenine phosphoribosyltransferase		1	0	Cytosol	Cytosol	1	0	Cytosol	Cytosol	0
P08074	CBR2	Carbonyl reductase [NADPH] 2		1	0	Mitochondrion	Mitochondrion	1	0	Mitochondrion	Mitochondrion	0
P08113	HSP90B1	Endoplasmin	Endoplasmic reticulum	1	0	Endoplasmic reticulum	Endoplasmic reticulum	1	0	Endoplasmic reticulum	Endoplasmic reticulum	0
P08121	COL3A1	Collagen alpha-1(III) chain		1	0	Golgi apparatus	Golgi apparatus	0.996479	0	Golgi apparatus	Golgi apparatus	0.0024
P08122	COL4A2	Collagen alpha-2(IV) chain		1	1	Golgi apparatus	unknown	1	1	Nucleus	unknown	1
P08207	S100A10	Protein S100-A10		0.522562	0.998	Endoplasmic reticulum	unknown	1	0.3528	Plasma membrane	unknown	0.524
P08226	APOE	Apolipoprotein E		1	1	Plasma membrane	unknown	1	0.9988	Nucleus	unknown	1
P08249	MDH2	Malate dehydrogenase, mitochondrial	Mitochondrion	1	0	Mitochondrion	Mitochondrion	1	0	Mitochondrion	Mitochondrion	0
P08752	GNAI2	Guanine nucleotide-binding protein G(i) subunit alpha-2		1	0	Golgi apparatus	Golgi apparatus	1	0	Plasma membrane	Plasma membrane	1
P08775	POLR2A	DNA-directed RNA polymerase II subunit RPB1		1	1	Nucleus	unknown	1	1	Nucleus	unknown	0
P09055	ITGB1	Integrin beta-1	Plasma membrane	1	0	Plasma membrane	Plasma membrane	1	0	Plasma membrane	Plasma membrane	0
P09103	P4HB	Protein disulfide-isomerase	Endoplasmic reticulum	1	0	Endoplasmic reticulum	Endoplasmic reticulum	1	0	Endoplasmic reticulum	Endoplasmic reticulum	0
P09242	ALPL	Alkaline phosphatase, tissue-nonspecific isozyme		0.993163	0.0002	Plasma membrane	Plasma membrane	1	0	Plasma membrane	Plasma membrane	0.008
P09405	NCL	Nucleolin		1	1	Ribosome	unknown	0.999997	1	Nucleus	unknown	1
P09411	PGK1	Phosphoglycerate kinase 1	Cytosol	1	0	Cytosol	Cytosol	1	0	Cytosol	Cytosol	0
P09528	FTH1	Ferritin heavy chain		1	1	Nucleus	unknown	1	1	Nucleus	unknown	0
P09602	HMGN2	Non-histone chromosomal protein HMG-17	Nucleus	1	0	Nucleus	Nucleus	1	0	Nucleus	Nucleus	0
P09671	SOD2	Superoxide dismutase [Mn], mitochondrial	Mitochondrion	1	0	Mitochondrion	Mitochondrion	1	0	Mitochondrion	Mitochondrion	0
P09925	SURF1	Surfeit locus protein 1		1	0	Mitochondrion	Mitochondrion	1	0	Mitochondrion	Mitochondrion	0
P0C0A3	CHMP6	Charged multivesicular body protein 6		1	0.2662	Plasma membrane	Plasma membrane	0.99885	1	Nucleus	unknown	1
P0DJE0	PET100	Protein PET100 homolog, mitochondrial		1	0	Mitochondrion	Mitochondrion	1	0	Mitochondrion	Mitochondrion	0
P0DN34	NDUFB1	NADH dehydrogenase [ubiquinone] 1 beta subcomplex subunit 1		1	0	Mitochondrion	Mitochondrion	1	0	Mitochondrion	Mitochondrion	0
P0DOV2	IFI204	Interferon-activable protein 204		1	1	Nucleus	unknown	1	1	Nucleus	unknown	0
P0DP28	CALM3	Calmodulin-3		1	1	Nucleus	unknown	1	1	Nucleus	unknown	0
P10107	ANXA1	Annexin A1		1	0	Cytosol	Cytosol	1	0	Cytosol	Cytosol	0
P10126	EEF1A1	Elongation factor 1-alpha 1		0.999867	1	Nucleus	unknown	1	1	Nucleus	unknown	0
P10404	MLV-RELATED PROVIRAL ENV POLYPROTEIN OS=MUS MUSCULUS OX=10090	MLV-related proviral Env polyprotein		1	0	Plasma membrane	Plasma membrane	1	0	Plasma membrane	Plasma membrane	0
P10493	NID1	Nidogen-1		1	0.0028	Nucleus	unknown	1	0	Nucleus	Nucleus	0
P10518	ALAD	Delta-aminolevulinic acid dehydratase		1	1	Cytosol	unknown	1	1	Cytosol	unknown	0
P10605	CTSB	Cathepsin B		1	0	Lysosome	Lysosome	1	0	Lysosome	Lysosome	0
P10630	EIF4A2	Eukaryotic initiation factor 4A-II		1	0.0014	Ribosome	unknown	1	0	Ribosome	Ribosome	0
P10649	GSTM1	Glutathione S-transferase Mu 1	Cytosol	1	0	Cytosol	Cytosol	1	0	Cytosol	Cytosol	0
P10711	TCEA1	Transcription elongation factor A protein 1		1	1	Nucleus	unknown	1	1	Nucleus	unknown	0
P10833	RRAS	Ras-related protein R-Ras	Plasma membrane	1	0	Plasma membrane	Plasma membrane	1	0	Plasma membrane	Plasma membrane	0
P10852	SLC3A2	4F2 cell-surface antigen heavy chain	Plasma membrane	1	0	Plasma membrane	Plasma membrane	1	0	Plasma membrane	Plasma membrane	0
P10922	H1F0	Histone H1.0	Nucleus	1	0	Nucleus	Nucleus	1	0	Nucleus	Nucleus	0
P11031	SUB1	Activated RNA polymerase II transcriptional coactivator p15		1	1	Cytosol	unknown	0.99994	1	Cytosol	unknown	0
P11087	COL1A1	Collagen alpha-1(I) chain		0.999572	0.9944	Golgi apparatus	unknown	1	0	Golgi apparatus	Golgi apparatus	0.0016
P11103	PARP1	Poly [ADP-ribose] polymerase 1		1	1	Plasma membrane	unknown	1	1	Nucleus	unknown	1
P11152	LPL	Lipoprotein lipase		1	0	Golgi apparatus	Golgi apparatus	1	0	Golgi apparatus	Golgi apparatus	0
P11276	FN1	Fibronectin		1	0.9994	Nucleus	unknown	1	1	Nucleus	unknown	0
P11438	LAMP1	Lysosome-associated membrane glycoprotein 1		1	0	Lysosome	Lysosome	1	0	Lysosome	Lysosome	0
P11499	HSP90AB1	Heat shock protein HSP 90-beta		1	0.9342	Cytosol	unknown	1	0	Cytosol	Cytosol	0
P11531	DMD	Dystrophin		1	0	Golgi apparatus	Golgi apparatus	1	1	Golgi apparatus	unknown	0
P11609	CD1D1	Antigen-presenting glycoprotein CD1d1		1	0.9706	Lysosome	unknown	1	1	Lysosome	unknown	0
P11688	ITGA5	Integrin alpha-5		1	0.2056	Golgi apparatus	Golgi apparatus	1	0	Golgi apparatus	Golgi apparatus	0
P11859	AGT	Angiotensinogen		1	0	Plasma membrane	Plasma membrane	1	0	Plasma membrane	Plasma membrane	0
P11881	ITPR1	Inositol 1,4,5-trisphosphate receptor type 1		1	0	Endoplasmic reticulum	Endoplasmic reticulum	1	0	Endoplasmic reticulum	Endoplasmic reticulum	0
P11930	NUDT19	Nucleoside diphosphate-linked moiety X motif 19		1	1	Peroxisome	unknown	1	0	Peroxisome	Peroxisome	0
P11983	TCP1	T-complex protein 1 subunit alpha		0.574712	1	Proteasome	unknown	1	1	Nucleus	unknown	0.5648
P12023	APP	Amyloid-beta A4 protein		1	1	Plasma membrane	unknown	1	1	Nucleus	unknown	1
P12265	GUSB	Beta-glucuronidase		1	0	Lysosome	Lysosome	1	0	Lysosome	Lysosome	0
P12367	PRKAR2A	cAMP-dependent protein kinase type II-alpha regulatory subunit		0.972297	1	Nucleus	unknown	1	1	Nucleus	unknown	0.0272
P12382	PFKL	ATP-dependent 6-phosphofructokinase, liver type		1	0	Proteasome	Proteasome	1	0	Proteasome	Proteasome	0
P12787	COX5A	Cytochrome c oxidase subunit 5A, mitochondrial		1	0	Mitochondrion	Mitochondrion	1	0	Mitochondrion	Mitochondrion	0
P12815	PDCD6	Programmed cell death protein 6		1	1	Cytosol	unknown	1	0	Cytosol	Cytosol	0
P12970	RPL7A	60S ribosomal protein L7a	Ribosome	1	0	Ribosome	Ribosome	1	0	Ribosome	Ribosome	0
P13439	UMPS	Uridine 5'-monophosphate synthase		1	0	Cytosol	Cytosol	1	0	Cytosol	Cytosol	0
P13516	SCD1	Acyl-CoA desaturase 1		1	0	Endoplasmic reticulum	Endoplasmic reticulum	1	0	Endoplasmic reticulum	Endoplasmic reticulum	0
P13595	NCAM1	Neural cell adhesion molecule 1	Plasma membrane	1	0	Plasma membrane	Plasma membrane	1	0	Plasma membrane	Plasma membrane	0
P13707	GPD1	Glycerol-3-phosphate dehydrogenase [NAD(+)], cytoplasmic	Cytosol	1	0	Cytosol	Cytosol	1	0	Cytosol	Cytosol	0
P14069	S100A6	Protein S100-A6		1	0.001	Cytosol	Cytosol	1	0	Cytosol	Cytosol	0
P14094	ATP1B1	Sodium/potassium-transporting ATPase subunit beta-1		1	0	Golgi apparatus	Golgi apparatus	1	0	Golgi apparatus	Golgi apparatus	0
P14115	RPL27A	60S ribosomal protein L27a		1	0	Ribosome	Ribosome	1	0	Ribosome	Ribosome	0
P14131	RPS16	40S ribosomal protein S16	Ribosome	1	0	Ribosome	Ribosome	1	0	Ribosome	Ribosome	0
P14142	SLC2A4	Solute carrier family 2, facilitated glucose transporter member 4		1	1	Ribosome	unknown	0.877538	1	Nucleus	unknown	1
P14148	RPL7	60S ribosomal protein L7	Ribosome	1	0	Ribosome	Ribosome	1	0	Ribosome	Ribosome	0
P14152	MDH1	Malate dehydrogenase, cytoplasmic		1	0	Cytosol	Cytosol	1	0	Cytosol	Cytosol	0
P14206	RPSA	40S ribosomal protein SA	Ribosome	1	0	Ribosome	Ribosome	1	0	Ribosome	Ribosome	0
P14211	CALR	Calreticulin		1	0	Endoplasmic reticulum	Endoplasmic reticulum	1	0	Endoplasmic reticulum	Endoplasmic reticulum	0
P14576	SRP54	Signal recognition particle 54 kDa protein		0.99877	0.4386	Endoplasmic reticulum	unknown	1	0	Endoplasmic reticulum	Endoplasmic reticulum	0.0024
P14685	PSMD3	26S proteasome non-ATPase regulatory subunit 3	Proteasome	1	0	Proteasome	Proteasome	1	0	Proteasome	Proteasome	0
P14733	LMNB1	Lamin-B1	Nucleus	1	0	Nucleus	Nucleus	1	0	Nucleus	Nucleus	0
P14824	ANXA6	Annexin A6		1	0	Cytosol	Cytosol	1	0	Cytosol	Cytosol	0
P14869	RPLP0	60S acidic ribosomal protein P0	Ribosome	1	0	Ribosome	Ribosome	1	0	Ribosome	Ribosome	0
P14873	MAP1B	Microtubule-associated protein 1B		1	1	Ribosome	unknown	1	1	Nucleus	unknown	1
P14901	HMOX1	Heme oxygenase 1		1	0	Endoplasmic reticulum	Endoplasmic reticulum	1	0	Endoplasmic reticulum	Endoplasmic reticulum	0
P15105	GLUL	Glutamine synthetase		1	1	Nucleus	unknown	0.999999	1	Proteasome	unknown	1
P15208	INSR	Insulin receptor		1	0	Plasma membrane	Plasma membrane	1	0	Plasma membrane	Plasma membrane	0
P15379	CD44	CD44 antigen		1	0	Golgi apparatus	Golgi apparatus	1	0	Golgi apparatus	Golgi apparatus	0
P15532	NME1	Nucleoside diphosphate kinase A		1	0.9998	Cytosol	unknown	1	1	Cytosol	unknown	0
P15535	B4GALT1	Beta-1,4-galactosyltransferase 1		1	0	Golgi apparatus	Golgi apparatus	1	1	Nucleus	unknown	1
P15626	GSTM2	Glutathione S-transferase Mu 2		1	0	Cytosol	Cytosol	1	0	Cytosol	Cytosol	0
P15864	HIST1H1C	Histone H1.2	Nucleus	1	0	Nucleus	Nucleus	1	0	Nucleus	Nucleus	0
P15920	ATP6V0A2	V-type proton ATPase 116 kDa subunit a isoform 2		1	1	Plasma membrane	unknown	1	1	Plasma membrane	unknown	0
P16045	LGALS1	Galectin-1		1	1	Cytosol	unknown	1	1	Cytosol	unknown	0
P16110	LGALS3	Galectin-3		1	1	Golgi apparatus	unknown	0.999862	1	Golgi apparatus	unknown	0
P16125	LDHB	L-lactate dehydrogenase B chain		1	0	Cytosol	Cytosol	1	0	Cytosol	Cytosol	0
P16254	SRP14	Signal recognition particle 14 kDa protein		1	0.9978	Endoplasmic reticulum	unknown	1	0	Endoplasmic reticulum	Endoplasmic reticulum	0
P16332	MMUT	Methylmalonyl-CoA mutase, mitochondrial	Mitochondrion	1	0	Mitochondrion	Mitochondrion	1	0	Mitochondrion	Mitochondrion	0
P16460	ASS1	Argininosuccinate synthase		1	1	Cytosol	unknown	1	1	Cytosol	unknown	0
P16546	SPTAN1	Spectrin alpha chain, non-erythrocytic 1		1	1	Golgi apparatus	unknown	0.985526	1	Nucleus	unknown	0.9896
P16675	CTSA	Lysosomal protective protein	Lysosome	1	0	Lysosome	Lysosome	1	0	Lysosome	Lysosome	0
P16858	GAPDH	Glyceraldehyde-3-phosphate dehydrogenase		1	0	Cytosol	Cytosol	1	0	Cytosol	Cytosol	0
P16882	GHR	Growth hormone receptor		0.996997	0	Plasma membrane	Plasma membrane	1	0	Plasma membrane	Plasma membrane	0.0056
P17047	LAMP2	Lysosome-associated membrane glycoprotein 2		1	0	Lysosome	Lysosome	1	0	Lysosome	Lysosome	0
P17095	HMGA1	High mobility group protein HMG-I/HMG-Y		1	0	Nucleus	Nucleus	1	0	Nucleus	Nucleus	0
P17156	HSPA2	Heat shock-related 70 kDa protein 2		1	1	Nucleus	unknown	1	1	Nucleus	unknown	0
P17182	ENO1	Alpha-enolase	Cytosol	1	0	Cytosol	Cytosol	1	0	Cytosol	Cytosol	0
P17225	PTBP1	Polypyrimidine tract-binding protein 1		1	0	Ribosome	Ribosome	1	0.9842	Ribosome	unknown	0
P17426	AP2A1	AP-2 complex subunit alpha-1		0.999999	0.9936	Plasma membrane	unknown	1	0.9894	Plasma membrane	unknown	0
P17427	AP2A2	AP-2 complex subunit alpha-2		0.999647	1	Plasma membrane	unknown	1	1	Plasma membrane	unknown	0
P17439	GBA	Lysosomal acid glucosylceramidase		1	0	Lysosome	Lysosome	1	0	Lysosome	Lysosome	0
P17563	SELENBP1	Methanethiol oxidase		1	0	Cytosol	Cytosol	1	0	Cytosol	Cytosol	0
P17665	COX7C	Cytochrome c oxidase subunit 7C, mitochondrial	Mitochondrion	1	0	Mitochondrion	Mitochondrion	1	0	Mitochondrion	Mitochondrion	0
P17710	HK1	Hexokinase-1		0.613498	0.9884	Mitochondrion	unknown	1	0	Mitochondrion	Mitochondrion	0.3856
P17751	TPI1	Triosephosphate isomerase	Cytosol	1	0	Cytosol	Cytosol	1	0	Cytosol	Cytosol	0
P17809	SLC2A1	Solute carrier family 2, facilitated glucose transporter member 1		0.757463	1	Nucleus	unknown	1	0.0002	Plasma membrane	Plasma membrane	1
P17918	PCNA	Proliferating cell nuclear antigen		1	0	Cytosol	Cytosol	1	0	Cytosol	Cytosol	0
P18052	PTPRA	Receptor-type tyrosine-protein phosphatase alpha		1	0	Golgi apparatus	Golgi apparatus	0.999858	0	Plasma membrane	Plasma membrane	1
P18155	MTHFD2	Bifunctional methylenetetrahydrofolate dehydrogenase/cyclohydrolase, mitochondrial		1	0	Mitochondrion	Mitochondrion	1	0	Mitochondrion	Mitochondrion	0
P18242	CTSD	Cathepsin D	Lysosome	1	0	Lysosome	Lysosome	1	0	Lysosome	Lysosome	0
P18572	BSG	Basigin		1	0	Plasma membrane	Plasma membrane	1	0	Plasma membrane	Plasma membrane	0
P18608	HMGN1	Non-histone chromosomal protein HMG-14		1	0	Nucleus	Nucleus	1	0	Nucleus	Nucleus	0
P18760	CFL1	Cofilin-1		1	0	Cytosol	Cytosol	1	0	Cytosol	Cytosol	0
P18828	SDC1	Syndecan-1		1	0.0012	Golgi apparatus	Golgi apparatus	0.579363	1	Nucleus	unknown	0.652
P18872	GNAO1	Guanine nucleotide-binding protein G(o) subunit alpha	Plasma membrane	1	0	Plasma membrane	Plasma membrane	1	0	Plasma membrane	Plasma membrane	0
P19096	FASN	Fatty acid synthase		0.999992	1	Proteasome	unknown	1	1	Nucleus	unknown	1
P19157	GSTP1	Glutathione S-transferase P 1		1	0	Cytosol	Cytosol	1	1	Cytosol	unknown	0
P19182	IFRD1	Interferon-related developmental regulator 1		1	1	Ribosome	unknown	1	1	Nucleus	unknown	1
P19253	RPL13A	60S ribosomal protein L13a	Ribosome	1	0	Ribosome	Ribosome	1	0	Ribosome	Ribosome	0
P19324	SERPINH1	Serpin H1		1	0	Plasma membrane	Plasma membrane	1	0	Plasma membrane	Plasma membrane	0
P19426	NELFE	Negative elongation factor E		0.999999	1	Ribosome	unknown	1	1	Nucleus	unknown	1
P19536	COX5B	Cytochrome c oxidase subunit 5B, mitochondrial	Mitochondrion	1	0	Mitochondrion	Mitochondrion	1	0	Mitochondrion	Mitochondrion	0
P19783	COX4I1	Cytochrome c oxidase subunit 4 isoform 1, mitochondrial	Mitochondrion	1	0	Mitochondrion	Mitochondrion	1	0	Mitochondrion	Mitochondrion	0
P20029	HSPA5	Endoplasmic reticulum chaperone BiP	Endoplasmic reticulum	1	0	Endoplasmic reticulum	Endoplasmic reticulum	1	0	Endoplasmic reticulum	Endoplasmic reticulum	0
P20060	HEXB	Beta-hexosaminidase subunit beta		1	0	Lysosome	Lysosome	1	0	Lysosome	Lysosome	0
P20108	PRDX3	Thioredoxin-dependent peroxide reductase, mitochondrial	Mitochondrion	1	0	Mitochondrion	Mitochondrion	1	0	Mitochondrion	Mitochondrion	0
P20352	F3	Tissue factor	Plasma membrane	1	0	Plasma membrane	Plasma membrane	1	0	Plasma membrane	Plasma membrane	0
P21107	TPM3	Tropomyosin alpha-3 chain		1	1	Cytosol	unknown	1	1	Nucleus	unknown	1
P21126	UBL4A	Ubiquitin-like protein 4A		1	1	Nucleus	unknown	1	1	Nucleus	unknown	0
P21278	GNA11	Guanine nucleotide-binding protein subunit alpha-11		1	0	Golgi apparatus	Golgi apparatus	1	0	Golgi apparatus	Golgi apparatus	0
P21279	GNAQ	Guanine nucleotide-binding protein G(q) subunit alpha		1	0	Golgi apparatus	Golgi apparatus	1	0	Golgi apparatus	Golgi apparatus	0
P21460	CST3	Cystatin-C		1	1	Ribosome	unknown	1	1	Plasma membrane	unknown	1
P21550	ENO3	Beta-enolase		1	0	Cytosol	Cytosol	1	0	Cytosol	Cytosol	0
P21619	LMNB2	Lamin-B2	Nucleus	1	0	Nucleus	Nucleus	1	0	Nucleus	Nucleus	0
P21956	MFGE8	Lactadherin		0.999999	0.0008	Golgi apparatus	Golgi apparatus	0.764695	0.9988	Nucleus	unknown	0.8104
P21981	TGM2	Protein-glutamine gamma-glutamyltransferase 2		1	0.9992	Nucleus	unknown	0.847127	0.9692	Nucleus	unknown	0.1448
P22315	FECH	Ferrochelatase, mitochondrial		1	0	Mitochondrion	Mitochondrion	1	0	Mitochondrion	Mitochondrion	0
P22366	MYD88	Myeloid differentiation primary response protein MyD88		1	1	Cytosol	unknown	1	1	Cytosol	unknown	0
P22437	PTGS1	Prostaglandin G/H synthase 1		1	0	Plasma membrane	Plasma membrane	1	0	Plasma membrane	Plasma membrane	0
P22892	AP1G1	AP-1 complex subunit gamma-1		1	1	Nucleus	unknown	1	1	Nucleus	unknown	0
P22907	HMBS	Porphobilinogen deaminase		1	0	Cytosol	Cytosol	1	0	Cytosol	Cytosol	0
P23116	EIF3A	Eukaryotic translation initiation factor 3 subunit A		1	1	Ribosome	unknown	1	1	Nucleus	unknown	1
P23198	CBX3	Chromobox protein homolog 3		1	0	Nucleus	Nucleus	1	0.9692	Nucleus	unknown	0
P23249	MOV10	Putative helicase MOV-10		1	0	Ribosome	Ribosome	1	0	Ribosome	Ribosome	0
P23475	XRCC6	X-ray repair cross-complementing protein 6		0.999998	1	Nucleus	unknown	1	1	Nucleus	unknown	0
P23492	PNP	Purine nucleoside phosphorylase	Cytosol	1	0	Cytosol	Cytosol	1	0	Cytosol	Cytosol	0
P23506	PCMT1	Protein-L-isoaspartate(D-aspartate) O-methyltransferase		1	1	Cytosol	unknown	1	1	Nucleus	unknown	1
P23591	TSTA3	GDP-L-fucose synthase		1	0	Cytosol	Cytosol	1	0	Cytosol	Cytosol	0
P23780	GLB1	Beta-galactosidase	Lysosome	1	0	Lysosome	Lysosome	1	0	Lysosome	Lysosome	0
P23949	ZFP36L2	mRNA decay activator protein ZFP36L2		1	0	Ribosome	Ribosome	1	1	Nucleus	unknown	1
P23950	ZFP36L1	mRNA decay activator protein ZFP36L1		1	0	Ribosome	Ribosome	1	1	Nucleus	unknown	1
P24369	PPIB	Peptidyl-prolyl cis-trans isomerase B	Endoplasmic reticulum	1	0	Endoplasmic reticulum	Endoplasmic reticulum	1	0	Endoplasmic reticulum	Endoplasmic reticulum	0
P24452	CAPG	Macrophage-capping protein		1	0	Cytosol	Cytosol	1	1	Cytosol	unknown	0
P24472	GSTA4	Glutathione S-transferase A4		1	0	Cytosol	Cytosol	1	0	Cytosol	Cytosol	0
P24527	LTA4H	Leukotriene A-4 hydrolase		1	0	Cytosol	Cytosol	1	0	Cytosol	Cytosol	0
P24547	IMPDH2	Inosine-5'-monophosphate dehydrogenase 2		1	0	Proteasome	Proteasome	1	0	Proteasome	Proteasome	0
P24638	ACP2	Lysosomal acid phosphatase		1	0	Lysosome	Lysosome	1	0	Lysosome	Lysosome	0
P24668	M6PR	Cation-dependent mannose-6-phosphate receptor		1	1	Ribosome	unknown	1	1	Ribosome	unknown	0
P25444	RPS2	40S ribosomal protein S2	Ribosome	1	0	Ribosome	Ribosome	1	0	Ribosome	Ribosome	0
P25976	UBTF	Nucleolar transcription factor 1		1	0	Nucleus	Nucleus	1	0	Nucleus	Nucleus	0
P26039	TLN1	Talin-1		0.586604	1	Cytosol	unknown	1	1	Nucleus	unknown	0.5744
P26040	EZR	Ezrin		0.999996	1	Nucleus	unknown	1	1	Nucleus	unknown	0
P26041	MSN	Moesin		0.998884	1	Nucleus	unknown	1	1	Nucleus	unknown	0
P26043	RDX	Radixin		1	0	Ribosome	Ribosome	1	1	Ribosome	unknown	0
P26231	CTNNA1	Catenin alpha-1	Plasma membrane	1	0	Plasma membrane	Plasma membrane	1	0	Plasma membrane	Plasma membrane	0
P26350	PTMA	Prothymosin alpha		1	0	Cytosol	Cytosol	1	0.7282	Cytosol	unknown	0
P26369	U2AF2	Splicing factor U2AF 65 kDa subunit		1	0.9998	Nucleus	unknown	1	0.1476	Nucleus	unknown	0
P26450	PIK3R1	Phosphatidylinositol 3-kinase regulatory subunit alpha		1	1	Nucleus	unknown	1	1	Nucleus	unknown	0
P26516	PSMD7	26S proteasome non-ATPase regulatory subunit 7		1	0	Proteasome	Proteasome	1	0.8336	Proteasome	unknown	0
P26638	SARS	Serine--tRNA ligase, cytoplasmic		0.99976	1	Nucleus	unknown	1	1	Nucleus	unknown	0.0008
P26645	MARCKS	Myristoylated alanine-rich C-kinase substrate		1	0	Plasma membrane	Plasma membrane	1	0	Plasma membrane	Plasma membrane	0
P26883	FKBP1A	Peptidyl-prolyl cis-trans isomerase FKBP1A		1	0	Cytosol	Cytosol	1	0	Cytosol	Cytosol	0
P27046	MAN2A1	Alpha-mannosidase 2	Golgi apparatus	1	0	Golgi apparatus	Golgi apparatus	1	0	Golgi apparatus	Golgi apparatus	0
P27546	MAP4	Microtubule-associated protein 4		1	0.0054	Ribosome	unknown	1	1	Ribosome	unknown	0
P27601	GNA13	Guanine nucleotide-binding protein subunit alpha-13		1	0	Golgi apparatus	Golgi apparatus	0.984871	0	Golgi apparatus	Golgi apparatus	0.0192
P27612	PLAA	Phospholipase A-2-activating protein		1	1	Cytosol	unknown	1	1	Nucleus	unknown	1
P27641	XRCC5	X-ray repair cross-complementing protein 5		1	1	Nucleus	unknown	1	1	Nucleus	unknown	0
P27659	RPL3	60S ribosomal protein L3	Ribosome	1	0	Ribosome	Ribosome	1	0	Ribosome	Ribosome	0
P27661	H2AFX	Histone H2AX	Nucleus	1	0	Nucleus	Nucleus	1	0	Nucleus	Nucleus	0
P27773	PDIA3	Protein disulfide-isomerase A3	Endoplasmic reticulum	1	0	Endoplasmic reticulum	Endoplasmic reticulum	1	0	Endoplasmic reticulum	Endoplasmic reticulum	0
P27808	MGAT1	Alpha-1,3-mannosyl-glycoprotein 2-beta-N-acetylglucosaminyltransferase	Golgi apparatus	1	0	Golgi apparatus	Golgi apparatus	1	0	Golgi apparatus	Golgi apparatus	0
P28033	CEBPB	CCAAT/enhancer-binding protein beta		1	0	Nucleus	Nucleus	1	0	Nucleus	Nucleus	0
P28271	ACO1	Cytoplasmic aconitate hydratase		1	0	Cytosol	Cytosol	1	0	Cytosol	Cytosol	0
P28352	APEX1	DNA-(apurinic or apyrimidinic site) lyase		1	0	Ribosome	Ribosome	1	1	Ribosome	unknown	0
P28474	ADH5	Alcohol dehydrogenase class-3	Cytosol	1	0	Cytosol	Cytosol	1	0	Cytosol	Cytosol	0
P28650	ADSSL1	Adenylosuccinate synthetase isozyme 1		1	1	Cytosol	unknown	1	1	Nucleus	unknown	1
P28653	BGN	Biglycan		1	0	Golgi apparatus	Golgi apparatus	0.79084	0	Golgi apparatus	unknown	0.2304
P28656	NAP1L1	Nucleosome assembly protein 1-like 1		1	1	Cytosol	unknown	1	1	Cytosol	unknown	0
P28658	ATXN10	Ataxin-10		0.999976	1	Nucleus	unknown	1	1	Nucleus	unknown	0
P28659	CELF1	CUGBP Elav-like family member 1		1	0	Ribosome	Ribosome	1	0	Ribosome	Ribosome	0
P28660	NCKAP1	Nck-associated protein 1		0.999978	1	Nucleus	unknown	1	1	Nucleus	unknown	0
P28667	MARCKSL1	MARCKS-related protein		1	0	Plasma membrane	Plasma membrane	1	0	Plasma membrane	Plasma membrane	0
P28740	KIF2A	Kinesin-like protein KIF2A		1	1	Ribosome	unknown	1	1	Ribosome	unknown	0
P28867	PRKCD	Protein kinase C delta type		1	1	Plasma membrane	unknown	1	1	Plasma membrane	unknown	0
P29341	PABPC1	Polyadenylate-binding protein 1		1	0	Ribosome	Ribosome	1	0	Ribosome	Ribosome	0
P29351	PTPN6	Tyrosine-protein phosphatase non-receptor type 6		1	1	Ribosome	unknown	1	1	Nucleus	unknown	1
P29391	FTL1	Ferritin light chain 1		1	0.5514	Lysosome	unknown	1	1	Nucleus	unknown	1
P29416	HEXA	Beta-hexosaminidase subunit alpha		1	0.0058	Lysosome	unknown	1	0	Lysosome	Lysosome	0
P29533	VCAM1	Vascular cell adhesion protein 1	Plasma membrane	1	0	Plasma membrane	Plasma membrane	1	0	Plasma membrane	Plasma membrane	0
P29758	OAT	Ornithine aminotransferase, mitochondrial	Mitochondrion	1	0	Mitochondrion	Mitochondrion	1	0	Mitochondrion	Mitochondrion	0
P30285	CDK4	Cyclin-dependent kinase 4		1	1	Cytosol	unknown	1	0.999	Cytosol	unknown	0
P30412	PPIC	Peptidyl-prolyl cis-trans isomerase C		1	0	Plasma membrane	Plasma membrane	1	0.0078	Plasma membrane	Plasma membrane	0
P30416	FKBP4	Peptidyl-prolyl cis-trans isomerase FKBP4		1	0	Cytosol	Cytosol	1	0.0486	Cytosol	unknown	0
P30681	HMGB2	High mobility group protein B2		1	1	Nucleus	unknown	1	1	Nucleus	unknown	0
P30999	CTNND1	Catenin delta-1		0.99998	0	Golgi apparatus	Golgi apparatus	1	0	Plasma membrane	Plasma membrane	1
P31230	AIMP1	Aminoacyl tRNA synthase complex-interacting multifunctional protein 1		1	0	Proteasome	Proteasome	1	0	Proteasome	Proteasome	0
P31324	PRKAR2B	cAMP-dependent protein kinase type II-beta regulatory subunit		1	1	Cytosol	unknown	0.687172	1	Cytosol	unknown	0.316
P31428	DPEP1	Dipeptidase 1	Plasma membrane	1	0	Plasma membrane	Plasma membrane	1	0	Plasma membrane	Plasma membrane	0
P31786	DBI	Acyl-CoA-binding protein		1	0	Cytosol	Cytosol	1	0	Cytosol	Cytosol	0
P31938	MAP2K1	Dual specificity mitogen-activated protein kinase kinase 1		1	1	Cytosol	unknown	1	0.9952	Cytosol	unknown	0
P32020	SCP2	Non-specific lipid-transfer protein		1	0	Peroxisome	Peroxisome	1	0	Peroxisome	Peroxisome	0
P32067	SSB	Lupus La protein homolog		1	1	Nucleus	unknown	1	1	Nucleus	unknown	0
P32233	DRG1	Developmentally-regulated GTP-binding protein 1		1	0	Ribosome	Ribosome	1	0.1262	Ribosome	Ribosome	0
P32507	NECTIN2	Nectin-2		1	0	Plasma membrane	Plasma membrane	1	0.0002	Golgi apparatus	unknown	1
P32883	KRAS	GTPase KRas		1	0	Plasma membrane	Plasma membrane	1	0	Plasma membrane	Plasma membrane	0
P32921	WARS	Tryptophan--tRNA ligase, cytoplasmic		1	0.4442	Cytosol	unknown	1	1	Cytosol	unknown	0
P33215	NEDD1	Protein NEDD1		1	1	Ribosome	unknown	1	1	Ribosome	unknown	0
P33267	CYP2F2	Cytochrome P450 2F2		1	0	Endoplasmic reticulum	Endoplasmic reticulum	1	0	Endoplasmic reticulum	Endoplasmic reticulum	0
P34022	RANBP1	Ran-specific GTPase-activating protein		1	0	Cytosol	Cytosol	1	0	Cytosol	Cytosol	0
P34152	PTK2	Focal adhesion kinase 1		1	1	Ribosome	unknown	1	1	Nucleus	unknown	1
P34884	MIF	Macrophage migration inhibitory factor		1	0	Cytosol	Cytosol	1	0	Cytosol	Cytosol	0
P34914	EPHX2	Bifunctional epoxide hydrolase 2		1	0	Peroxisome	Peroxisome	1	0	Peroxisome	Peroxisome	0
P34928	APOC1	Apolipoprotein C-I		1	0	Endoplasmic reticulum	Endoplasmic reticulum	1	0	Endoplasmic reticulum	Endoplasmic reticulum	0
P35123	USP4	Ubiquitin carboxyl-terminal hydrolase 4		1	0.9986	Cytosol	unknown	1	0.9888	Cytosol	unknown	0
P35235	PTPN11	Tyrosine-protein phosphatase non-receptor type 11		1	0.8482	Cytosol	unknown	1	1	Cytosol	unknown	0
P35278	RAB5C	Ras-related protein Rab-5C		1	0	Plasma membrane	Plasma membrane	1	0.9976	Plasma membrane	unknown	0
P35279	RAB6A	Ras-related protein Rab-6A		1	0	Plasma membrane	Plasma membrane	0.936087	0.9832	Plasma membrane	unknown	0.0584
P35282	RAB21	Ras-related protein Rab-21		1	0	Plasma membrane	Plasma membrane	1	0	Plasma membrane	Plasma membrane	0
P35283	RAB12	Ras-related protein Rab-12		1	0.0002	Plasma membrane	Plasma membrane	0.998965	1	Plasma membrane	unknown	0.0016
P35285	RAB22A	Ras-related protein Rab-22A		1	0	Plasma membrane	Plasma membrane	1	0.0042	Plasma membrane	Plasma membrane	0
P35288	RAB23	Ras-related protein Rab-23		1	0	Plasma membrane	Plasma membrane	1	0	Plasma membrane	Plasma membrane	0
P35290	RAB24	Ras-related protein Rab-24		1	0	Plasma membrane	Plasma membrane	1	0.9972	Plasma membrane	unknown	0
P35293	RAB18	Ras-related protein Rab-18		1	1	Endoplasmic reticulum	unknown	1	0.9988	Endoplasmic reticulum	unknown	0
P35486	PDHA1	Pyruvate dehydrogenase E1 component subunit alpha, somatic form, mitochondrial	Mitochondrion	1	0	Mitochondrion	Mitochondrion	1	0	Mitochondrion	Mitochondrion	0
P35505	FAH	Fumarylacetoacetase		1	0	Cytosol	Cytosol	1	0	Cytosol	Cytosol	0
P35550	FBL	rRNA 2'-O-methyltransferase fibrillarin		1	0	Nucleus	Nucleus	1	0	Nucleus	Nucleus	0
P35564	CANX	Calnexin	Endoplasmic reticulum	1	0	Endoplasmic reticulum	Endoplasmic reticulum	1	0	Endoplasmic reticulum	Endoplasmic reticulum	0
P35569	IRS1	Insulin receptor substrate 1		1	0	Ribosome	Ribosome	1	1	Nucleus	unknown	1
P35585	AP1M1	AP-1 complex subunit mu-1		1	1	Nucleus	unknown	1	1	Nucleus	unknown	0
P35601	RFC1	Replication factor C subunit 1		0.99897	1	Nucleus	unknown	1	1	Nucleus	unknown	0.0008
P35821	PTPN1	Tyrosine-protein phosphatase non-receptor type 1		1	0	Endoplasmic reticulum	Endoplasmic reticulum	1	0	Endoplasmic reticulum	Endoplasmic reticulum	0
P35922	FMR1	Synaptic functional regulator FMR1		0.999993	1	Endoplasmic reticulum	unknown	0.996539	1	Endoplasmic reticulum	unknown	0.0032
P35951	LDLR	Low-density lipoprotein receptor		1	0	Plasma membrane	Plasma membrane	1	0.0014	Plasma membrane	Plasma membrane	0
P35979	RPL12	60S ribosomal protein L12	Ribosome	1	0	Ribosome	Ribosome	1	0	Ribosome	Ribosome	0
P35980	RPL18	60S ribosomal protein L18	Ribosome	1	0	Ribosome	Ribosome	1	0	Ribosome	Ribosome	0
P36536	SAR1A	GTP-binding protein SAR1a		1	1	Plasma membrane	unknown	0.999961	1	Plasma membrane	unknown	0
P36552	CPOX	Oxygen-dependent coproporphyrinogen-III oxidase, mitochondrial		1	0	Mitochondrion	Mitochondrion	1	0	Mitochondrion	Mitochondrion	0
P36916	GNL1	Guanine nucleotide-binding protein-like 1		0.94202	1	Ribosome	unknown	1	1	Nucleus	unknown	0.9344
P36993	PPM1B	Protein phosphatase 1B		1	0	Cytosol	Cytosol	1	0	Cytosol	Cytosol	0
P37040	POR	NADPH--cytochrome P450 reductase		1	0	Endoplasmic reticulum	Endoplasmic reticulum	1	0	Endoplasmic reticulum	Endoplasmic reticulum	0
P37804	TAGLN	Transgelin		1	0	Cytosol	Cytosol	1	0	Cytosol	Cytosol	0
P37889	FBLN2	Fibulin-2		1	1	Golgi apparatus	unknown	0.988494	1	Golgi apparatus	unknown	0.008
P38060	HMGCL	Hydroxymethylglutaryl-CoA lyase, mitochondrial		1	0	Mitochondrion	Mitochondrion	1	0	Mitochondrion	Mitochondrion	0
P38647	HSPA9	Stress-70 protein, mitochondrial	Mitochondrion	1	0	Mitochondrion	Mitochondrion	1	0	Mitochondrion	Mitochondrion	0
P39053	DNM1	Dynamin-1		0.999993	1	Golgi apparatus	unknown	1	1	Nucleus	unknown	1
P39054	DNM2	Dynamin-2		0.999683	1	Golgi apparatus	unknown	0.996808	1	Plasma membrane	unknown	1
P39061	COL18A1	Collagen alpha-1(XVIII) chain		1	0	Nucleus	Nucleus	1	0	Nucleus	Nucleus	0
P39447	TJP1	Tight junction protein ZO-1		1	1	Nucleus	unknown	1	1	Nucleus	unknown	0
P39749	FEN1	Flap endonuclease 1		0.999789	1	Nucleus	unknown	1	1	Nucleus	unknown	0
P40124	CAP1	Adenylyl cyclase-associated protein 1		1	1	Proteasome	unknown	0.70301	1	Proteasome	unknown	0.308
P40142	TKT	Transketolase		1	0	Cytosol	Cytosol	1	0	Cytosol	Cytosol	0
P40237	CD82	CD82 antigen		1	0.0012	Golgi apparatus	Golgi apparatus	1	0	Plasma membrane	Plasma membrane	1
P40240	CD9	CD9 antigen		1	0	Golgi apparatus	Golgi apparatus	0.551876	1	Plasma membrane	unknown	0.5304
P40336	VPS26A	Vacuolar protein sorting-associated protein 26A		1	1	Ribosome	unknown	0.77823	1	Endoplasmic reticulum	unknown	1
P40338	VHL	von Hippel-Lindau disease tumor suppressor		1	1	Nucleus	unknown	1	0.988	Nucleus	unknown	0
P40630	TFAM	Transcription factor A, mitochondrial		1	0	Mitochondrion	Mitochondrion	1	0	Mitochondrion	Mitochondrion	0
P40694	IGHMBP2	DNA-binding protein SMUBP-2		1	1	Ribosome	unknown	1	1	Nucleus	unknown	1
P41105	RPL28	60S ribosomal protein L28	Ribosome	1	0	Ribosome	Ribosome	1	0	Ribosome	Ribosome	0
P41216	ACSL1	Long-chain-fatty-acid--CoA ligase 1		1	0	Plasma membrane	Plasma membrane	1	0.0004	Plasma membrane	Plasma membrane	0
P41233	ABCA1	ATP-binding cassette sub-family A member 1		1	0	Plasma membrane	Plasma membrane	1	0	Plasma membrane	Plasma membrane	0
P41241	CSK	Tyrosine-protein kinase CSK		1	1	Cytosol	unknown	1	1	Cytosol	unknown	0
P41731	CD63	CD63 antigen		1	1	Lysosome	unknown	1	0.9964	Lysosome	unknown	0
P42125	ECI1	Enoyl-CoA delta isomerase 1, mitochondrial	Mitochondrion	1	0	Mitochondrion	Mitochondrion	1	0	Mitochondrion	Mitochondrion	0
P42208	2002-09-01	Septin-2		1	0	Nucleus	Nucleus	1	0	Nucleus	Nucleus	0
P42225	STAT1	Signal transducer and activator of transcription 1		1	0	Cytosol	Cytosol	1	0	Cytosol	Cytosol	0
P42227	STAT3	Signal transducer and activator of transcription 3		1	1	Cytosol	unknown	1	0	Cytosol	Cytosol	0
P42230	STAT5A	Signal transducer and activator of transcription 5A		1	1	Cytosol	unknown	1	0.001	Cytosol	unknown	0
P42567	EPS15	Epidermal growth factor receptor substrate 15		1	1	Plasma membrane	unknown	1	1	Plasma membrane	unknown	0
P42669	PURA	Transcriptional activator protein Pur-alpha		1	0	Ribosome	Ribosome	1	0	Ribosome	Ribosome	0
P42859	HTT	Huntingtin		0.999938	1	Nucleus	unknown	1	1	Nucleus	unknown	0
P42925	PXMP2	Peroxisomal membrane protein 2		1	0	Peroxisome	Peroxisome	1	0	Peroxisome	Peroxisome	0
P42932	CCT8	T-complex protein 1 subunit theta		1	1	Proteasome	unknown	1	1	Nucleus	unknown	1
P43274	HIST1H1E	Histone H1.4	Nucleus	1	0	Nucleus	Nucleus	1	0	Nucleus	Nucleus	0
P43276	HIST1H1B	Histone H1.5	Nucleus	1	0	Nucleus	Nucleus	1	0	Nucleus	Nucleus	0
P43277	HIST1H1D	Histone H1.3		1	0	Nucleus	Nucleus	1	0	Nucleus	Nucleus	0
P43406	ITGAV	Integrin alpha-V	Plasma membrane	1	0	Plasma membrane	Plasma membrane	1	0	Plasma membrane	Plasma membrane	0
P43883	PLIN2	Perilipin-2		1	0	Nucleus	Nucleus	1	0.7726	Nucleus	unknown	0
P45376	AKR1B1	Aldo-keto reductase family 1 member B1	Cytosol	1	0	Cytosol	Cytosol	1	0	Cytosol	Cytosol	0
P45377	AKR1B8	Aldose reductase-related protein 2		1	0	Cytosol	Cytosol	1	0	Cytosol	Cytosol	0
P45591	CFL2	Cofilin-2		1	0.7188	Cytosol	unknown	1	1	Cytosol	unknown	0
P45878	FKBP2	Peptidyl-prolyl cis-trans isomerase FKBP2		1	0.7116	Endoplasmic reticulum	unknown	1	0	Endoplasmic reticulum	Endoplasmic reticulum	0
P45952	ACADM	Medium-chain specific acyl-CoA dehydrogenase, mitochondrial	Mitochondrion	1	0	Mitochondrion	Mitochondrion	1	0	Mitochondrion	Mitochondrion	0
P46061	RANGAP1	Ran GTPase-activating protein 1		0.569926	1	Nucleus	unknown	1	0.0002	Nucleus	unknown	0.448
P46460	NSF	Vesicle-fusing ATPase		1	0	Endoplasmic reticulum	Endoplasmic reticulum	1	0	Endoplasmic reticulum	Endoplasmic reticulum	0
P46467	VPS4B	Vacuolar protein sorting-associated protein 4B		1	0	Cytosol	Cytosol	1	0	Cytosol	Cytosol	0
P46471	PSMC2	26S proteasome regulatory subunit 7	Proteasome	1	0	Proteasome	Proteasome	1	0	Proteasome	Proteasome	0
P46638	RAB11B	Ras-related protein Rab-11B		1	1	Nucleus	unknown	1	1	Nucleus	unknown	0
P46656	FDX1	Adrenodoxin, mitochondrial		1	0	Mitochondrion	Mitochondrion	1	0	Mitochondrion	Mitochondrion	0
P46664	ADSS	Adenylosuccinate synthetase isozyme 2		1	1	Cytosol	unknown	1	1	Cytosol	unknown	0
P46735	MYO1B	Unconventional myosin-Ib		1	0	Golgi apparatus	Golgi apparatus	1	0	Golgi apparatus	Golgi apparatus	0
P46935	NEDD4	E3 ubiquitin-protein ligase NEDD4		1	1	Cytosol	unknown	1	1	Cytosol	unknown	0
P46938	YAP1	Transcriptional coactivator YAP1		1	1	Cytosol	unknown	0.967675	1	Cytosol	unknown	0.0288
P46978	STT3A	Dolichyl-diphosphooligosaccharide--protein glycosyltransferase subunit STT3A	Endoplasmic reticulum	1	0	Endoplasmic reticulum	Endoplasmic reticulum	1	0	Endoplasmic reticulum	Endoplasmic reticulum	0
P47199	CRYZ	Quinone oxidoreductase		1	1	Cytosol	unknown	1	1	Cytosol	unknown	0
P47713	PLA2G4A	Cytosolic phospholipase A2		1	1	Cytosol	unknown	1	1	Cytosol	unknown	0
P47738	ALDH2	Aldehyde dehydrogenase, mitochondrial	Mitochondrion	1	0	Mitochondrion	Mitochondrion	1	0	Mitochondrion	Mitochondrion	0
P47740	ALDH3A2	Fatty aldehyde dehydrogenase		1	0	Endoplasmic reticulum	Endoplasmic reticulum	1	0	Endoplasmic reticulum	Endoplasmic reticulum	0
P47753	CAPZA1	F-actin-capping protein subunit alpha-1		1	1	Nucleus	unknown	1	1	Nucleus	unknown	0
P47754	CAPZA2	F-actin-capping protein subunit alpha-2		1	1	Nucleus	unknown	1	1	Nucleus	unknown	0
P47757	CAPZB	F-actin-capping protein subunit beta		0.999993	1	Nucleus	unknown	1	1	Nucleus	unknown	0
P47758	SRPRB	Signal recognition particle receptor subunit beta	Endoplasmic reticulum	1	0	Endoplasmic reticulum	Endoplasmic reticulum	1	0	Endoplasmic reticulum	Endoplasmic reticulum	0
P47791	GSR	Glutathione reductase, mitochondrial		0.892892	1	Golgi apparatus	unknown	1	1	Nucleus	unknown	0.8944
P47802	MTX1	Metaxin-1	Mitochondrion	1	0	Mitochondrion	Mitochondrion	1	0	Mitochondrion	Mitochondrion	0
P47809	MAP2K4	Dual specificity mitogen-activated protein kinase kinase 4		1	0	Cytosol	Cytosol	1	0	Cytosol	Cytosol	0
P47856	GFPT1	Glutamine--fructose-6-phosphate aminotransferase [isomerizing] 1		1	1	Cytosol	unknown	1	1	Cytosol	unknown	0
P47857	PFKM	ATP-dependent 6-phosphofructokinase, muscle type		1	0	Proteasome	Proteasome	1	0	Proteasome	Proteasome	0
P47911	RPL6	60S ribosomal protein L6	Ribosome	1	0	Ribosome	Ribosome	1	0	Ribosome	Ribosome	0
P47915	RPL29	60S ribosomal protein L29	Ribosome	1	0	Ribosome	Ribosome	1	0	Ribosome	Ribosome	0
P47934	CRAT	Carnitine O-acetyltransferase		1	0	Mitochondrion	Mitochondrion	1	0	Mitochondrion	Mitochondrion	0
P47941	CRKL	Crk-like protein		1	0	Cytosol	Cytosol	1	1	Cytosol	unknown	0
P47955	RPLP1	60S acidic ribosomal protein P1		1	0	Ribosome	Ribosome	1	1	Ribosome	unknown	0
P47962	RPL5	60S ribosomal protein L5	Ribosome	1	0	Ribosome	Ribosome	1	0	Ribosome	Ribosome	0
P47963	RPL13	60S ribosomal protein L13	Ribosome	1	0	Ribosome	Ribosome	1	0	Ribosome	Ribosome	0
P47964	RPL36	60S ribosomal protein L36	Ribosome	1	0	Ribosome	Ribosome	1	0	Ribosome	Ribosome	0
P47968	RPIA	Ribose-5-phosphate isomerase		1	0	Cytosol	Cytosol	1	0	Cytosol	Cytosol	0
P48024	EIF1	Eukaryotic translation initiation factor 1		1	1	Nucleus	unknown	1	1	Nucleus	unknown	0
P48410	ABCD1	ATP-binding cassette sub-family D member 1		1	0	Peroxisome	Peroxisome	1	0	Peroxisome	Peroxisome	0
P48428	TBCA	Tubulin-specific chaperone A		1	0.9996	Cytosol	unknown	1	0	Cytosol	Cytosol	0
P48678	LMNA	Prelamin-A/C	Nucleus	1	0	Nucleus	Nucleus	1	0	Nucleus	Nucleus	0
P48722	HSPA4L	Heat shock 70 kDa protein 4L		1	1	Cytosol	unknown	1	1	Cytosol	unknown	0
P48725	PCNT	Pericentrin		0.835312	1	Golgi apparatus	unknown	0.607715	1	Plasma membrane	unknown	0.8792
P48758	CBR1	Carbonyl reductase [NADPH] 1		1	0	Cytosol	Cytosol	1	0	Cytosol	Cytosol	0
P48771	COX7A2	Cytochrome c oxidase subunit 7A2, mitochondrial		1	0	Mitochondrion	Mitochondrion	1	0	Mitochondrion	Mitochondrion	0
P48774	GSTM5	Glutathione S-transferase Mu 5		1	0	Cytosol	Cytosol	1	0.9998	Cytosol	unknown	0
P48962	SLC25A4	ADP/ATP translocase 1	Mitochondrion	1	0	Mitochondrion	Mitochondrion	1	0	Mitochondrion	Mitochondrion	0
P49070	CAMLG	Calcium signal-modulating cyclophilin ligand		1	0	Endoplasmic reticulum	Endoplasmic reticulum	1	0	Endoplasmic reticulum	Endoplasmic reticulum	0
P49312	HNRNPA1	Heterogeneous nuclear ribonucleoprotein A1		1	0.051	Nucleus	unknown	1	0.0002	Nucleus	unknown	0
P49442	INPP1	Inositol polyphosphate 1-phosphatase		1	0	Cytosol	Cytosol	1	0	Cytosol	Cytosol	0
P49443	PPM1A	Protein phosphatase 1A		1	0	Cytosol	Cytosol	1	0	Cytosol	Cytosol	0
P49586	PCYT1A	Choline-phosphate cytidylyltransferase A		1	1	Nucleus	unknown	1	1	Nucleus	unknown	0
P49615	CDK5	Cyclin-dependent-like kinase 5		1	0.9986	Cytosol	unknown	1	0	Cytosol	Cytosol	0
P49717	MCM4	DNA replication licensing factor MCM4		0.589645	1	Golgi apparatus	unknown	1	1	Nucleus	unknown	0.5816
P49722	PSMA2	Proteasome subunit alpha type-2		1	0	Proteasome	Proteasome	1	0	Proteasome	Proteasome	0
P49817	CAV1	Caveolin-1		0.999998	0	Golgi apparatus	Golgi apparatus	0.997803	0	Plasma membrane	Plasma membrane	0.9984
P49962	SRP9	Signal recognition particle 9 kDa protein		1	1	Endoplasmic reticulum	unknown	1	0.0148	Endoplasmic reticulum	unknown	0
P50096	IMPDH1	Inosine-5'-monophosphate dehydrogenase 1		1	0	Proteasome	Proteasome	1	0	Proteasome	Proteasome	0
P50136	BCKDHA	2-oxoisovalerate dehydrogenase subunit alpha, mitochondrial	Mitochondrion	1	0	Mitochondrion	Mitochondrion	1	0	Mitochondrion	Mitochondrion	0
P50171	HSD17B8	Estradiol 17-beta-dehydrogenase 8	Mitochondrion	1	0	Mitochondrion	Mitochondrion	1	0	Mitochondrion	Mitochondrion	0
P50172	HSD11B1	Corticosteroid 11-beta-dehydrogenase isozyme 1		1	0	Endoplasmic reticulum	Endoplasmic reticulum	1	0	Endoplasmic reticulum	Endoplasmic reticulum	0
P50247	AHCY	Adenosylhomocysteinase		1	0.3944	Cytosol	unknown	1	0	Cytosol	Cytosol	0
P50285	FMO1	Dimethylaniline monooxygenase [N-oxide-forming] 1		1	0	Endoplasmic reticulum	Endoplasmic reticulum	1	0	Endoplasmic reticulum	Endoplasmic reticulum	0
P50396	GDI1	Rab GDP dissociation inhibitor alpha		1	0	Cytosol	Cytosol	1	0	Cytosol	Cytosol	0
P50427	STS	Steryl-sulfatase		1	0	Endoplasmic reticulum	Endoplasmic reticulum	1	0	Endoplasmic reticulum	Endoplasmic reticulum	0
P50428	ARSA	Arylsulfatase A		1	0	Lysosome	Lysosome	1	0	Lysosome	Lysosome	0
P50429	ARSB	Arylsulfatase B	Lysosome	1	0	Lysosome	Lysosome	1	0	Lysosome	Lysosome	0
P50431	SHMT1	Serine hydroxymethyltransferase, cytosolic		0.999914	1	Cytosol	unknown	1	1	Cytosol	unknown	0
P50516	ATP6V1A	V-type proton ATPase catalytic subunit A		0.917713	1	Nucleus	unknown	1	1	Nucleus	unknown	0.0792
P50518	ATP6V1E1	V-type proton ATPase subunit E 1		1	1	Nucleus	unknown	1	1	Nucleus	unknown	0
P50543	S100A11	Protein S100-A11		1	0.9324	Cytosol	unknown	1	1	Cytosol	unknown	0
P50544	ACADVL	Very long-chain specific acyl-CoA dehydrogenase, mitochondrial	Mitochondrion	1	0	Mitochondrion	Mitochondrion	1	0	Mitochondrion	Mitochondrion	0
P50580	PA2G4	Proliferation-associated protein 2G4		1	1	Ribosome	unknown	1	1	Ribosome	unknown	0
P51125	CAST	Calpastatin		1	1	Nucleus	unknown	1	1	Nucleus	unknown	0
P51150	RAB7A	Ras-related protein Rab-7a		1	0	Plasma membrane	Plasma membrane	1	0.9998	Plasma membrane	unknown	0
P51174	ACADL	Long-chain specific acyl-CoA dehydrogenase, mitochondrial	Mitochondrion	1	0	Mitochondrion	Mitochondrion	1	0	Mitochondrion	Mitochondrion	0
P51175	PPOX	Protoporphyrinogen oxidase		1	0	Mitochondrion	Mitochondrion	1	0	Mitochondrion	Mitochondrion	0
P51410	RPL9	60S ribosomal protein L9	Ribosome	1	0	Ribosome	Ribosome	1	0	Ribosome	Ribosome	0
P51432	PLCB3	1-phosphatidylinositol 4,5-bisphosphate phosphodiesterase beta-3		1	0	Ribosome	Ribosome	1	1	Ribosome	unknown	0
P51569	GLA	Alpha-galactosidase A		1	0	Lysosome	Lysosome	1	0	Lysosome	Lysosome	0
P51655	GPC4	Glypican-4	Plasma membrane	1	0	Plasma membrane	Plasma membrane	1	0	Plasma membrane	Plasma membrane	0
P51660	HSD17B4	Peroxisomal multifunctional enzyme type 2	Peroxisome	1	0	Peroxisome	Peroxisome	1	0	Peroxisome	Peroxisome	0
P51830	ADCY9	Adenylate cyclase type 9		1	0	Golgi apparatus	Golgi apparatus	0.779093	0.0074	Golgi apparatus	unknown	0.228
P51855	GSS	Glutathione synthetase		1	0	Cytosol	Cytosol	1	0	Cytosol	Cytosol	0
P51859	HDGF	Hepatoma-derived growth factor		1	1	Nucleus	unknown	1	1	Nucleus	unknown	0
P51863	ATP6V0D1	V-type proton ATPase subunit d 1		1	1	Plasma membrane	unknown	0.999998	1	Plasma membrane	unknown	0
P51881	SLC25A5	ADP/ATP translocase 2	Mitochondrion	1	0	Mitochondrion	Mitochondrion	1	0	Mitochondrion	Mitochondrion	0
P51912	SLC1A5	Neutral amino acid transporter B(0)	Plasma membrane	1	0	Plasma membrane	Plasma membrane	1	0	Plasma membrane	Plasma membrane	0
P51954	NEK1	Serine/threonine-protein kinase Nek1		1	1	Proteasome	unknown	1	1	Nucleus	unknown	1
P52019	SQLE	Squalene monooxygenase		1	0	Endoplasmic reticulum	Endoplasmic reticulum	1	0	Endoplasmic reticulum	Endoplasmic reticulum	0
P52196	TST	Thiosulfate sulfurtransferase	Mitochondrion	1	0	Mitochondrion	Mitochondrion	1	0	Mitochondrion	Mitochondrion	0
P52332	JAK1	Tyrosine-protein kinase JAK1		1	0	Golgi apparatus	Golgi apparatus	1	0.0002	Golgi apparatus	unknown	0
P52479	USP10	Ubiquitin carboxyl-terminal hydrolase 10		0.867401	1	Nucleus	unknown	1	1	Nucleus	unknown	0.1312
P52480	PKM	Pyruvate kinase PKM		1	0	Cytosol	Cytosol	1	0	Cytosol	Cytosol	0
P52503	NDUFS6	NADH dehydrogenase [ubiquinone] iron-sulfur protein 6, mitochondrial		1	1	Mitochondrion	unknown	1	0.0006	Mitochondrion	unknown	0
P52623	UCK1	Uridine-cytidine kinase 1		1	0.1452	Cytosol	Cytosol	1	0	Cytosol	Cytosol	0
P52633	STAT6	Signal transducer and transcription activator 6		1	1	Nucleus	unknown	1	1	Cytosol	unknown	1
P52760	RIDA	2-iminobutanoate/2-iminopropanoate deaminase		1	1	Golgi apparatus	unknown	1	1	Golgi apparatus	unknown	0
P52825	CPT2	Carnitine O-palmitoyltransferase 2, mitochondrial	Mitochondrion	1	0	Mitochondrion	Mitochondrion	1	0	Mitochondrion	Mitochondrion	0
P52840	SULT1A1	Sulfotransferase 1A1		1	0.9996	Cytosol	unknown	1	1	Cytosol	unknown	0
P52875	TMEM165	Transmembrane protein 165		1	0	Golgi apparatus	Golgi apparatus	1	0	Golgi apparatus	Golgi apparatus	0
P52912	TIA1	Nucleolysin TIA-1		1	1	Ribosome	unknown	1	1	Ribosome	unknown	0
P52927	HMGA2	High mobility group protein HMGI-C	Nucleus	1	0	Nucleus	Nucleus	1	0	Nucleus	Nucleus	0
P53026	RPL10A	60S ribosomal protein L10a	Ribosome	1	0	Ribosome	Ribosome	1	0	Ribosome	Ribosome	0
P53395	DBT	Lipoamide acyltransferase component of branched-chain alpha-keto acid dehydrogenase complex, mitochondrial	Mitochondrion	1	0	Mitochondrion	Mitochondrion	1	0	Mitochondrion	Mitochondrion	0
P53566	CEBPA	CCAAT/enhancer-binding protein alpha	Nucleus	1	0	Nucleus	Nucleus	1	0	Nucleus	Nucleus	0
P53702	HCCS	Cytochrome c-type heme lyase		1	0	Mitochondrion	Mitochondrion	1	0	Mitochondrion	Mitochondrion	0
P53798	FDFT1	Squalene synthase		1	0	Endoplasmic reticulum	Endoplasmic reticulum	1	0.6568	Endoplasmic reticulum	unknown	0
P53810	PITPNA	Phosphatidylinositol transfer protein alpha isoform		1	0	Cytosol	Cytosol	1	0	Cytosol	Cytosol	0
P53811	PITPNB	Phosphatidylinositol transfer protein beta isoform		1	0	Cytosol	Cytosol	1	0.0002	Cytosol	unknown	0
P53986	SLC16A1	Monocarboxylate transporter 1		1	0	Golgi apparatus	Golgi apparatus	1	0	Golgi apparatus	Golgi apparatus	0
P53994	RAB2A	Ras-related protein Rab-2A		1	0.0002	Plasma membrane	Plasma membrane	1	0.0006	Plasma membrane	Plasma membrane	0
P53995	ANAPC1	Anaphase-promoting complex subunit 1		1	1	Nucleus	unknown	1	1	Nucleus	unknown	0
P54071	IDH2	Isocitrate dehydrogenase [NADP], mitochondrial	Mitochondrion	1	0	Mitochondrion	Mitochondrion	1	0	Mitochondrion	Mitochondrion	0
P54103	DNAJC2	DnaJ homolog subfamily C member 2		1	0	Ribosome	Ribosome	1	0	Ribosome	Ribosome	0
P54116	STOM	Erythrocyte band 7 integral membrane protein		1	0	Lysosome	Lysosome	0.999999	1	Lysosome	unknown	0
P54276	MSH6	DNA mismatch repair protein Msh6		1	1	Nucleus	unknown	1	1	Nucleus	unknown	0
P54310	LIPE	Hormone-sensitive lipase		1	1	Nucleus	unknown	1	1	Nucleus	unknown	0
P54726	RAD23A	UV excision repair protein RAD23 homolog A		1	1	Cytosol	unknown	1	1	Cytosol	unknown	0
P54728	RAD23B	UV excision repair protein RAD23 homolog B		0.955358	1	Cytosol	unknown	1	1	Nucleus	unknown	0.9536
P54729	NUB1	NEDD8 ultimate buster 1		1	1	Cytosol	unknown	1	1	Cytosol	unknown	0
P54731	FAF1	FAS-associated factor 1		1	1	Cytosol	unknown	0.998361	1	Cytosol	unknown	0.0008
P54775	PSMC4	26S proteasome regulatory subunit 6B	Proteasome	1	0	Proteasome	Proteasome	1	0	Proteasome	Proteasome	0
P54818	GALC	Galactocerebrosidase		1	0	Lysosome	Lysosome	1	0	Lysosome	Lysosome	0
P54822	ADSL	Adenylosuccinate lyase		1	0.9832	Cytosol	unknown	1	0	Cytosol	Cytosol	0
P54823	DDX6	Probable ATP-dependent RNA helicase DDX6		1	0	Ribosome	Ribosome	1	0	Ribosome	Ribosome	0
P54923	ADPRH	[Protein ADP-ribosylarginine] hydrolase		1	0	Cytosol	Cytosol	1	0	Cytosol	Cytosol	0
P55012	SLC12A2	Solute carrier family 12 member 2	Plasma membrane	1	0	Plasma membrane	Plasma membrane	1	0	Plasma membrane	Plasma membrane	0
P55096	ABCD3	ATP-binding cassette sub-family D member 3	Peroxisome	1	0	Peroxisome	Peroxisome	1	0	Peroxisome	Peroxisome	0
P55194	SH3BP1	SH3 domain-binding protein 1		1	0.9734	Ribosome	unknown	1	1	Ribosome	unknown	0
P55258	RAB8A	Ras-related protein Rab-8A		1	0.0188	Plasma membrane	Plasma membrane	1	0.9628	Plasma membrane	unknown	0
P55264	ADK	Adenosine kinase		1	0	Cytosol	Cytosol	1	0	Cytosol	Cytosol	0
P55288	CDH11	Cadherin-11		0.998419	0	Golgi apparatus	Golgi apparatus	0.981697	0	Plasma membrane	Plasma membrane	0.9728
P55302	LRPAP1	Alpha-2-macroglobulin receptor-associated protein		1	0	Endoplasmic reticulum	Endoplasmic reticulum	1	0	Endoplasmic reticulum	Endoplasmic reticulum	0
P55937	GOLGA3	Golgin subfamily A member 3		1	1	Golgi apparatus	unknown	1	1	Golgi apparatus	unknown	0
P56135	ATP5MF	ATP synthase subunit f, mitochondrial		1	0.9976	Mitochondrion	unknown	1	1	Mitochondrion	unknown	0
P56198	CIDEC	Cell death activator CIDE-3		1	1	Nucleus	unknown	1	1	Nucleus	unknown	0
P56212	ARPP19	cAMP-regulated phosphoprotein 19		1	1	Cytosol	unknown	1	1	Nucleus	unknown	1
P56213	GFER	FAD-linked sulfhydryl oxidase ALR		1	0	Mitochondrion	Mitochondrion	1	0	Mitochondrion	Mitochondrion	0
P56375	ACYP2	Acylphosphatase-2		1	0	Cytosol	Cytosol	1	0	Cytosol	Cytosol	0
P56376	ACYP1	Acylphosphatase-1		1	0.9998	Cytosol	unknown	1	0.9998	Cytosol	unknown	0
P56379	ATP5MPL	ATP synthase subunit ATP5MPL, mitochondrial		1	0	Mitochondrion	Mitochondrion	1	0	Mitochondrion	Mitochondrion	0
P56380	NUDT2	Bis(5'-nucleosyl)-tetraphosphatase [asymmetrical]		1	1	Cytosol	unknown	1	1	Nucleus	unknown	1
P56382	ATP5F1E	ATP synthase subunit epsilon, mitochondrial	Mitochondrion	1	0	Mitochondrion	Mitochondrion	1	0	Mitochondrion	Mitochondrion	0
P56391	COX6B1	Cytochrome c oxidase subunit 6B1		1	0	Mitochondrion	Mitochondrion	1	0.0392	Mitochondrion	unknown	0
P56392	COX7A1	Cytochrome c oxidase subunit 7A1, mitochondrial		1	0.001	Mitochondrion	unknown	1	0	Mitochondrion	Mitochondrion	0
P56399	USP5	Ubiquitin carboxyl-terminal hydrolase 5		1	0	Cytosol	Cytosol	1	0	Cytosol	Cytosol	0
P56480	ATP5F1B	ATP synthase subunit beta, mitochondrial	Mitochondrion	1	0	Mitochondrion	Mitochondrion	1	0	Mitochondrion	Mitochondrion	0
P56501	UCP3	Mitochondrial uncoupling protein 3		1	1	Golgi apparatus	unknown	0.999963	1	Mitochondrion	unknown	1
P56542	DNASE2	Deoxyribonuclease-2-alpha		1	0	Lysosome	Lysosome	1	0	Lysosome	Lysosome	0
P56564	SLC1A3	Excitatory amino acid transporter 1		1	0	Golgi apparatus	Golgi apparatus	1	0.0024	Golgi apparatus	unknown	0
P56565	S100A1	Protein S100-A1		1	1	Cytosol	unknown	1	1	Cytosol	unknown	0
P56695	WFS1	Wolframin		1	0	Endoplasmic reticulum	Endoplasmic reticulum	1	0	Endoplasmic reticulum	Endoplasmic reticulum	0
P56812	PDCD5	Programmed cell death protein 5		1	1	Nucleus	unknown	1	1	Nucleus	unknown	0
P56959	FUS	RNA-binding protein FUS		0.999915	1	Ribosome	unknown	1	1	Nucleus	unknown	1
P56960	EXOSC10	Exosome component 10		1	1	Ribosome	unknown	1	1	Nucleus	unknown	1
P57716	NCSTN	Nicastrin		1	0	Lysosome	Lysosome	1	0.9992	Lysosome	unknown	0
P57722	PCBP3	Poly(rC)-binding protein 3		1	0	Ribosome	Ribosome	1	0	Ribosome	Ribosome	0
P57746	ATP6V1D	V-type proton ATPase subunit D		1	1	Nucleus	unknown	1	1	Nucleus	unknown	0
P57759	ERP29	Endoplasmic reticulum resident protein 29	Endoplasmic reticulum	1	0	Endoplasmic reticulum	Endoplasmic reticulum	1	0	Endoplasmic reticulum	Endoplasmic reticulum	0
P57776	EEF1D	Elongation factor 1-delta		1	1	Nucleus	unknown	1	1	Nucleus	unknown	0
P57780	ACTN4	Alpha-actinin-4		1	1	Cytosol	unknown	1	1	Cytosol	unknown	0
P57784	SNRPA1	U2 small nuclear ribonucleoprotein A'		1	0	Nucleus	Nucleus	1	0	Nucleus	Nucleus	0
P58021	TM9SF2	Transmembrane 9 superfamily member 2		1	0	Golgi apparatus	Golgi apparatus	1	0.0012	Golgi apparatus	unknown	0
P58044	IDI1	Isopentenyl-diphosphate Delta-isomerase 1		1	0	Cytosol	Cytosol	1	0.9934	Cytosol	unknown	0
P58059	MRPS21	28S ribosomal protein S21, mitochondrial	Mitochondrion	1	0	Mitochondrion	Mitochondrion	1	0	Mitochondrion	Mitochondrion	0
P58064	MRPS6	28S ribosomal protein S6, mitochondrial	Mitochondrion	1	0	Mitochondrion	Mitochondrion	1	0	Mitochondrion	Mitochondrion	0
P58137	ACOT8	Acyl-coenzyme A thioesterase 8	Peroxisome	1	0	Peroxisome	Peroxisome	1	0	Peroxisome	Peroxisome	0
P58158	B3GAT3	Galactosylgalactosylxylosylprotein 3-beta-glucuronosyltransferase 3		1	0	Golgi apparatus	Golgi apparatus	1	0	Golgi apparatus	Golgi apparatus	0
P58252	EEF2	Elongation factor 2		1	0.1494	Ribosome	unknown	1	1	Nucleus	unknown	1
P58281	OPA1	Dynamin-like 120 kDa protein, mitochondrial		1	0	Mitochondrion	Mitochondrion	1	0	Mitochondrion	Mitochondrion	0
P58389	PTPA	Serine/threonine-protein phosphatase 2A activator		1	0.0238	Cytosol	Cytosol	1	0	Cytosol	Cytosol	0
P58544	BTBD1	BTB/POZ domain-containing protein 1		1	1	Nucleus	unknown	1	1	Nucleus	unknown	0
P58742	AAAS	Aladin		1	0	Endoplasmic reticulum	Endoplasmic reticulum	1	0	Endoplasmic reticulum	Endoplasmic reticulum	0
P58771	TPM1	Tropomyosin alpha-1 chain		1	1	Nucleus	unknown	1	1	Nucleus	unknown	0
P58774	TPM2	Tropomyosin beta chain		1	1	Cytosol	unknown	1	1	Nucleus	unknown	1
P58854	TUBGCP3	Gamma-tubulin complex component 3		1	0	Ribosome	Ribosome	1	0	Ribosome	Ribosome	0
P58871	TNKS1BP1	182 kDa tankyrase-1-binding protein		1	1	Ribosome	unknown	1	1	Nucleus	unknown	1
P59017	BCL2L13	Bcl-2-like protein 13		1	0	Mitochondrion	Mitochondrion	0.980399	1	Mitochondrion	unknown	0.0168
P59024	FKBP14	Peptidyl-prolyl cis-trans isomerase FKBP14		1	0	Endoplasmic reticulum	Endoplasmic reticulum	1	0	Endoplasmic reticulum	Endoplasmic reticulum	0
P59048	PDRG1	p53 and DNA damage-regulated protein 1		1	1	Ribosome	unknown	0.99999	1	Nucleus	unknown	1
P59266	FITM2	Fat storage-inducing transmembrane protein 2		1	0	Endoplasmic reticulum	Endoplasmic reticulum	1	0	Endoplasmic reticulum	Endoplasmic reticulum	0
P59325	EIF5	Eukaryotic translation initiation factor 5		1	0	Ribosome	Ribosome	1	1	Ribosome	unknown	0
P59326	YTHDF1	YTH domain-containing family protein 1		1	1	Ribosome	unknown	1	0	Ribosome	Ribosome	0
P59481	LMAN2L	VIP36-like protein		1	0	Endoplasmic reticulum	Endoplasmic reticulum	1	0	Endoplasmic reticulum	Endoplasmic reticulum	0
P59708	SF3B6	Splicing factor 3B subunit 6		1	0	Nucleus	Nucleus	1	0	Nucleus	Nucleus	0
P59759	MRTFB	Myocardin-related transcription factor B		1	1	Nucleus	unknown	1	1	Nucleus	unknown	0
P59808	SASH1	SAM and SH3 domain-containing protein 1		1	1	Nucleus	unknown	1	1	Nucleus	unknown	0
P59913	PCMTD1	Protein-L-isoaspartate O-methyltransferase domain-containing protein 1		0.999998	1	Nucleus	unknown	1	1	Nucleus	unknown	0
P59999	ARPC4	Actin-related protein 2/3 complex subunit 4		1	1	Nucleus	unknown	1	1	Nucleus	unknown	0
P60122	RUVBL1	RuvB-like 1		1	1	Nucleus	unknown	1	1	Nucleus	unknown	0
P60229	EIF3E	Eukaryotic translation initiation factor 3 subunit E		1	1	Ribosome	unknown	1	1	Nucleus	unknown	1
P60335	PCBP1	Poly(rC)-binding protein 1		1	1	Nucleus	unknown	1	1	Nucleus	unknown	0
P60487	PDXP	Pyridoxal phosphate phosphatase		1	0	Cytosol	Cytosol	1	1	Nucleus	unknown	1
P60521	GABARAPL2	Gamma-aminobutyric acid receptor-associated protein-like 2		1	1	Plasma membrane	unknown	0.999965	1	Nucleus	unknown	1
P60603	ROMO1	Reactive oxygen species modulator 1		1	0	Mitochondrion	Mitochondrion	1	0	Mitochondrion	Mitochondrion	0
P60670	NPLOC4	Nuclear protein localization protein 4 homolog		0.997584	1	Nucleus	unknown	1	1	Nucleus	unknown	0.0024
P60710	ACTB	Actin, cytoplasmic 1		0.950376	1	Golgi apparatus	unknown	1	1	Nucleus	unknown	0.9504
P60766	CDC42	Cell division control protein 42 homolog		1	1	Plasma membrane	unknown	1	1	Nucleus	unknown	1
P60824	CIRBP	Cold-inducible RNA-binding protein		1	0	Ribosome	Ribosome	0.737457	1	Ribosome	unknown	0.2648
P60840	ENSA	Alpha-endosulfine		1	0	Cytosol	Cytosol	1	0	Cytosol	Cytosol	0
P60843	EIF4A1	Eukaryotic initiation factor 4A-I		1	0.883	Ribosome	unknown	1	0.1428	Ribosome	Ribosome	0
P60867	RPS20	40S ribosomal protein S20	Ribosome	1	0	Ribosome	Ribosome	1	0	Ribosome	Ribosome	0
P60904	DNAJC5	DnaJ homolog subfamily C member 5		0.999946	1	Lysosome	unknown	1	1	Plasma membrane	unknown	1
P61021	RAB5B	Ras-related protein Rab-5B		1	0.0216	Plasma membrane	Plasma membrane	1	0.0592	Plasma membrane	Plasma membrane	0
P61022	CHP1	Calcineurin B homologous protein 1		1	0.6406	Endoplasmic reticulum	unknown	1	0	Endoplasmic reticulum	Endoplasmic reticulum	0
P61027	RAB10	Ras-related protein Rab-10		1	0	Plasma membrane	Plasma membrane	0.999997	0.023	Plasma membrane	Plasma membrane	0
P61079	UBE2D3	Ubiquitin-conjugating enzyme E2 D3		1	1	Cytosol	unknown	1	1	Cytosol	unknown	0
P61082	UBE2M	NEDD8-conjugating enzyme Ubc12		1	1	Cytosol	unknown	1	1	Cytosol	unknown	0
P61087	UBE2K	Ubiquitin-conjugating enzyme E2 K		1	0	Cytosol	Cytosol	1	0	Cytosol	Cytosol	0
P61089	UBE2N	Ubiquitin-conjugating enzyme E2 N		1	0	Cytosol	Cytosol	1	0	Cytosol	Cytosol	0
P61161	ACTR2	Actin-related protein 2		1	1	Nucleus	unknown	1	1	Nucleus	unknown	0
P61164	ACTR1A	Alpha-centractin		1	0	Proteasome	Proteasome	1	0	Proteasome	Proteasome	0
P61202	COPS2	COP9 signalosome complex subunit 2		1	1	Proteasome	unknown	1	1	Nucleus	unknown	1
P61211	ARL1	ADP-ribosylation factor-like protein 1		0.970247	1	Plasma membrane	unknown	0.999986	1	Plasma membrane	unknown	0.0304
P61222	ABCE1	ATP-binding cassette sub-family E member 1		1	0.0064	Ribosome	unknown	1	1	Ribosome	unknown	0
P61255	RPL26	60S ribosomal protein L26	Ribosome	1	0	Ribosome	Ribosome	1	0	Ribosome	Ribosome	0
P61294	RAB6B	Ras-related protein Rab-6B		1	0.5974	Plasma membrane	Plasma membrane	0.844789	1	Plasma membrane	unknown	0.1624
P61358	RPL27	60S ribosomal protein L27	Ribosome	1	0	Ribosome	Ribosome	1	0	Ribosome	Ribosome	0
P61460	DEPDC5	GATOR complex protein DEPDC5		1	1	Plasma membrane	unknown	0.997599	1	Nucleus	unknown	0.9992
P61514	RPL37A	60S ribosomal protein L37a		1	0	Ribosome	Ribosome	1	1	Ribosome	unknown	0
P61600	NAA20	N-alpha-acetyltransferase 20		1	0	Ribosome	Ribosome	1	0	Ribosome	Ribosome	0
P61620	SEC61A1	Protein transport protein Sec61 subunit alpha isoform 1		1	0	Endoplasmic reticulum	Endoplasmic reticulum	1	0.02	Endoplasmic reticulum	unknown	0
P61750	ARF4	ADP-ribosylation factor 4		1	1	Plasma membrane	unknown	0.999981	1	Plasma membrane	unknown	0
P61759	VBP1	Prefoldin subunit 3		1	1	Cytosol	unknown	1	1	Cytosol	unknown	0
P61804	DAD1	Dolichyl-diphosphooligosaccharide--protein glycosyltransferase subunit DAD1		1	0	Endoplasmic reticulum	Endoplasmic reticulum	1	0.7622	Endoplasmic reticulum	unknown	0
P61924	COPZ1	Coatomer subunit zeta-1		1	1	Plasma membrane	unknown	1	1	Nucleus	unknown	1
P61961	UFM1	Ubiquitin-fold modifier 1		0.941876	1	Plasma membrane	unknown	1	1	Nucleus	unknown	0.9432
P61967	AP1S1	AP-1 complex subunit sigma-1A		1	1	Nucleus	unknown	1	1	Nucleus	unknown	0
P61971	NUTF2	Nuclear transport factor 2		1	0	Cytosol	Cytosol	1	1	Cytosol	unknown	0
P61979	HNRNPK	Heterogeneous nuclear ribonucleoprotein K		0.964022	1	Ribosome	unknown	1	1	Nucleus	unknown	0.972
P61982	YWHAG	14-3-3 protein gamma		1	0	Cytosol	Cytosol	1	0.1278	Cytosol	unknown	0
P62071	RRAS2	Ras-related protein R-Ras2	Plasma membrane	1	0	Plasma membrane	Plasma membrane	1	0	Plasma membrane	Plasma membrane	0
P62073	TIMM10	Mitochondrial import inner membrane translocase subunit Tim10		1	0.9888	Mitochondrion	unknown	1	0	Mitochondrion	Mitochondrion	0
P62075	TIMM13	Mitochondrial import inner membrane translocase subunit Tim13	Mitochondrion	1	0	Mitochondrion	Mitochondrion	1	0	Mitochondrion	Mitochondrion	0
P62077	TIMM8B	Mitochondrial import inner membrane translocase subunit Tim8 B	Mitochondrion	1	0	Mitochondrion	Mitochondrion	1	0	Mitochondrion	Mitochondrion	0
P62082	RPS7	40S ribosomal protein S7	Ribosome	1	0	Ribosome	Ribosome	1	0	Ribosome	Ribosome	0
P62137	PPP1CA	Serine/threonine-protein phosphatase PP1-alpha catalytic subunit		1	1	Nucleus	unknown	1	1	Nucleus	unknown	0
P62141	PPP1CB	Serine/threonine-protein phosphatase PP1-beta catalytic subunit		0.999365	1	Ribosome	unknown	1	1	Nucleus	unknown	0.9992
P62192	PSMC1	26S proteasome regulatory subunit 4	Proteasome	1	0	Proteasome	Proteasome	1	0	Proteasome	Proteasome	0
P62196	PSMC5	26S proteasome regulatory subunit 8	Proteasome	1	0	Proteasome	Proteasome	1	0	Proteasome	Proteasome	0
P62242	RPS8	40S ribosomal protein S8	Ribosome	1	0	Ribosome	Ribosome	1	0	Ribosome	Ribosome	0
P62245	RPS15A	40S ribosomal protein S15a	Ribosome	1	0	Ribosome	Ribosome	1	0	Ribosome	Ribosome	0
P62257	UBE2H	Ubiquitin-conjugating enzyme E2 H		1	0	Cytosol	Cytosol	1	0	Cytosol	Cytosol	0
P62259	YWHAE	14-3-3 protein epsilon		1	0	Cytosol	Cytosol	1	0	Cytosol	Cytosol	0
P62264	RPS14	40S ribosomal protein S14	Ribosome	1	0	Ribosome	Ribosome	1	0	Ribosome	Ribosome	0
P62267	RPS23	40S ribosomal protein S23	Ribosome	1	0	Ribosome	Ribosome	1	0	Ribosome	Ribosome	0
P62270	RPS18	40S ribosomal protein S18	Ribosome	1	0	Ribosome	Ribosome	1	0	Ribosome	Ribosome	0
P62274	RPS29	40S ribosomal protein S29		1	0	Ribosome	Ribosome	1	0.002	Ribosome	Ribosome	0
P62281	RPS11	40S ribosomal protein S11	Ribosome	1	0	Ribosome	Ribosome	1	0	Ribosome	Ribosome	0
P62301	RPS13	40S ribosomal protein S13	Ribosome	1	0	Ribosome	Ribosome	1	0	Ribosome	Ribosome	0
P62305	SNRPE	Small nuclear ribonucleoprotein E		1	0	Nucleus	Nucleus	1	0	Nucleus	Nucleus	0
P62309	SNRPG	Small nuclear ribonucleoprotein G		1	0	Nucleus	Nucleus	1	0	Nucleus	Nucleus	0
P62311	LSM3	U6 snRNA-associated Sm-like protein LSm3		0.988253	1	Nucleus	unknown	1	1	Nucleus	unknown	0.0064
P62313	LSM6	U6 snRNA-associated Sm-like protein LSm6		1	1	Nucleus	unknown	1	1	Nucleus	unknown	0
P62315	SNRPD1	Small nuclear ribonucleoprotein Sm D1		1	0.9944	Nucleus	unknown	1	0.525	Nucleus	unknown	0
P62317	SNRPD2	Small nuclear ribonucleoprotein Sm D2		1	0	Nucleus	Nucleus	1	0	Nucleus	Nucleus	0
P62320	SNRPD3	Small nuclear ribonucleoprotein Sm D3		1	0	Nucleus	Nucleus	1	0	Nucleus	Nucleus	0
P62331	ARF6	ADP-ribosylation factor 6		1	0	Plasma membrane	Plasma membrane	1	0	Plasma membrane	Plasma membrane	0
P62334	PSMC6	26S proteasome regulatory subunit 10B		1	0	Proteasome	Proteasome	1	0	Proteasome	Proteasome	0
P62342	SELENOT	Thioredoxin reductase-like selenoprotein T		1	0	Endoplasmic reticulum	Endoplasmic reticulum	1	0	Endoplasmic reticulum	Endoplasmic reticulum	0
P62500	TSC22D1	TSC22 domain family protein 1		1	0	Cytosol	Cytosol	1	1	Cytosol	unknown	0
P62627	DYNLRB1	Dynein light chain roadblock-type 1		1	1	Proteasome	unknown	1	1	Nucleus	unknown	1
P62700	YPEL5	Protein yippee-like 5		1	0	Proteasome	Proteasome	1	0.0002	Proteasome	unknown	0
P62702	RPS4X	40S ribosomal protein S4, X isoform	Ribosome	1	0	Ribosome	Ribosome	1	0	Ribosome	Ribosome	0
P62715	PPP2CB	Serine/threonine-protein phosphatase 2A catalytic subunit beta isoform		1	1	Cytosol	unknown	1	1	Cytosol	unknown	0
P62717	RPL18A	60S ribosomal protein L18a	Ribosome	1	0	Ribosome	Ribosome	1	0	Ribosome	Ribosome	0
P62743	AP2S1	AP-2 complex subunit sigma		1	0.9968	Plasma membrane	unknown	1	0.9986	Plasma membrane	unknown	0
P62746	RHOB	Rho-related GTP-binding protein RhoB		0.927538	0	Golgi apparatus	Golgi apparatus	1	0	Plasma membrane	Plasma membrane	0.9304
P62748	HPCAL1	Hippocalcin-like protein 1		0.999937	1	Plasma membrane	unknown	1	1	Nucleus	unknown	1
P62751	RPL23A	60S ribosomal protein L23a	Ribosome	1	0	Ribosome	Ribosome	1	0	Ribosome	Ribosome	0
P62754	RPS6	40S ribosomal protein S6	Ribosome	1	0	Ribosome	Ribosome	1	0	Ribosome	Ribosome	0
P62774	MTPN	Myotrophin		1	0.001	Cytosol	Cytosol	1	1	Cytosol	unknown	0
P62806	HIST1H4A	Histone H4	Nucleus	1	0	Nucleus	Nucleus	1	0	Nucleus	Nucleus	0
P62814	ATP6V1B2	V-type proton ATPase subunit B, brain isoform		1	1	Nucleus	unknown	1	1	Nucleus	unknown	0
P62821	RAB1A	Ras-related protein Rab-1A		1	0	Plasma membrane	Plasma membrane	0.974427	1	Plasma membrane	unknown	0.0256
P62827	RAN	GTP-binding nuclear protein Ran		1	0.9776	Cytosol	unknown	1	0.6454	Cytosol	unknown	0
P62830	RPL23	60S ribosomal protein L23		1	0	Ribosome	Ribosome	1	0	Ribosome	Ribosome	0
P62835	RAP1A	Ras-related protein Rap-1A		1	0.0078	Plasma membrane	Plasma membrane	1	0	Plasma membrane	Plasma membrane	0
P62843	RPS15	40S ribosomal protein S15		1	0	Ribosome	Ribosome	1	0	Ribosome	Ribosome	0
P62849	RPS24	40S ribosomal protein S24		1	0	Ribosome	Ribosome	1	0	Ribosome	Ribosome	0
P62852	RPS25	40S ribosomal protein S25	Ribosome	1	0	Ribosome	Ribosome	1	0	Ribosome	Ribosome	0
P62855	RPS26	40S ribosomal protein S26		1	0	Ribosome	Ribosome	1	0	Ribosome	Ribosome	0
P62858	RPS28	40S ribosomal protein S28		1	0	Ribosome	Ribosome	1	0	Ribosome	Ribosome	0
P62862	FAU	40S ribosomal protein S30		1	0	Ribosome	Ribosome	1	0.9998	Ribosome	unknown	0
P62869	ELOB	Elongin-B		1	1	Cytosol	unknown	1	1	Nucleus	unknown	1
P62874	GNB1	Guanine nucleotide-binding protein G(I)/G(S)/G(T) subunit beta-1		0.896171	1	Golgi apparatus	unknown	0.999936	1	Nucleus	unknown	0.8984
P62880	GNB2	Guanine nucleotide-binding protein G(I)/G(S)/G(T) subunit beta-2		1	1	Golgi apparatus	unknown	0.791144	1	Plasma membrane	unknown	0.7768
P62889	RPL30	60S ribosomal protein L30	Ribosome	1	0	Ribosome	Ribosome	1	0	Ribosome	Ribosome	0
P62892	RPL39	60S ribosomal protein L39		1	0	Ribosome	Ribosome	1	0	Ribosome	Ribosome	0
P62900	RPL31	60S ribosomal protein L31	Ribosome	1	0	Ribosome	Ribosome	1	0	Ribosome	Ribosome	0
P62908	RPS3	40S ribosomal protein S3	Ribosome	1	0	Ribosome	Ribosome	1	0	Ribosome	Ribosome	0
P62911	RPL32	60S ribosomal protein L32	Ribosome	1	0	Ribosome	Ribosome	1	0	Ribosome	Ribosome	0
P62918	RPL8	60S ribosomal protein L8	Ribosome	1	0	Ribosome	Ribosome	1	0	Ribosome	Ribosome	0
P62960	YBX1	Nuclease-sensitive element-binding protein 1		1	0	Ribosome	Ribosome	1	0	Ribosome	Ribosome	0
P62962	PFN1	Profilin-1	Cytosol	1	0	Cytosol	Cytosol	1	0	Cytosol	Cytosol	0
P62996	TRA2B	Transformer-2 protein homolog beta		1	1	Nucleus	unknown	1	1	Nucleus	unknown	0
P63001	RAC1	Ras-related C3 botulinum toxin substrate 1		1	0	Plasma membrane	Plasma membrane	1	1	Plasma membrane	unknown	0
P63005	PAFAH1B1	Platelet-activating factor acetylhydrolase IB subunit alpha		1	1	Nucleus	unknown	1	1	Nucleus	unknown	0
P63011	RAB3A	Ras-related protein Rab-3A		1	1	Nucleus	unknown	1	0.448	Nucleus	unknown	0
P63017	HSPA8	Heat shock cognate 71 kDa protein		1	1	Nucleus	unknown	1	1	Nucleus	unknown	0
P63024	VAMP3	Vesicle-associated membrane protein 3		0.913845	1	Ribosome	unknown	1	1	Endoplasmic reticulum	unknown	1
P63028	TPT1	Translationally-controlled tumor protein		1	1	Cytosol	unknown	0.999989	1	Nucleus	unknown	1
P63030	MPC1	Mitochondrial pyruvate carrier 1		1	0	Mitochondrion	Mitochondrion	1	0	Mitochondrion	Mitochondrion	0
P63037	DNAJA1	DnaJ homolog subfamily A member 1		0.99884	1	Golgi apparatus	unknown	1	1	Nucleus	unknown	1
P63038	HSPD1	60 kDa heat shock protein, mitochondrial	Mitochondrion	1	0	Mitochondrion	Mitochondrion	1	0	Mitochondrion	Mitochondrion	0
P63044	VAMP2	Vesicle-associated membrane protein 2		0.999988	1	Plasma membrane	unknown	0.999997	1	Plasma membrane	unknown	0
P63073	EIF4E	Eukaryotic translation initiation factor 4E		1	1	Ribosome	unknown	1	0.0028	Ribosome	Ribosome	0
P63082	ATP6V0C	V-type proton ATPase 16 kDa proteolipid subunit		1	0	Lysosome	Lysosome	1	0.0006	Lysosome	unknown	0
P63085	MAPK1	Mitogen-activated protein kinase 1		1	1	Cytosol	unknown	1	1	Cytosol	unknown	0
P63094	GNAS	Guanine nucleotide-binding protein G(s) subunit alpha isoforms short	Plasma membrane	1	0	Plasma membrane	Plasma membrane	1	0	Plasma membrane	Plasma membrane	0
P63101	YWHAZ	14-3-3 protein zeta/delta		1	0	Cytosol	Cytosol	1	0	Cytosol	Cytosol	0
P63158	HMGB1	High mobility group protein B1		0.994764	1	Cytosol	unknown	0.974642	1	Nucleus	unknown	0.9728
P63168	DYNLL1	Dynein light chain 1, cytoplasmic		1	1	Nucleus	unknown	1	1	Nucleus	unknown	0
P63213	GNG2	Guanine nucleotide-binding protein G(I)/G(S)/G(O) subunit gamma-2		0.997087	0	Plasma membrane	Plasma membrane	1	0	Plasma membrane	Plasma membrane	0.004
P63242	EIF5A	Eukaryotic translation initiation factor 5A-1		1	1	Ribosome	unknown	0.950901	1	Nucleus	unknown	0.9536
P63276	RPS17	40S ribosomal protein S17		1	0	Ribosome	Ribosome	1	0	Ribosome	Ribosome	0
P63280	UBE2I	SUMO-conjugating enzyme UBC9		0.844572	1	Cytosol	unknown	1	1	Nucleus	unknown	0.836
P63321	RALA	Ras-related protein Ral-A		0.998111	0	Plasma membrane	Plasma membrane	1	0	Plasma membrane	Plasma membrane	0.0016
P63323	RPS12	40S ribosomal protein S12		1	0	Ribosome	Ribosome	1	0	Ribosome	Ribosome	0
P63325	RPS10	40S ribosomal protein S10	Ribosome	1	0	Ribosome	Ribosome	1	0	Ribosome	Ribosome	0
P63328	PPP3CA	Serine/threonine-protein phosphatase 2B catalytic subunit alpha isoform		1	1	Cytosol	unknown	1	1	Cytosol	unknown	0
P63330	PPP2CA	Serine/threonine-protein phosphatase 2A catalytic subunit alpha isoform		1	0.9984	Cytosol	unknown	1	1	Nucleus	unknown	1
P67778	PHB	Prohibitin	Mitochondrion	1	0	Mitochondrion	Mitochondrion	1	0	Mitochondrion	Mitochondrion	0
P67871	CSNK2B	Casein kinase II subunit beta		1	1	Cytosol	unknown	1	1	Nucleus	unknown	1
P67984	RPL22	60S ribosomal protein L22	Ribosome	1	0	Ribosome	Ribosome	1	0	Ribosome	Ribosome	0
P68033	ACTC1	Actin, alpha cardiac muscle 1		0.979244	1	Cytosol	unknown	1	1	Nucleus	unknown	0.9872
P68037	UBE2L3	Ubiquitin-conjugating enzyme E2 L3		1	0	Cytosol	Cytosol	1	0	Cytosol	Cytosol	0
P68040	RACK1	Receptor of activated protein C kinase 1		1	0	Ribosome	Ribosome	1	0	Ribosome	Ribosome	0
P68181	PRKACB	cAMP-dependent protein kinase catalytic subunit beta		1	1	Nucleus	unknown	0.754934	1	Nucleus	unknown	0.2432
P68254	YWHAQ	14-3-3 protein theta		1	0	Cytosol	Cytosol	1	0	Cytosol	Cytosol	0
P68372	TUBB4B	Tubulin beta-4B chain		1	0	Cytosol	Cytosol	1	0	Cytosol	Cytosol	0
P68373	TUBA1C	Tubulin alpha-1C chain		1	1	Cytosol	unknown	1	1	Nucleus	unknown	1
P68433	HIST1H3A	Histone H3.1	Nucleus	1	0	Nucleus	Nucleus	1	0	Nucleus	Nucleus	0
P68510	YWHAH	14-3-3 protein eta		1	0.0116	Cytosol	Cytosol	1	0	Cytosol	Cytosol	0
P70122	SBDS	Ribosome maturation protein SBDS		1	1	Ribosome	unknown	1	1	Nucleus	unknown	1
P70168	KPNB1	Importin subunit beta-1		1	1	Cytosol	unknown	1	1	Cytosol	unknown	0
P70193	LRIG1	Leucine-rich repeats and immunoglobulin-like domains protein 1		1	0	Plasma membrane	Plasma membrane	1	0	Plasma membrane	Plasma membrane	0
P70195	PSMB7	Proteasome subunit beta type-7	Proteasome	1	0	Proteasome	Proteasome	1	0	Proteasome	Proteasome	0
P70206	PLXNA1	Plexin-A1		1	0	Plasma membrane	Plasma membrane	1	0	Plasma membrane	Plasma membrane	0
P70245	EBP	3-beta-hydroxysteroid-Delta(8),Delta(7)-isomerase		1	0	Endoplasmic reticulum	Endoplasmic reticulum	1	0	Endoplasmic reticulum	Endoplasmic reticulum	0
P70266	PFKFB1	6-phosphofructo-2-kinase/fructose-2,6-bisphosphatase 1		1	1	Cytosol	unknown	1	0	Cytosol	Cytosol	0
P70268	PKN1	Serine/threonine-protein kinase N1		1	1	Nucleus	unknown	1	1	Nucleus	unknown	0
P70280	VAMP7	Vesicle-associated membrane protein 7		1	1	Plasma membrane	unknown	1	1	Endoplasmic reticulum	unknown	1
P70290	MPP1	55 kDa erythrocyte membrane protein		1	0	Golgi apparatus	Golgi apparatus	1	0	Golgi apparatus	Golgi apparatus	0
P70295	AUP1	Ancient ubiquitous protein 1		1	0	Endoplasmic reticulum	Endoplasmic reticulum	1	0	Endoplasmic reticulum	Endoplasmic reticulum	0
P70296	PEBP1	Phosphatidylethanolamine-binding protein 1		1	1	Cytosol	unknown	1	1	Cytosol	unknown	0
P70297	STAM	Signal transducing adapter molecule 1		1	1	Plasma membrane	unknown	1	1	Plasma membrane	unknown	0
P70302	STIM1	Stromal interaction molecule 1		1	0	Endoplasmic reticulum	Endoplasmic reticulum	1	0	Endoplasmic reticulum	Endoplasmic reticulum	0
P70303	CTPS2	CTP synthase 2		1	1	Cytosol	unknown	1	1	Cytosol	unknown	0
P70318	TIAL1	Nucleolysin TIAR		1	0	Ribosome	Ribosome	1	0	Ribosome	Ribosome	0
P70333	HNRNPH2	Heterogeneous nuclear ribonucleoprotein H2		0.982528	1	Nucleus	unknown	1	1	Nucleus	unknown	0.016
P70335	ROCK1	Rho-associated protein kinase 1		1	1	Nucleus	unknown	1	1	Nucleus	unknown	0
P70336	ROCK2	Rho-associated protein kinase 2		0.999998	1	Nucleus	unknown	1	1	Nucleus	unknown	0
P70347	TANK	TRAF family member-associated NF-kappa-B activator		0.907653	1	Nucleus	unknown	1	1	Cytosol	unknown	0.9
P70349	HINT1	Histidine triad nucleotide-binding protein 1		1	0	Cytosol	Cytosol	1	0	Cytosol	Cytosol	0
P70362	UFD1	Ubiquitin recognition factor in ER-associated degradation protein 1		0.999996	1	Plasma membrane	unknown	1	1	Nucleus	unknown	1
P70365	NCOA1	Nuclear receptor coactivator 1		0.999882	1	Nucleus	unknown	1	1	Nucleus	unknown	0.0008
P70372	ELAVL1	ELAV-like protein 1		1	1	Ribosome	unknown	1	1	Ribosome	unknown	0
P70398	USP9X	Probable ubiquitin carboxyl-terminal hydrolase FAF-X		0.999651	1	Proteasome	unknown	1	1	Nucleus	unknown	0.9992
P70403	CUX1	Protein CASP		1	0	Golgi apparatus	Golgi apparatus	1	0	Golgi apparatus	Golgi apparatus	0
P70404	IDH3G	Isocitrate dehydrogenase [NAD] subunit gamma 1, mitochondrial	Mitochondrion	1	0	Mitochondrion	Mitochondrion	1	0	Mitochondrion	Mitochondrion	0
P70428	EXT2	Exostosin-2		0.929399	0	Plasma membrane	Plasma membrane	1	0	Plasma membrane	Plasma membrane	0.0688
P70441	SLC9A3R1	Na(+)/H(+) exchange regulatory cofactor NHE-RF1		1	1	Nucleus	unknown	1	1	Nucleus	unknown	0
P70444	BID	BH3-interacting domain death agonist		1	0	Cytosol	Cytosol	1	0.4368	Cytosol	unknown	0
P70452	STX4	Syntaxin-4		0.99993	0	Plasma membrane	Plasma membrane	1	0	Plasma membrane	Plasma membrane	0
P70460	VASP	Vasodilator-stimulated phosphoprotein		1	1	Nucleus	unknown	1	1	Nucleus	unknown	0
P70662	LDB1	LIM domain-binding protein 1		1	1	Ribosome	unknown	1	1	Nucleus	unknown	1
P70663	SPARCL1	SPARC-like protein 1		0.999996	0	Plasma membrane	Plasma membrane	0.999934	0	Endoplasmic reticulum	Endoplasmic reticulum	1
P70665	SIAE	Sialate O-acetylesterase	Lysosome	1	0	Lysosome	Lysosome	1	0	Lysosome	Lysosome	0
P70670	NACA	Nascent polypeptide-associated complex subunit alpha, muscle-specific form		1	0	Ribosome	Ribosome	1	0	Ribosome	Ribosome	0
P70697	UROD	Uroporphyrinogen decarboxylase		1	0	Cytosol	Cytosol	1	0.0002	Cytosol	unknown	0
P70698	CTPS1	CTP synthase 1		1	1	Cytosol	unknown	1	0.9836	Cytosol	unknown	0
P70699	GAA	Lysosomal alpha-glucosidase	Lysosome	1	0	Lysosome	Lysosome	1	0	Lysosome	Lysosome	0
P80313	CCT7	T-complex protein 1 subunit eta		1	1	Nucleus	unknown	1	1	Nucleus	unknown	0
P80314	CCT2	T-complex protein 1 subunit beta		1	1	Nucleus	unknown	1	1	Nucleus	unknown	0
P80315	CCT4	T-complex protein 1 subunit delta		0.999998	1	Nucleus	unknown	1	1	Nucleus	unknown	0
P80316	CCT5	T-complex protein 1 subunit epsilon		1	1	Proteasome	unknown	1	1	Nucleus	unknown	1
P80317	CCT6A	T-complex protein 1 subunit zeta		1	1	Proteasome	unknown	1	1	Nucleus	unknown	1
P80318	CCT3	T-complex protein 1 subunit gamma		0.99339	1	Proteasome	unknown	1	1	Nucleus	unknown	0.992
P81117	NUCB2	Nucleobindin-2		1	0	Plasma membrane	Plasma membrane	1	0	Plasma membrane	Plasma membrane	0
P81122	IRS2	Insulin receptor substrate 2		1	1	Ribosome	unknown	1	1	Nucleus	unknown	1
P82347	SGCD	Delta-sarcoglycan		1	0	Plasma membrane	Plasma membrane	1	0	Plasma membrane	Plasma membrane	0
P83093	STIM2	Stromal interaction molecule 2		0.530449	1	Endoplasmic reticulum	unknown	1	0	Endoplasmic reticulum	Endoplasmic reticulum	0.4784
P83741	WNK1	Serine/threonine-protein kinase WNK1		1	1	Nucleus	unknown	1	1	Nucleus	unknown	0
P83870	PHF5A	PHD finger-like domain-containing protein 5A		1	0	Nucleus	Nucleus	1	0	Nucleus	Nucleus	0
P83882	RPL36A	60S ribosomal protein L36a	Ribosome	1	0	Ribosome	Ribosome	1	0	Ribosome	Ribosome	0
P83887	TUBG1	Tubulin gamma-1 chain		1	0.0028	Ribosome	unknown	1	0	Ribosome	Ribosome	0
P83940	ELOC	Elongin-C		1	1	Cytosol	unknown	0.997874	1	Cytosol	unknown	0.0024
P84084	ARF5	ADP-ribosylation factor 5		0.976681	1	Plasma membrane	unknown	1	1	Nucleus	unknown	0.9736
P84089	ERH	Enhancer of rudimentary homolog		1	0	Nucleus	Nucleus	1	0	Nucleus	Nucleus	0
P84091	AP2M1	AP-2 complex subunit mu		0.9931	1	Plasma membrane	unknown	1	1	Plasma membrane	unknown	0.0072
P84096	RHOG	Rho-related GTP-binding protein RhoG		1	0	Plasma membrane	Plasma membrane	1	0	Plasma membrane	Plasma membrane	0
P84099	RPL19	60S ribosomal protein L19	Ribosome	1	0	Ribosome	Ribosome	1	0	Ribosome	Ribosome	0
P84102	SERF2	Small EDRK-rich factor 2		1	1	Ribosome	unknown	1	0.0008	Ribosome	Ribosome	0
P84104	SRSF3	Serine/arginine-rich splicing factor 3		1	0	Ribosome	Ribosome	1	0	Ribosome	Ribosome	0
P84244	H3F3A	Histone H3.3	Nucleus	1	0	Nucleus	Nucleus	1	0	Nucleus	Nucleus	0
P85094	ISOC2A	Isochorismatase domain-containing protein 2A		1	0	Mitochondrion	Mitochondrion	1	0	Mitochondrion	Mitochondrion	0
P97287	MCL1	Induced myeloid leukemia cell differentiation protein Mcl-1 homolog		1	0	Mitochondrion	Mitochondrion	1	0	Mitochondrion	Mitochondrion	0
P97300	NPTN	Neuroplastin		1	0	Plasma membrane	Plasma membrane	1	0	Plasma membrane	Plasma membrane	0
P97313	PRKDC	DNA-dependent protein kinase catalytic subunit		0.995392	1	Plasma membrane	unknown	1	1	Nucleus	unknown	1
P97315	CSRP1	Cysteine and glycine-rich protein 1		1	0.9936	Cytosol	unknown	1	0.9922	Cytosol	unknown	0
P97333	NRP1	Neuropilin-1		1	0	Plasma membrane	Plasma membrane	1	0	Plasma membrane	Plasma membrane	0
P97346	NXN	Nucleoredoxin		1	1	Cytosol	unknown	1	1	Cytosol	unknown	0
P97351	RPS3A	40S ribosomal protein S3a	Ribosome	1	0	Ribosome	Ribosome	1	0	Ribosome	Ribosome	0
P97352	S100A13	Protein S100-A13		1	0	Cytosol	Cytosol	1	0	Cytosol	Cytosol	0
P97363	SPTLC2	Serine palmitoyltransferase 2		1	0	Endoplasmic reticulum	Endoplasmic reticulum	1	0	Endoplasmic reticulum	Endoplasmic reticulum	0
P97370	ATP1B3	Sodium/potassium-transporting ATPase subunit beta-3	Plasma membrane	1	0	Plasma membrane	Plasma membrane	1	0	Plasma membrane	Plasma membrane	0
P97371	PSME1	Proteasome activator complex subunit 1		1	1	Nucleus	unknown	1	1	Nucleus	unknown	0
P97372	PSME2	Proteasome activator complex subunit 2		0.999999	1	Nucleus	unknown	1	1	Nucleus	unknown	0
P97376	FRG1	Protein FRG1		1	0.9212	Ribosome	unknown	1	1	Ribosome	unknown	0
P97377	CDK2	Cyclin-dependent kinase 2		0.881589	1	Nucleus	unknown	0.939038	1	Cytosol	unknown	0.8608
P97379	G3BP2	Ras GTPase-activating protein-binding protein 2		1	1	Nucleus	unknown	0.999993	1	Nucleus	unknown	0
P97384	ANXA11	Annexin A11		1	0	Cytosol	Cytosol	1	1	Cytosol	unknown	0
P97390	VPS45	Vacuolar protein sorting-associated protein 45		1	1	Ribosome	unknown	1	1	Endoplasmic reticulum	unknown	1
P97393	ARHGAP5	Rho GTPase-activating protein 5		1	1	Nucleus	unknown	1	1	Nucleus	unknown	0
P97429	ANXA4	Annexin A4		1	0	Cytosol	Cytosol	1	0	Cytosol	Cytosol	0
P97432	NBR1	Next to BRCA1 gene 1 protein		0.73801	1	Golgi apparatus	unknown	0.644531	1	Nucleus	unknown	0.8936
P97434	MPRIP	Myosin phosphatase Rho-interacting protein		0.999998	1	Golgi apparatus	unknown	1	1	Nucleus	unknown	1
P97447	FHL1	Four and a half LIM domains protein 1		1	0.4636	Cytosol	unknown	1	1	Cytosol	unknown	0
P97449	ANPEP	Aminopeptidase N	Plasma membrane	1	0	Plasma membrane	Plasma membrane	1	0	Plasma membrane	Plasma membrane	0
P97450	ATP5PF	ATP synthase-coupling factor 6, mitochondrial	Mitochondrion	1	0	Mitochondrion	Mitochondrion	1	0	Mitochondrion	Mitochondrion	0
P97461	RPS5	40S ribosomal protein S5	Ribosome	1	0	Ribosome	Ribosome	1	0	Ribosome	Ribosome	0
P97473	TARBP2	RISC-loading complex subunit TARBP2		1	0	Ribosome	Ribosome	1	0	Ribosome	Ribosome	0
P97478	COQ7	5-demethoxyubiquinone hydroxylase, mitochondrial		1	0	Mitochondrion	Mitochondrion	1	0	Mitochondrion	Mitochondrion	0
P97499	TEP1	Telomerase protein component 1		1	1	Ribosome	unknown	1	1	Nucleus	unknown	1
P97742	CPT1A	Carnitine O-palmitoyltransferase 1, liver isoform		1	1	Golgi apparatus	unknown	0.999973	1	Plasma membrane	unknown	1
P97760	POLR2C	DNA-directed RNA polymerase II subunit RPB3		1	1	Nucleus	unknown	1	1	Nucleus	unknown	0
P97765	WBP2	WW domain-binding protein 2		0.988619	1	Nucleus	unknown	0.919377	1	Cytosol	unknown	0.9208
P97770	THUMPD3	THUMP domain-containing protein 3		1	1	Cytosol	unknown	1	0.6974	Cytosol	unknown	0
P97789	XRN1	5'-3' exoribonuclease 1		1	0	Ribosome	Ribosome	1	0.9998	Ribosome	unknown	0
P97807	FH	Fumarate hydratase, mitochondrial		1	0	Mitochondrion	Mitochondrion	1	0	Mitochondrion	Mitochondrion	0
P97819	PLA2G6	85/88 kDa calcium-independent phospholipase A2		1	1	Ribosome	unknown	1	1	Nucleus	unknown	1
P97820	MAP4K4	Mitogen-activated protein kinase kinase kinase kinase 4		1	1	Golgi apparatus	unknown	1	1	Nucleus	unknown	1
P97823	LYPLA1	Acyl-protein thioesterase 1		1	1	Golgi apparatus	unknown	1	1	Golgi apparatus	unknown	0
P97855	G3BP1	Ras GTPase-activating protein-binding protein 1		0.999977	1	Nucleus	unknown	1	1	Nucleus	unknown	0
P97872	FMO5	Dimethylaniline monooxygenase [N-oxide-forming] 5		1	0	Endoplasmic reticulum	Endoplasmic reticulum	1	0	Endoplasmic reticulum	Endoplasmic reticulum	0
P97873	LOXL1	Lysyl oxidase homolog 1		1	0.1448	Plasma membrane	Plasma membrane	1	0.001	Plasma membrane	Plasma membrane	0
P97927	LAMA4	Laminin subunit alpha-4		1	1	Nucleus	unknown	1	0	Nucleus	Nucleus	0
P97930	DTYMK	Thymidylate kinase		1	0	Mitochondrion	Mitochondrion	1	0	Mitochondrion	Mitochondrion	0
P98156	VLDLR	Very low-density lipoprotein receptor		0.961798	1	Plasma membrane	unknown	0.999999	0.0174	Endoplasmic reticulum	unknown	0.9672
P98192	GNPAT	Dihydroxyacetone phosphate acyltransferase	Peroxisome	1	0	Peroxisome	Peroxisome	1	0	Peroxisome	Peroxisome	0
P98195	ATP9B	Probable phospholipid-transporting ATPase IIB		0.999984	1	Ribosome	unknown	1	1	Endoplasmic reticulum	unknown	1
P98197	ATP11A	Probable phospholipid-transporting ATPase IH		1	1	Plasma membrane	unknown	1	0.9948	Plasma membrane	unknown	0
P99024	TUBB5	Tubulin beta-5 chain		1	0.2904	Cytosol	unknown	1	1	Cytosol	unknown	0
P99025	GCHFR	GTP cyclohydrolase 1 feedback regulatory protein		1	1	Cytosol	unknown	1	0	Cytosol	Cytosol	0
P99026	PSMB4	Proteasome subunit beta type-4		1	0	Proteasome	Proteasome	1	0	Proteasome	Proteasome	0
P99027	RPLP2	60S acidic ribosomal protein P2	Ribosome	1	0	Ribosome	Ribosome	1	0	Ribosome	Ribosome	0
P99028	UQCRH	Cytochrome b-c1 complex subunit 6, mitochondrial		1	0	Mitochondrion	Mitochondrion	1	0	Mitochondrion	Mitochondrion	0
P99029	PRDX5	Peroxiredoxin-5, mitochondrial		1	1	Golgi apparatus	unknown	0.60271	1	Golgi apparatus	unknown	0.3808
Q00262	STX2	Syntaxin-2		1	0	Golgi apparatus	Golgi apparatus	1	0.9786	Golgi apparatus	unknown	0
Q00519	XDH	Xanthine dehydrogenase/oxidase		1	1	Cytosol	unknown	1	1	Nucleus	unknown	1
Q00558	F8A1	Factor VIII intron 22 protein		1	1	Nucleus	unknown	1	1	Nucleus	unknown	0
Q00612	G6PDX	Glucose-6-phosphate 1-dehydrogenase X		0.988857	1	Cytosol	unknown	0.999286	1	Nucleus	unknown	0.9848
Q00731	VEGFA	Vascular endothelial growth factor A		1	0	Endoplasmic reticulum	Endoplasmic reticulum	1	0	Endoplasmic reticulum	Endoplasmic reticulum	0
Q00PI9	HNRNPUL2	Heterogeneous nuclear ribonucleoprotein U-like protein 2		1	0.9944	Nucleus	unknown	1	0.0304	Nucleus	unknown	0
Q01149	COL1A2	Collagen alpha-2(I) chain		1	0	Golgi apparatus	Golgi apparatus	1	0	Golgi apparatus	Golgi apparatus	0
Q01237	HMGCR	3-hydroxy-3-methylglutaryl-coenzyme A reductase		1	0	Endoplasmic reticulum	Endoplasmic reticulum	1	0	Endoplasmic reticulum	Endoplasmic reticulum	0
Q01405	SEC23A	Protein transport protein Sec23A		1	1	Plasma membrane	unknown	0.999874	1	Nucleus	unknown	0.9992
Q01730	RSU1	Ras suppressor protein 1		1	1	Nucleus	unknown	1	0.9892	Nucleus	unknown	0
Q01768	NME2	Nucleoside diphosphate kinase B		1	0	Cytosol	Cytosol	1	0	Cytosol	Cytosol	0
Q01853	VCP	Transitional endoplasmic reticulum ATPase		1	1	Nucleus	unknown	1	1	Nucleus	unknown	0
Q02013	AQP1	Aquaporin-1		1	0	Golgi apparatus	Golgi apparatus	0.950526	0	Golgi apparatus	Golgi apparatus	0.0464
Q02053	UBA1	Ubiquitin-like modifier-activating enzyme 1		1	0	Cytosol	Cytosol	1	0	Cytosol	Cytosol	0
Q02248	CTNNB1	Catenin beta-1		1	0	Golgi apparatus	Golgi apparatus	0.999807	0	Plasma membrane	Plasma membrane	1
Q02780	NFIA	Nuclear factor 1 A-type		1	1	Nucleus	unknown	1	1	Nucleus	unknown	0
Q02788	COL6A2	Collagen alpha-2(VI) chain		1	0.0008	Golgi apparatus	Golgi apparatus	1	0.028	Golgi apparatus	unknown	0
Q02819	NUCB1	Nucleobindin-1		0.999958	0.0334	Plasma membrane	Plasma membrane	1	0	Golgi apparatus	Golgi apparatus	1
Q03141	MARK3	MAP/microtubule affinity-regulating kinase 3		1	1	Ribosome	unknown	0.99566	1	Ribosome	unknown	0.0024
Q03173	ENAH	Protein enabled homolog		1	1	Nucleus	unknown	1	1	Nucleus	unknown	0
Q03265	ATP5F1A	ATP synthase subunit alpha, mitochondrial	Mitochondrion	1	0	Mitochondrion	Mitochondrion	1	0	Mitochondrion	Mitochondrion	0
Q03958	PFDN6	Prefoldin subunit 6		1	1	Cytosol	unknown	1	1	Nucleus	unknown	1
Q03963	EIF2AK2	Interferon-induced, double-stranded RNA-activated protein kinase		1	0	Ribosome	Ribosome	1	0	Ribosome	Ribosome	0
Q04207	RELA	Transcription factor p65		1	0	Cytosol	Cytosol	1	1	Cytosol	unknown	0
Q04690	NF1	Neurofibromin		1	0	Ribosome	Ribosome	1	0	Ribosome	Ribosome	0
Q04736	YES1	Tyrosine-protein kinase Yes		1	0	Golgi apparatus	Golgi apparatus	1	0	Golgi apparatus	Golgi apparatus	0
Q04750	TOP1	DNA topoisomerase 1	Nucleus	1	0	Nucleus	Nucleus	1	0	Nucleus	Nucleus	0
Q04857	COL6A1	Collagen alpha-1(VI) chain		1	0	Golgi apparatus	Golgi apparatus	1	0	Golgi apparatus	Golgi apparatus	0
Q05117	ACP5	Tartrate-resistant acid phosphatase type 5		1	0	Lysosome	Lysosome	1	0	Lysosome	Lysosome	0
Q05186	RCN1	Reticulocalbin-1		1	0	Plasma membrane	Plasma membrane	0.985	0.9566	Endoplasmic reticulum	unknown	0.9856
Q05512	MARK2	Serine/threonine-protein kinase MARK2		0.999822	1	Plasma membrane	unknown	1	1	Endoplasmic reticulum	unknown	1
Q05793	HSPG2	Basement membrane-specific heparan sulfate proteoglycan core protein		0.999994	1	Nucleus	unknown	1	0.0052	Nucleus	unknown	0
Q05816	FABP5	Fatty acid-binding protein 5		1	1	Cytosol	unknown	1	0.9978	Cytosol	unknown	0
Q05920	PC	Pyruvate carboxylase, mitochondrial	Mitochondrion	1	0	Mitochondrion	Mitochondrion	1	0	Mitochondrion	Mitochondrion	0
Q05BC3	EML1	Echinoderm microtubule-associated protein-like 1		1	1	Ribosome	unknown	0.999588	1	Nucleus	unknown	1
Q05D44	EIF5B	Eukaryotic translation initiation factor 5B		1	1	Ribosome	unknown	1	1	Nucleus	unknown	1
Q06138	CAB39	Calcium-binding protein 39		0.999996	1	Cytosol	unknown	1	1	Nucleus	unknown	1
Q06180	PTPN2	Tyrosine-protein phosphatase non-receptor type 2		0.949992	1	Plasma membrane	unknown	1	1	Endoplasmic reticulum	unknown	0.9608
Q06185	ATP5ME	ATP synthase subunit e, mitochondrial	Mitochondrion	1	0	Mitochondrion	Mitochondrion	1	0	Mitochondrion	Mitochondrion	0
Q06335	APLP2	Amyloid-like protein 2		1	0	Plasma membrane	Plasma membrane	1	0	Plasma membrane	Plasma membrane	0
Q07076	ANXA7	Annexin A7		1	0	Cytosol	Cytosol	1	0	Cytosol	Cytosol	0
Q07113	IGF2R	Cation-independent mannose-6-phosphate receptor		1	1	Ribosome	unknown	1	1	Nucleus	unknown	1
Q07417	ACADS	Short-chain specific acyl-CoA dehydrogenase, mitochondrial	Mitochondrion	1	0	Mitochondrion	Mitochondrion	1	0	Mitochondrion	Mitochondrion	0
Q07797	LGALS3BP	Galectin-3-binding protein		1	0	Lysosome	Lysosome	1	0	Lysosome	Lysosome	0
Q07813	BAX	Apoptosis regulator BAX		1	1	Nucleus	unknown	0.995045	1	Nucleus	unknown	0.0056
Q08093	CNN2	Calponin-2		0.997858	1	Golgi apparatus	unknown	0.999997	1	Nucleus	unknown	1
Q08288	LYAR	Cell growth-regulating nucleolar protein		1	1	Nucleus	unknown	1	0.9938	Nucleus	unknown	0
Q08509	EPS8	Epidermal growth factor receptor kinase substrate 8		0.999008	1	Plasma membrane	unknown	1	1	Nucleus	unknown	0.9968
Q08857	CD36	Platelet glycoprotein 4		1	0	Golgi apparatus	Golgi apparatus	0.518434	0	Golgi apparatus	unknown	0.4752
Q08943	SSRP1	FACT complex subunit SSRP1		1	0	Nucleus	Nucleus	1	0	Nucleus	Nucleus	0
Q0GNC1	INF2	Inverted formin-2		1	0	Endoplasmic reticulum	Endoplasmic reticulum	1	0	Endoplasmic reticulum	Endoplasmic reticulum	0
Q0P678	ZC3H18	Zinc finger CCCH domain-containing protein 18		1	0	Nucleus	Nucleus	1	0	Nucleus	Nucleus	0
Q0VGB7	PPP4R2	Serine/threonine-protein phosphatase 4 regulatory subunit 2		1	0.0064	Cytosol	Cytosol	1	0.0768	Cytosol	unknown	0
Q11011	NPEPPS	Puromycin-sensitive aminopeptidase		1	0	Cytosol	Cytosol	1	0	Cytosol	Cytosol	0
Q11136	PEPD	Xaa-Pro dipeptidase		0.99819	1	Cytosol	unknown	1	1	Cytosol	unknown	0.0032
Q149L6	DNAJB14	DnaJ homolog subfamily B member 14		1	0	Endoplasmic reticulum	Endoplasmic reticulum	1	0	Endoplasmic reticulum	Endoplasmic reticulum	0
Q14AI6	RPUSD3	Mitochondrial mRNA pseudouridine synthase Rpusd3		1	0	Mitochondrion	Mitochondrion	1	0	Mitochondrion	Mitochondrion	0
Q14C51	PTCD3	Pentatricopeptide repeat domain-containing protein 3, mitochondrial	Mitochondrion	1	0	Mitochondrion	Mitochondrion	1	0	Mitochondrion	Mitochondrion	0
Q14CH7	AARS2	Alanine--tRNA ligase, mitochondrial	Mitochondrion	1	0	Mitochondrion	Mitochondrion	1	0	Mitochondrion	Mitochondrion	0
Q1HFZ0	NSUN2	tRNA (cytosine(34)-C(5))-methyltransferase		0.999999	1	Nucleus	unknown	1	1	Nucleus	unknown	0
Q2HXL6	EDEM3	ER degradation-enhancing alpha-mannosidase-like protein 3		1	0	Endoplasmic reticulum	Endoplasmic reticulum	1	0	Endoplasmic reticulum	Endoplasmic reticulum	0
Q2KN98	SPECC1L	Cytospin-A		0.999543	1	Golgi apparatus	unknown	1	1	Nucleus	unknown	1
Q2NL51	GSK3A	Glycogen synthase kinase-3 alpha		1	1	Nucleus	unknown	1	1	Nucleus	unknown	0
Q2PZL6	FAT4	Protocadherin Fat 4		0.999909	0.76	Plasma membrane	Plasma membrane	0.744902	1	Plasma membrane	unknown	0.2648
Q2TBE6	PI4K2A	Phosphatidylinositol 4-kinase type 2-alpha		1	1	Plasma membrane	unknown	0.983475	1	Endoplasmic reticulum	unknown	0.9824
Q2TPA8	HSDL2	Hydroxysteroid dehydrogenase-like protein 2		1	1	Lysosome	unknown	1	1	Plasma membrane	unknown	1
Q31125	SLC39A7	Zinc transporter SLC39A7		1	0.9996	Endoplasmic reticulum	unknown	1	0	Endoplasmic reticulum	Endoplasmic reticulum	0
Q33DR2	PDSS1	Decaprenyl-diphosphate synthase subunit 1		1	0	Mitochondrion	Mitochondrion	1	0	Mitochondrion	Mitochondrion	0
Q33DR3	PDSS2	Decaprenyl-diphosphate synthase subunit 2		1	0	Mitochondrion	Mitochondrion	1	0.0198	Mitochondrion	unknown	0
Q3B7Z2	OSBP	Oxysterol-binding protein 1		0.99998	0.9336	Plasma membrane	Plasma membrane	0.999996	1	Endoplasmic reticulum	unknown	1
Q3KNM2	2005-03-01	E3 ubiquitin-protein ligase MARCH5		0.999959	0.9948	Mitochondrion	unknown	0.999915	1	Golgi apparatus	unknown	1
Q3SXD3	HDDC2	HD domain-containing protein 2		1	1	Mitochondrion	unknown	1	1	Golgi apparatus	unknown	1
Q3TA38	TMEM120B	Transmembrane protein 120B		1	0	Endoplasmic reticulum	Endoplasmic reticulum	1	0	Endoplasmic reticulum	Endoplasmic reticulum	0
Q3TAS6	EMC10	ER membrane protein complex subunit 10		0.999997	0.4402	Endoplasmic reticulum	unknown	1	0	Endoplasmic reticulum	Endoplasmic reticulum	0
Q3TBW2	MRPL10	39S ribosomal protein L10, mitochondrial		1	1	Mitochondrion	unknown	1	0	Mitochondrion	Mitochondrion	0
Q3TC33	CCDC127	Coiled-coil domain-containing protein 127		1	0	Mitochondrion	Mitochondrion	1	0	Mitochondrion	Mitochondrion	0
Q3TC46	PATL1	Protein PAT1 homolog 1		1	0	Ribosome	Ribosome	0.999239	1	Ribosome	unknown	0.0008
Q3TC93	HS1BP3	HCLS1-binding protein 3		1	1	Cytosol	unknown	1	1	Cytosol	unknown	0
Q3TCH7	CUL4A	Cullin-4A		1	1	Nucleus	unknown	1	1	Nucleus	unknown	0
Q3TCJ1	ABRAXAS2	BRISC complex subunit Abraxas 2		1	1	Cytosol	unknown	1	0	Cytosol	Cytosol	0
Q3TCN2	PLBD2	Putative phospholipase B-like 2	Lysosome	1	0	Lysosome	Lysosome	1	0	Lysosome	Lysosome	0
Q3TDD9	PPP1R21	Protein phosphatase 1 regulatory subunit 21		1	1	Ribosome	unknown	1	1	Nucleus	unknown	1
Q3TDN2	FAF2	FAS-associated factor 2		1	0	Plasma membrane	Plasma membrane	1	0	Plasma membrane	Plasma membrane	0
Q3TDQ1	STT3B	Dolichyl-diphosphooligosaccharide--protein glycosyltransferase subunit STT3B		1	0	Endoplasmic reticulum	Endoplasmic reticulum	1	1	Endoplasmic reticulum	unknown	0
Q3TEA8	HP1BP3	Heterochromatin protein 1-binding protein 3	Nucleus	1	0	Nucleus	Nucleus	1	0	Nucleus	Nucleus	0
Q3TEI4	UNCHARACTERIZED PROTEIN C15ORF39 HOMOLOG OS=MUS MUSCULUS OX=10090	Uncharacterized protein C15orf39 homolog		1	0.9998	Plasma membrane	unknown	1	0.0986	Plasma membrane	Plasma membrane	0
Q3TFD2	LPCAT1	Lysophosphatidylcholine acyltransferase 1		1	0.1388	Plasma membrane	Plasma membrane	1	0	Endoplasmic reticulum	Endoplasmic reticulum	1
Q3TFQ1	SPRYD7	SPRY domain-containing protein 7		0.999997	1	Plasma membrane	unknown	0.999998	1	Plasma membrane	unknown	0
Q3TH73	TTYH2	Protein tweety homolog 2		1	0	Lysosome	Lysosome	1	0	Lysosome	Lysosome	0
Q3THE2	MYL12B	Myosin regulatory light chain 12B		1	1	Nucleus	unknown	1	1	Nucleus	unknown	0
Q3THG9	AARSD1	Alanyl-tRNA editing protein Aarsd1		1	0.009	Cytosol	Cytosol	1	0	Cytosol	Cytosol	0
Q3THK7	GMPS	GMP synthase [glutamine-hydrolyzing]		1	0	Cytosol	Cytosol	1	0	Cytosol	Cytosol	0
Q3THS6	MAT2A	S-adenosylmethionine synthase isoform type-2		1	0	Cytosol	Cytosol	1	0	Cytosol	Cytosol	0
Q3THW5	H2AFV	Histone H2A.V		1	0	Nucleus	Nucleus	1	0	Nucleus	Nucleus	0
Q3TIR1	TRAPPC13	Trafficking protein particle complex subunit 13		1	0	Ribosome	Ribosome	1	0.2268	Ribosome	Ribosome	0
Q3TIT8	SLC37A3	Sugar phosphate exchanger 3		1	1	Lysosome	unknown	1	0	Lysosome	Lysosome	0
Q3TIV5	ZC3H15	Zinc finger CCCH domain-containing protein 15		1	0	Ribosome	Ribosome	1	0.9852	Ribosome	unknown	0
Q3TIX9	USP39	U4/U6.U5 tri-snRNP-associated protein 2		0.999683	1	Nucleus	unknown	1	1	Nucleus	unknown	0
Q3TJD7	PDLIM7	PDZ and LIM domain protein 7		1	1	Golgi apparatus	unknown	1	0	Golgi apparatus	Golgi apparatus	0
Q3TJZ6	FAM98A	Protein FAM98A		1	0	Ribosome	Ribosome	1	0	Ribosome	Ribosome	0
Q3TL44	NLRX1	NLR family member X1		1	0	Mitochondrion	Mitochondrion	1	0	Mitochondrion	Mitochondrion	0
Q3TLD5	URI1	Unconventional prefoldin RPB5 interactor		1	1	Ribosome	unknown	1	1	Nucleus	unknown	1
Q3TLH4	PRRC2C	Protein PRRC2C		1	1	Ribosome	unknown	1	0.0004	Ribosome	Ribosome	0
Q3TLP5	ECHDC2	Enoyl-CoA hydratase domain-containing protein 2, mitochondrial	Mitochondrion	1	0	Mitochondrion	Mitochondrion	1	0	Mitochondrion	Mitochondrion	0
Q3TMH2	SCRN3	Secernin-3		1	0	Cytosol	Cytosol	1	1	Cytosol	unknown	0
Q3TMX7	QSOX2	Sulfhydryl oxidase 2		1	0	Golgi apparatus	Golgi apparatus	1	0	Golgi apparatus	Golgi apparatus	0
Q3TPE9	ANKMY2	Ankyrin repeat and MYND domain-containing protein 2		1	1	Cytosol	unknown	1	1	Nucleus	unknown	1
Q3TPX4	EXOC5	Exocyst complex component 5		0.794831	1	Nucleus	unknown	1	1	Nucleus	unknown	0.212
Q3TQB2	FOXRED1	FAD-dependent oxidoreductase domain-containing protein 1		1	0	Mitochondrion	Mitochondrion	1	0	Mitochondrion	Mitochondrion	0
Q3TQI7	TELOMERE LENGTH AND SILENCING PROTEIN 1 HOMOLOG OS=MUS MUSCULUS OX=10090	Telomere length and silencing protein 1 homolog		1	1	Nucleus	unknown	1	1	Nucleus	unknown	0
Q3TRM4	PNPLA6	Neuropathy target esterase		1	0	Endoplasmic reticulum	Endoplasmic reticulum	1	0	Endoplasmic reticulum	Endoplasmic reticulum	0
Q3TUH1	TAMM41	Phosphatidate cytidylyltransferase, mitochondrial		1	0	Mitochondrion	Mitochondrion	1	0	Mitochondrion	Mitochondrion	0
Q3TVI8	PBXIP1	Pre-B-cell leukemia transcription factor-interacting protein 1		1	0	Endoplasmic reticulum	Endoplasmic reticulum	1	0	Endoplasmic reticulum	Endoplasmic reticulum	0
Q3TWL2	PIP4P1	Type 1 phosphatidylinositol 4,5-bisphosphate 4-phosphatase		1	0	Lysosome	Lysosome	1	0.9978	Lysosome	unknown	0
Q3TWN3	CNNM2	Metal transporter CNNM2	Plasma membrane	1	0	Plasma membrane	Plasma membrane	1	0	Plasma membrane	Plasma membrane	0
Q3TWW8	SRSF6	Serine/arginine-rich splicing factor 6		1	1	Ribosome	unknown	1	1	Nucleus	unknown	1
Q3TXS7	PSMD1	26S proteasome non-ATPase regulatory subunit 1	Proteasome	1	0	Proteasome	Proteasome	1	0	Proteasome	Proteasome	0
Q3TXX3	ZFYVE27	Protrudin		1	0	Endoplasmic reticulum	Endoplasmic reticulum	1	0.9996	Endoplasmic reticulum	unknown	0
Q3TYS2	CYBC1	Cytochrome b-245 chaperone 1		1	0	Endoplasmic reticulum	Endoplasmic reticulum	1	0	Endoplasmic reticulum	Endoplasmic reticulum	0
Q3TYX3	SMYD5	SET and MYND domain-containing protein 5		1	0	Cytosol	Cytosol	1	0	Cytosol	Cytosol	0
Q3TZM9	ALG11	GDP-Man:Man(3)GlcNAc(2)-PP-Dol alpha-1,2-mannosyltransferase		1	0	Endoplasmic reticulum	Endoplasmic reticulum	1	0	Endoplasmic reticulum	Endoplasmic reticulum	0
Q3TZZ7	ESYT2	Extended synaptotagmin-2		1	0	Endoplasmic reticulum	Endoplasmic reticulum	1	0	Endoplasmic reticulum	Endoplasmic reticulum	0
Q3U0B3	DHRS11	Dehydrogenase/reductase SDR family member 11		1	1	Cytosol	unknown	1	1	Nucleus	unknown	1
Q3U0M1	TRAPPC9	Trafficking protein particle complex subunit 9		0.923398	1	Nucleus	unknown	1	1	Nucleus	unknown	0.0976
Q3U0V1	KHSRP	Far upstream element-binding protein 2		1	1	Ribosome	unknown	1	1	Nucleus	unknown	1
Q3U155	CCDC174	Coiled-coil domain-containing protein 174		1	1	Nucleus	unknown	1	0.9502	Nucleus	unknown	0
Q3U186	RARS2	Probable arginine--tRNA ligase, mitochondrial	Mitochondrion	1	0	Mitochondrion	Mitochondrion	1	0	Mitochondrion	Mitochondrion	0
Q3U1C6	TATDN3	Putative deoxyribonuclease TATDN3		1	1	Ribosome	unknown	1	1	Nucleus	unknown	1
Q3U1J4	DDB1	DNA damage-binding protein 1		1	1	Nucleus	unknown	1	1	Nucleus	unknown	0
Q3U276	SDHAF1	Succinate dehydrogenase assembly factor 1, mitochondrial		1	0	Mitochondrion	Mitochondrion	1	0	Mitochondrion	Mitochondrion	0
Q3U2A8	VARS2	Valine--tRNA ligase, mitochondrial	Mitochondrion	1	0	Mitochondrion	Mitochondrion	1	0	Mitochondrion	Mitochondrion	0
Q3U2P1	SEC24A	Protein transport protein Sec24A		0.999995	1	Plasma membrane	unknown	1	1	Nucleus	unknown	1
Q3U3R4	LMF1	Lipase maturation factor 1		1	0	Endoplasmic reticulum	Endoplasmic reticulum	1	0	Endoplasmic reticulum	Endoplasmic reticulum	0
Q3U481	MFSD12	Major facilitator superfamily domain-containing protein 12		1	0	Lysosome	Lysosome	1	0	Lysosome	Lysosome	0
Q3U487	HECTD3	E3 ubiquitin-protein ligase HECTD3		1	0	Proteasome	Proteasome	1	0	Proteasome	Proteasome	0
Q3U4G3	XXYLT1	Xyloside xylosyltransferase 1		1	0	Endoplasmic reticulum	Endoplasmic reticulum	1	0	Endoplasmic reticulum	Endoplasmic reticulum	0
Q3U4I7	PYROXD2	Pyridine nucleotide-disulfide oxidoreductase domain-containing protein 2		1	0	Mitochondrion	Mitochondrion	1	0	Mitochondrion	Mitochondrion	0
Q3U6N9	UPF0488 PROTEIN C8ORF33 HOMOLOG OS=MUS MUSCULUS OX=10090	UPF0488 protein C8orf33 homolog		1	1	Ribosome	unknown	1	1	Nucleus	unknown	1
Q3U6U5	GTPBP6	Putative GTP-binding protein 6		1	0	Mitochondrion	Mitochondrion	1	0	Mitochondrion	Mitochondrion	0
Q3U7R1	ESYT1	Extended synaptotagmin-1		1	0	Endoplasmic reticulum	Endoplasmic reticulum	1	0	Endoplasmic reticulum	Endoplasmic reticulum	0
Q3U962	COL5A2	Collagen alpha-2(V) chain		1	0	Plasma membrane	Plasma membrane	1	0	Plasma membrane	Plasma membrane	0
Q3U9G9	LBR	Delta(14)-sterol reductase		0.99997	0	Endoplasmic reticulum	Endoplasmic reticulum	1	0	Endoplasmic reticulum	Endoplasmic reticulum	0
Q3UBX0	TMEM109	Transmembrane protein 109		0.999626	0	Endoplasmic reticulum	Endoplasmic reticulum	1	0	Endoplasmic reticulum	Endoplasmic reticulum	0
Q3UDE2	TTLL12	Tubulin--tyrosine ligase-like protein 12		1	0	Cytosol	Cytosol	1	0	Cytosol	Cytosol	0
Q3UDR8	YIPF3	Protein YIPF3	Golgi apparatus	1	0	Golgi apparatus	Golgi apparatus	1	0	Golgi apparatus	Golgi apparatus	0
Q3UDW8	HGSNAT	Heparan-alpha-glucosaminide N-acetyltransferase		1	0	Lysosome	Lysosome	1	0	Lysosome	Lysosome	0
Q3UEB3	PUF60	Poly(U)-binding-splicing factor PUF60		1	1	Nucleus	unknown	1	0.9998	Nucleus	unknown	0
Q3UFF7	LYPLAL1	Lysophospholipase-like protein 1		1	0.0246	Mitochondrion	unknown	1	0	Mitochondrion	Mitochondrion	0
Q3UFY7	NT5C3B	7-methylguanosine phosphate-specific 5'-nucleotidase		1	0	Cytosol	Cytosol	1	0.0002	Cytosol	unknown	0
Q3UFY8	TRMT10C	tRNA methyltransferase 10 homolog C	Mitochondrion	1	0	Mitochondrion	Mitochondrion	1	0	Mitochondrion	Mitochondrion	0
Q3UGC7	EIF3J1	Eukaryotic translation initiation factor 3 subunit J-A		1	1	Proteasome	unknown	1	1	Nucleus	unknown	1
Q3UGP8	ALG10B	Putative Dol-P-Glc:Glc(2)Man(9)GlcNAc(2)-PP-Dol alpha-1,2-glucosyltransferase		1	0	Endoplasmic reticulum	Endoplasmic reticulum	1	0	Endoplasmic reticulum	Endoplasmic reticulum	0
Q3UGP9	LRRC58	Leucine-rich repeat-containing protein 58		0.999049	1	Nucleus	unknown	1	1	Cytosol	unknown	1
Q3UGR5	HDHD2	Haloacid dehalogenase-like hydrolase domain-containing protein 2		1	1	Cytosol	unknown	1	1	Cytosol	unknown	0
Q3UGS4	MCRIP1	Mapk-regulated corepressor-interacting protein 1		1	0	Ribosome	Ribosome	1	0	Ribosome	Ribosome	0
Q3UH60	DIP2B	Disco-interacting protein 2 homolog B		1	1	Golgi apparatus	unknown	0.986014	1	Plasma membrane	unknown	1
Q3UHA3	SPG11	Spatacsin		1	1	Lysosome	unknown	1	1	Lysosome	unknown	0
Q3UHC7	DAB2IP	Disabled homolog 2-interacting protein		1	0.4818	Ribosome	unknown	1	1	Nucleus	unknown	1
Q3UHD6	SNX27	Sorting nexin-27		1	0.026	Plasma membrane	Plasma membrane	0.991939	1	Plasma membrane	unknown	0.0104
Q3UHH8	GXYLT1	Glucoside xylosyltransferase 1		1	0.9996	Plasma membrane	unknown	1	0	Plasma membrane	Plasma membrane	0
Q3UHJ0	AAK1	AP2-associated protein kinase 1		1	1	Nucleus	unknown	1	1	Nucleus	unknown	0
Q3UHX2	PDAP1	28 kDa heat- and acid-stable phosphoprotein		1	1	Proteasome	unknown	1	1	Nucleus	unknown	1
Q3UI43	BABAM1	BRISC and BRCA1-A complex member 1		1	1	Cytosol	unknown	1	0.1516	Cytosol	unknown	0
Q3UIA2	ARHGAP17	Rho GTPase-activating protein 17		1	0	Ribosome	Ribosome	1	1	Ribosome	unknown	0
Q3UIR3	DTX3L	E3 ubiquitin-protein ligase DTX3L		1	0.8718	Endoplasmic reticulum	unknown	1	1	Endoplasmic reticulum	unknown	0
Q3UIU2	NDUFB6	NADH dehydrogenase [ubiquinone] 1 beta subcomplex subunit 6		1	0	Mitochondrion	Mitochondrion	1	0	Mitochondrion	Mitochondrion	0
Q3UIW5	RNF10	RING finger protein 10		0.976873	1	Nucleus	unknown	1	1	Proteasome	unknown	1
Q3UJB9	EDC4	Enhancer of mRNA-decapping protein 4		1	0	Ribosome	Ribosome	1	1	Ribosome	unknown	0
Q3UJD6	USP19	Ubiquitin carboxyl-terminal hydrolase 19		1	1	Plasma membrane	unknown	1	1	Endoplasmic reticulum	unknown	1
Q3UJU9	RMDN3	Regulator of microtubule dynamics protein 3		1	0	Mitochondrion	Mitochondrion	1	0	Mitochondrion	Mitochondrion	0
Q3UKC1	TAX1BP1	Tax1-binding protein 1 homolog		1	1	Plasma membrane	unknown	1	1	Plasma membrane	unknown	0
Q3UKJ7	SMU1	WD40 repeat-containing protein SMU1		1	0	Nucleus	Nucleus	1	0	Nucleus	Nucleus	0
Q3UL36	ARGLU1	Arginine and glutamate-rich protein 1		1	1	Nucleus	unknown	1	0.981	Nucleus	unknown	0
Q3ULD5	MCCC2	Methylcrotonoyl-CoA carboxylase beta chain, mitochondrial	Mitochondrion	1	0	Mitochondrion	Mitochondrion	1	0	Mitochondrion	Mitochondrion	0
Q3ULF4	SPG7	Paraplegin	Mitochondrion	1	0	Mitochondrion	Mitochondrion	1	0	Mitochondrion	Mitochondrion	0
Q3ULJ0	GPD1L	Glycerol-3-phosphate dehydrogenase 1-like protein		1	0	Cytosol	Cytosol	1	0.6816	Cytosol	unknown	0
Q3ULW8	PARP3	Protein mono-ADP-ribosyltransferase PARP3		1	0.9608	Ribosome	unknown	1	1	Ribosome	unknown	0
Q3UM18	LSG1	Large subunit GTPase 1 homolog		1	0	Endoplasmic reticulum	Endoplasmic reticulum	1	0	Endoplasmic reticulum	Endoplasmic reticulum	0
Q3UM45	PPP1R7	Protein phosphatase 1 regulatory subunit 7		1	0	Cytosol	Cytosol	1	0	Cytosol	Cytosol	0
Q3UMB5	SMCR8	Guanine nucleotide exchange protein SMCR8		1	1	Plasma membrane	unknown	0.999995	1	Plasma membrane	unknown	0
Q3UMB9	WASHC4	WASH complex subunit 4		1	1	Plasma membrane	unknown	1	1	Plasma membrane	unknown	0
Q3UMC0	SPATA5	ATPase family protein 2 homolog		1	0	Ribosome	Ribosome	1	0	Ribosome	Ribosome	0
Q3UMF0	COBLL1	Cordon-bleu protein-like 1		1	0.1744	Plasma membrane	Plasma membrane	1	1	Plasma membrane	unknown	0
Q3UMR5	MCU	Calcium uniporter protein, mitochondrial	Mitochondrion	1	0	Mitochondrion	Mitochondrion	1	0	Mitochondrion	Mitochondrion	0
Q3UMT1	PPP1R12C	Protein phosphatase 1 regulatory subunit 12C		0.98956	1	Plasma membrane	unknown	0.998291	1	Plasma membrane	unknown	0.0128
Q3UMU9	HDGFL2	Hepatoma-derived growth factor-related protein 2		1	0	Nucleus	Nucleus	1	0	Nucleus	Nucleus	0
Q3UMY5	EML4	Echinoderm microtubule-associated protein-like 4		1	1	Ribosome	unknown	1	1	Nucleus	unknown	1
Q3UN02	LCLAT1	Lysocardiolipin acyltransferase 1		1	0	Endoplasmic reticulum	Endoplasmic reticulum	1	0	Endoplasmic reticulum	Endoplasmic reticulum	0
Q3UPF5	ZC3HAV1	Zinc finger CCCH-type antiviral protein 1		1	1	Ribosome	unknown	1	1	Ribosome	unknown	0
Q3UPH1	PRRC1	Protein PRRC1		1	1	Nucleus	unknown	1	1	Nucleus	unknown	0
Q3UPH7	ARHGEF40	Rho guanine nucleotide exchange factor 40		1	0.4272	Ribosome	unknown	1	1	Ribosome	unknown	0
Q3UPL0	SEC31A	Protein transport protein Sec31A		0.990195	1	Ribosome	unknown	1	1	Nucleus	unknown	0.9936
Q3UQ28	PXDN	Peroxidasin homolog		1	0	Plasma membrane	Plasma membrane	1	1	Plasma membrane	unknown	0
Q3UQ84	TARS2	Threonine--tRNA ligase, mitochondrial	Mitochondrion	1	0	Mitochondrion	Mitochondrion	1	0	Mitochondrion	Mitochondrion	0
Q3UQN2	FCHO2	F-BAR domain only protein 2		0.999955	0.0128	Golgi apparatus	Golgi apparatus	1	1	Plasma membrane	unknown	1
Q3URD3	SLMAP	Sarcolemmal membrane-associated protein		1	0	Endoplasmic reticulum	Endoplasmic reticulum	1	0	Endoplasmic reticulum	Endoplasmic reticulum	0
Q3URE1	ACSF3	Acyl-CoA synthetase family member 3, mitochondrial		1	0	Mitochondrion	Mitochondrion	1	0	Mitochondrion	Mitochondrion	0
Q3URS9	CCDC51	Coiled-coil domain-containing protein 51		1	0	Mitochondrion	Mitochondrion	1	0	Mitochondrion	Mitochondrion	0
Q3USZ8	DIPK2A	Divergent protein kinase domain 2A		1	0	Golgi apparatus	Golgi apparatus	1	0	Golgi apparatus	Golgi apparatus	0
Q3UU96	CDC42BPA	Serine/threonine-protein kinase MRCK alpha		1	1	Golgi apparatus	unknown	1	1	Nucleus	unknown	1
Q3UUG6	TBC1D24	TBC1 domain family member 24		1	0	Golgi apparatus	Golgi apparatus	1	0	Golgi apparatus	Golgi apparatus	0
Q3UUQ7	PGAP1	GPI inositol-deacylase		1	0	Endoplasmic reticulum	Endoplasmic reticulum	1	0.01	Endoplasmic reticulum	unknown	0
Q3UVG3	FAM91A1	Protein FAM91A1		1	0	Ribosome	Ribosome	1	0	Ribosome	Ribosome	0
Q3UVK0	ERMP1	Endoplasmic reticulum metallopeptidase 1		1	0	Endoplasmic reticulum	Endoplasmic reticulum	1	0	Endoplasmic reticulum	Endoplasmic reticulum	0
Q3UVL4	VPS51	Vacuolar protein sorting-associated protein 51 homolog		0.999972	1	Golgi apparatus	unknown	1	1	Nucleus	unknown	1
Q3UW53	FAM129A	Protein Niban		1	1	Plasma membrane	unknown	1	1	Plasma membrane	unknown	0
Q3UZ39	LRRFIP1	Leucine-rich repeat flightless-interacting protein 1		1	0	Ribosome	Ribosome	1	1	Ribosome	unknown	0
Q3V009	TMED1	Transmembrane emp24 domain-containing protein 1		1	0.9998	Plasma membrane	unknown	1	1	Nucleus	unknown	1
Q3V1G4	OLFML2B	Olfactomedin-like protein 2B		1	0	Plasma membrane	Plasma membrane	1	0	Plasma membrane	Plasma membrane	0
Q3V1L4	NT5C2	Cytosolic purine 5'-nucleotidase		1	0.9952	Cytosol	unknown	1	1	Cytosol	unknown	0
Q3V1T4	P3H1	Prolyl 3-hydroxylase 1		0.998556	0	Plasma membrane	Plasma membrane	0.999989	0	Endoplasmic reticulum	Endoplasmic reticulum	0.9976
Q3V2Q8	N4BP2L1	NEDD4-binding protein 2-like 1		1	1	Nucleus	unknown	1	1	Nucleus	unknown	0
Q3V384	AFG1L	AFG1-like ATPase		1	0	Mitochondrion	Mitochondrion	1	0	Mitochondrion	Mitochondrion	0
Q3V3R1	MTHFD1L	Monofunctional C1-tetrahydrofolate synthase, mitochondrial	Mitochondrion	1	0	Mitochondrion	Mitochondrion	1	0	Mitochondrion	Mitochondrion	0
Q3V3R4	ITGA1	Integrin alpha-1	Plasma membrane	1	0	Plasma membrane	Plasma membrane	1	0	Plasma membrane	Plasma membrane	0
Q3V4B5	COMMD6	COMM domain-containing protein 6		1	1	Nucleus	unknown	1	1	Nucleus	unknown	0
Q3ZT31	SNX25	Sorting nexin-25		1	0.0038	Endoplasmic reticulum	unknown	1	0	Endoplasmic reticulum	Endoplasmic reticulum	0
Q45VK7	DYNC2H1	Cytoplasmic dynein 2 heavy chain 1		1	1	Ribosome	unknown	1	1	Nucleus	unknown	1
Q499X9	MARS2	Methionine--tRNA ligase, mitochondrial		1	0	Mitochondrion	Mitochondrion	1	0	Mitochondrion	Mitochondrion	0
Q4FK66	PRPF38A	Pre-mRNA-splicing factor 38A		1	0.9794	Nucleus	unknown	1	0.9972	Nucleus	unknown	0
Q4KMM3	OXR1	Oxidation resistance protein 1		0.908831	1	Nucleus	unknown	1	1	Nucleus	unknown	0.092
Q4PJX1	ODR4	Protein odr-4 homolog		1	0	Endoplasmic reticulum	Endoplasmic reticulum	1	0	Endoplasmic reticulum	Endoplasmic reticulum	0
Q4PZA2	ECE1	Endothelin-converting enzyme 1		0.930562	0	Plasma membrane	Plasma membrane	0.999971	0	Plasma membrane	Plasma membrane	0.0768
Q4U2R1	HERC2	E3 ubiquitin-protein ligase HERC2		1	1	Nucleus	unknown	1	1	Nucleus	unknown	0
Q4VA53	PDS5B	Sister chromatid cohesion protein PDS5 homolog B		1	1	Nucleus	unknown	1	0.1498	Nucleus	unknown	0
Q4VAA2	CDV3	Protein CDV3		1	1	Ribosome	unknown	1	1	Nucleus	unknown	1
Q4VAE3	TMEM65	Transmembrane protein 65		1	0	Mitochondrion	Mitochondrion	1	0	Mitochondrion	Mitochondrion	0
Q4VBD2	TAPT1	Transmembrane anterior posterior transformation protein 1		1	0	Endoplasmic reticulum	Endoplasmic reticulum	1	0	Endoplasmic reticulum	Endoplasmic reticulum	0
Q4VBF2	R3HDM4	R3H domain-containing protein 4		1	1	Ribosome	unknown	1	1	Nucleus	unknown	1
Q4VGL6	RC3H1	Roquin-1		1	1	Ribosome	unknown	1	1	Nucleus	unknown	1
Q501J2	FAM173A	Protein N-lysine methyltransferase FAM173A		1	0	Mitochondrion	Mitochondrion	1	0	Mitochondrion	Mitochondrion	0
Q501J6	DDX17	Probable ATP-dependent RNA helicase DDX17		1	1	Nucleus	unknown	1	1	Nucleus	unknown	0
Q505B7	ZBTB8OS	Protein archease		1	0	Cytosol	Cytosol	1	0	Cytosol	Cytosol	0
Q505D7	OPA3	Optic atrophy 3 protein homolog		1	0	Mitochondrion	Mitochondrion	1	0	Mitochondrion	Mitochondrion	0
Q505F5	LRRC47	Leucine-rich repeat-containing protein 47		1	0.999	Proteasome	unknown	1	1	Proteasome	unknown	0
Q52KI8	SRRM1	Serine/arginine repetitive matrix protein 1		1	1	Nucleus	unknown	1	1	Nucleus	unknown	0
Q566J8	COQ8B	Atypical kinase COQ8B, mitochondrial		1	0.9836	Mitochondrion	unknown	1	0	Mitochondrion	Mitochondrion	0
Q569Z5	DDX46	Probable ATP-dependent RNA helicase DDX46		1	1	Nucleus	unknown	1	1	Nucleus	unknown	0
Q569Z6	THRAP3	Thyroid hormone receptor-associated protein 3		1	0	Nucleus	Nucleus	1	0	Nucleus	Nucleus	0
Q56A08	GPKOW	G-patch domain and KOW motifs-containing protein		0.999742	1	Ribosome	unknown	1	1	Nucleus	unknown	0.9992
Q570Y9	DEPTOR	DEP domain-containing mTOR-interacting protein		0.999586	1	Nucleus	unknown	1	1	Nucleus	unknown	0
Q571E4	GALNS	N-acetylgalactosamine-6-sulfatase	Lysosome	1	0	Lysosome	Lysosome	1	0	Lysosome	Lysosome	0
Q571I9	ALDH16A1	Aldehyde dehydrogenase family 16 member A1		1	0	Proteasome	Proteasome	1	0	Proteasome	Proteasome	0
Q58A65	SPAG9	C-Jun-amino-terminal kinase-interacting protein 4		1	1	Cytosol	unknown	1	1	Cytosol	unknown	0
Q58NB6	DHRS9	Dehydrogenase/reductase SDR family member 9		1	0	Endoplasmic reticulum	Endoplasmic reticulum	1	0	Endoplasmic reticulum	Endoplasmic reticulum	0
Q59J78	NDUFAF2	NADH dehydrogenase [ubiquinone] 1 alpha subcomplex assembly factor 2	Mitochondrion	1	0	Mitochondrion	Mitochondrion	1	0	Mitochondrion	Mitochondrion	0
Q5BL07	PEX1	Peroxisome biogenesis factor 1		1	0	Peroxisome	Peroxisome	1	0	Peroxisome	Peroxisome	0
Q5BLK4	TUT7	Terminal uridylyltransferase 7		1	1	Ribosome	unknown	1	1	Nucleus	unknown	1
Q5DU37	ZFYVE26	Zinc finger FYVE domain-containing protein 26		0.99969	1	Plasma membrane	unknown	0.999996	1	Plasma membrane	unknown	0.0008
Q5EG47	PRKAA1	5'-AMP-activated protein kinase catalytic subunit alpha-1		1	1	Plasma membrane	unknown	0.999999	1	Nucleus	unknown	1
Q5F2E7	NUFIP2	Nuclear fragile X mental retardation-interacting protein 2		1	1	Ribosome	unknown	1	1	Ribosome	unknown	0
Q5F2E8	TAOK1	Serine/threonine-protein kinase TAO1		0.585314	1	Plasma membrane	unknown	0.976069	1	Nucleus	unknown	0.9824
Q5F2F2	ABHD15	Protein ABHD15		1	0	Endoplasmic reticulum	Endoplasmic reticulum	1	0	Endoplasmic reticulum	Endoplasmic reticulum	0
Q5FWK3	ARHGAP1	Rho GTPase-activating protein 1		0.519744	1	Cytosol	unknown	1	1	Nucleus	unknown	0.5264
Q5H8C4	VPS13A	Vacuolar protein sorting-associated protein 13A		0.999997	0.9868	Golgi apparatus	unknown	1	0.0466	Plasma membrane	Plasma membrane	1
Q5HZI1	MTUS1	Microtubule-associated tumor suppressor 1 homolog		1	1	Ribosome	unknown	1	1	Ribosome	unknown	0
Q5HZI9	SLC25A51	Solute carrier family 25 member 51		1	0	Mitochondrion	Mitochondrion	1	0	Mitochondrion	Mitochondrion	0
Q5I012	SLC38A10	Putative sodium-coupled neutral amino acid transporter 10		0.999168	0.9948	Golgi apparatus	unknown	0.999999	0.0004	Plasma membrane	Plasma membrane	0.9992
Q5IRJ6	SLC30A9	Zinc transporter 9		1	0	Mitochondrion	Mitochondrion	1	0	Mitochondrion	Mitochondrion	0
Q5KU39	VPS41	Vacuolar protein sorting-associated protein 41 homolog		1	1	Plasma membrane	unknown	0.999996	1	Plasma membrane	unknown	0
Q5NCE8	MRS2	Magnesium transporter MRS2 homolog, mitochondrial		1	0	Mitochondrion	Mitochondrion	1	0	Mitochondrion	Mitochondrion	0
Q5NCF2	TRAPPC1	Trafficking protein particle complex subunit 1		1	0	Ribosome	Ribosome	1	1	Ribosome	unknown	0
Q5NCX5	NEURL4	Neuralized-like protein 4		1	1	Cytosol	unknown	1	1	Nucleus	unknown	1
Q5ND34	WDR81	WD repeat-containing protein 81		1	1	Nucleus	unknown	1	1	Nucleus	unknown	0
Q5ND52	MRM3	rRNA methyltransferase 3, mitochondrial		0.9997	0.0524	Mitochondrion	unknown	1	0	Mitochondrion	Mitochondrion	0
Q5RKZ7	MOCS1	Molybdenum cofactor biosynthesis protein 1		1	0	Mitochondrion	Mitochondrion	1	0	Mitochondrion	Mitochondrion	0
Q5SF07	IGF2BP2	Insulin-like growth factor 2 mRNA-binding protein 2		1	0	Ribosome	Ribosome	1	0	Ribosome	Ribosome	0
Q5SNZ0	CCDC88A	Girdin		1	1	Ribosome	unknown	1	1	Nucleus	unknown	1
Q5SRX1	TOM1L2	TOM1-like protein 2		1	1	Plasma membrane	unknown	0.999996	1	Nucleus	unknown	1
Q5SSH7	ZZEF1	Zinc finger ZZ-type and EF-hand domain-containing protein 1		1	0	Proteasome	Proteasome	1	0	Proteasome	Proteasome	0
Q5SSK3	TEFM	Transcription elongation factor, mitochondrial		1	0	Mitochondrion	Mitochondrion	1	0	Mitochondrion	Mitochondrion	0
Q5SSW2	PSME4	Proteasome activator complex subunit 4		1	1	Proteasome	unknown	1	0.9998	Proteasome	unknown	0
Q5SUC9	SCO1	Protein SCO1 homolog, mitochondrial	Mitochondrion	1	0	Mitochondrion	Mitochondrion	1	0	Mitochondrion	Mitochondrion	0
Q5SUF2	LUC7L3	Luc7-like protein 3		1	1	Nucleus	unknown	1	1	Nucleus	unknown	0
Q5SUR0	PFAS	Phosphoribosylformylglycinamidine synthase		1	0	Cytosol	Cytosol	1	0	Cytosol	Cytosol	0
Q5SV80	MYO19	Unconventional myosin-XIX		1	0	Mitochondrion	Mitochondrion	1	0	Mitochondrion	Mitochondrion	0
Q5SVR0	TBC1D9B	TBC1 domain family member 9B		1	1	Nucleus	unknown	0.923241	1	Nucleus	unknown	0.0672
Q5SW19	CLUH	Clustered mitochondria protein homolog		1	1	Ribosome	unknown	1	1	Ribosome	unknown	0
Q5SWD9	TSR1	Pre-rRNA-processing protein TSR1 homolog		1	1	Proteasome	unknown	1	0	Proteasome	Proteasome	0
Q5SWT3	SLC25A35	Solute carrier family 25 member 35	Mitochondrion	1	0	Mitochondrion	Mitochondrion	1	0	Mitochondrion	Mitochondrion	0
Q5SWU9	ACACA	Acetyl-CoA carboxylase 1		1	0	Proteasome	Proteasome	1	0	Proteasome	Proteasome	0
Q5SX19	PIGL	N-acetylglucosaminyl-phosphatidylinositol de-N-acetylase		1	0	Endoplasmic reticulum	Endoplasmic reticulum	1	0	Endoplasmic reticulum	Endoplasmic reticulum	0
Q5SYD0	MYO1D	Unconventional myosin-Id		1	1	Golgi apparatus	unknown	0.998039	1	Plasma membrane	unknown	0.9984
Q5SYH2	TMEM199	Transmembrane protein 199		1	0	Endoplasmic reticulum	Endoplasmic reticulum	1	0	Endoplasmic reticulum	Endoplasmic reticulum	0
Q5SYL3	KIAA0100	Protein KIAA0100		1	0	Endoplasmic reticulum	Endoplasmic reticulum	1	0	Endoplasmic reticulum	Endoplasmic reticulum	0
Q5U3K5	RABL6	Rab-like protein 6		1	1	Nucleus	unknown	1	1	Nucleus	unknown	0
Q5U419	MFSD3	Major facilitator superfamily domain-containing protein 3		1	0	Endoplasmic reticulum	Endoplasmic reticulum	1	0	Endoplasmic reticulum	Endoplasmic reticulum	0
Q5U458	DNAJC11	DnaJ homolog subfamily C member 11		1	0	Mitochondrion	Mitochondrion	1	0	Mitochondrion	Mitochondrion	0
Q5U4D8	SLC5A6	Sodium-dependent multivitamin transporter		1	0	Golgi apparatus	Golgi apparatus	1	0	Golgi apparatus	Golgi apparatus	0
Q5U5M8	BLOC1S3	Biogenesis of lysosome-related organelles complex 1 subunit 3		1	1	Nucleus	unknown	1	1	Nucleus	unknown	0
Q5XG73	ACBD5	Acyl-CoA-binding domain-containing protein 5	Peroxisome	1	0	Peroxisome	Peroxisome	1	0	Peroxisome	Peroxisome	0
Q5XJY4	PARL	Presenilins-associated rhomboid-like protein, mitochondrial	Mitochondrion	1	0	Mitochondrion	Mitochondrion	1	0	Mitochondrion	Mitochondrion	0
Q5XJY5	ARCN1	Coatomer subunit delta		0.966988	1	Plasma membrane	unknown	1	1	Nucleus	unknown	1
Q5XKN4	JAGN1	Protein jagunal homolog 1		1	0	Endoplasmic reticulum	Endoplasmic reticulum	1	0	Endoplasmic reticulum	Endoplasmic reticulum	0
Q60575	KIF1B	Kinesin-like protein KIF1B		1	1	Ribosome	unknown	1	1	Nucleus	unknown	1
Q60590	ORM1	Alpha-1-acid glycoprotein 1		1	0	Endoplasmic reticulum	Endoplasmic reticulum	1	0	Endoplasmic reticulum	Endoplasmic reticulum	0
Q60597	OGDH	2-oxoglutarate dehydrogenase, mitochondrial	Mitochondrion	1	0	Mitochondrion	Mitochondrion	1	0	Mitochondrion	Mitochondrion	0
Q60598	CTTN	Src substrate cortactin		0.999998	1	Nucleus	unknown	1	1	Nucleus	unknown	0
Q60605	MYL6	Myosin light polypeptide 6		1	1	Nucleus	unknown	1	1	Nucleus	unknown	0
Q60631	GRB2	Growth factor receptor-bound protein 2		1	1	Golgi apparatus	unknown	0.999872	1	Nucleus	unknown	1
Q60634	FLOT2	Flotillin-2		1	0	Lysosome	Lysosome	1	0	Lysosome	Lysosome	0
Q60648	GM2A	Ganglioside GM2 activator		1	0	Lysosome	Lysosome	1	1	Lysosome	unknown	0
Q60649	CLPB	Caseinolytic peptidase B protein homolog	Mitochondrion	1	0	Mitochondrion	Mitochondrion	1	0	Mitochondrion	Mitochondrion	0
Q60668	HNRNPD	Heterogeneous nuclear ribonucleoprotein D0		1	0	Ribosome	Ribosome	1	1	Nucleus	unknown	1
Q60676	PPP5C	Serine/threonine-protein phosphatase 5		1	0.7432	Cytosol	unknown	1	0.0144	Cytosol	unknown	0
Q60692	PSMB6	Proteasome subunit beta type-6	Proteasome	1	0	Proteasome	Proteasome	1	0	Proteasome	Proteasome	0
Q60710	SAMHD1	Deoxynucleoside triphosphate triphosphohydrolase SAMHD1		1	1	Nucleus	unknown	1	1	Nucleus	unknown	0
Q60714	SLC27A1	Long-chain fatty acid transport protein 1		1	0	Endoplasmic reticulum	Endoplasmic reticulum	1	0	Endoplasmic reticulum	Endoplasmic reticulum	0
Q60715	P4HA1	Prolyl 4-hydroxylase subunit alpha-1		1	0	Plasma membrane	Plasma membrane	1	0	Plasma membrane	Plasma membrane	0
Q60716	P4HA2	Prolyl 4-hydroxylase subunit alpha-2		1	0	Plasma membrane	Plasma membrane	1	0	Plasma membrane	Plasma membrane	0
Q60737	CSNK2A1	Casein kinase II subunit alpha		1	1	Nucleus	unknown	1	1	Nucleus	unknown	0
Q60739	BAG1	BAG family molecular chaperone regulator 1		1	0	Cytosol	Cytosol	1	0.9912	Cytosol	unknown	0
Q60749	KHDRBS1	KH domain-containing, RNA-binding, signal transduction-associated protein 1		1	0	Nucleus	Nucleus	1	0	Nucleus	Nucleus	0
Q60759	GCDH	Glutaryl-CoA dehydrogenase, mitochondrial	Mitochondrion	1	0	Mitochondrion	Mitochondrion	1	0	Mitochondrion	Mitochondrion	0
Q60760	GRB10	Growth factor receptor-bound protein 10		1	1	Plasma membrane	unknown	0.999996	1	Plasma membrane	unknown	0
Q60767	LY75	Lymphocyte antigen 75		1	0.0042	Endoplasmic reticulum	unknown	0.87133	0.0008	Plasma membrane	unknown	0.8616
Q60770	STXBP3	Syntaxin-binding protein 3		1	0	Plasma membrane	Plasma membrane	1	0	Plasma membrane	Plasma membrane	0
Q60772	CDKN2C	Cyclin-dependent kinase 4 inhibitor C		1	0	Cytosol	Cytosol	1	1	Cytosol	unknown	0
Q60790	RASA3	Ras GTPase-activating protein 3		1	0	Golgi apparatus	Golgi apparatus	1	0	Golgi apparatus	Golgi apparatus	0
Q60809	CNOT7	CCR4-NOT transcription complex subunit 7		1	1	Endoplasmic reticulum	unknown	1	1	Endoplasmic reticulum	unknown	0
Q60823	AKT2	RAC-beta serine/threonine-protein kinase		1	0	Cytosol	Cytosol	1	0	Cytosol	Cytosol	0
Q60854	SERPINB6	Serpin B6	Cytosol	1	0	Cytosol	Cytosol	1	0	Cytosol	Cytosol	0
Q60860	LTC4S	Leukotriene C4 synthase		1	0	Endoplasmic reticulum	Endoplasmic reticulum	1	0	Endoplasmic reticulum	Endoplasmic reticulum	0
Q60864	STIP1	Stress-induced-phosphoprotein 1		1	1	Cytosol	unknown	1	1	Nucleus	unknown	1
Q60865	CAPRIN1	Caprin-1		1	1	Nucleus	unknown	1	1	Nucleus	unknown	0
Q60866	PTER	Phosphotriesterase-related protein		0.911439	1	Nucleus	unknown	1	0	Cytosol	Cytosol	0.9056
Q60870	REEP5	Receptor expression-enhancing protein 5		1	0	Endoplasmic reticulum	Endoplasmic reticulum	1	0	Endoplasmic reticulum	Endoplasmic reticulum	0
Q60875	ARHGEF2	Rho guanine nucleotide exchange factor 2		1	0.002	Ribosome	unknown	1	1	Ribosome	unknown	0
Q60902	EPS15L1	Epidermal growth factor receptor substrate 15-like 1		0.99999	0.0532	Plasma membrane	Plasma membrane	1	0.0034	Plasma membrane	Plasma membrane	0
Q60930	VDAC2	Voltage-dependent anion-selective channel protein 2	Mitochondrion	1	0	Mitochondrion	Mitochondrion	1	0	Mitochondrion	Mitochondrion	0
Q60931	VDAC3	Voltage-dependent anion-selective channel protein 3	Mitochondrion	1	0	Mitochondrion	Mitochondrion	1	0	Mitochondrion	Mitochondrion	0
Q60932	VDAC1	Voltage-dependent anion-selective channel protein 1		1	0	Mitochondrion	Mitochondrion	1	0	Mitochondrion	Mitochondrion	0
Q60936	COQ8A	Atypical kinase COQ8A, mitochondrial	Mitochondrion	1	0	Mitochondrion	Mitochondrion	1	0	Mitochondrion	Mitochondrion	0
Q60960	KPNA1	Importin subunit alpha-5		0.999998	1	Cytosol	unknown	1	1	Cytosol	unknown	0
Q60967	PAPSS1	Bifunctional 3'-phosphoadenosine 5'-phosphosulfate synthase 1		1	0	Cytosol	Cytosol	1	0	Cytosol	Cytosol	0
Q60973	RBBP7	Histone-binding protein RBBP7		1	0	Nucleus	Nucleus	1	0	Nucleus	Nucleus	0
Q60994	ADIPOQ	Adiponectin		1	0	Endoplasmic reticulum	Endoplasmic reticulum	1	0	Endoplasmic reticulum	Endoplasmic reticulum	0
Q60996	PPP2R5C	Serine/threonine-protein phosphatase 2A 56 kDa regulatory subunit gamma isoform		1	1	Cytosol	unknown	1	1	Cytosol	unknown	0
Q61009	SCARB1	Scavenger receptor class B member 1		1	0.9974	Plasma membrane	unknown	1	0.0002	Plasma membrane	Plasma membrane	0
Q61016	GNG7	Guanine nucleotide-binding protein G(I)/G(S)/G(O) subunit gamma-7		1	0.0002	Plasma membrane	Plasma membrane	1	0	Plasma membrane	Plasma membrane	0
Q61024	ASNS	Asparagine synthetase [glutamine-hydrolyzing]		1	0	Cytosol	Cytosol	1	0	Cytosol	Cytosol	0
Q61029	TMPO	Lamina-associated polypeptide 2, isoforms beta/delta/epsilon/gamma		1	0	Nucleus	Nucleus	1	0	Nucleus	Nucleus	0
Q61036	PAK3	Serine/threonine-protein kinase PAK 3		1	1	Nucleus	unknown	1	1	Nucleus	unknown	0
Q61037	TSC2	Tuberin		1	1	Ribosome	unknown	1	1	Nucleus	unknown	1
Q61070	EI24	Etoposide-induced protein 2.4		1	0	Endoplasmic reticulum	Endoplasmic reticulum	1	0	Endoplasmic reticulum	Endoplasmic reticulum	0
Q61072	ADAM9	Disintegrin and metalloproteinase domain-containing protein 9		1	0	Plasma membrane	Plasma membrane	1	0.0004	Plasma membrane	Plasma membrane	0
Q61074	PPM1G	Protein phosphatase 1G		1	0	Cytosol	Cytosol	1	1	Cytosol	unknown	0
Q61081	CDC37	Hsp90 co-chaperone Cdc37		1	1	Cytosol	unknown	1	0.9984	Cytosol	unknown	0
Q61097	KSR1	Kinase suppressor of Ras 1		1	1	Ribosome	unknown	0.999977	1	Ribosome	unknown	0
Q61102	ABCB7	ATP-binding cassette sub-family B member 7, mitochondrial		1	0	Mitochondrion	Mitochondrion	1	0	Mitochondrion	Mitochondrion	0
Q61112	SDF4	45 kDa calcium-binding protein		1	0.9994	Golgi apparatus	unknown	1	0	Golgi apparatus	Golgi apparatus	0
Q61140	BCAR1	Breast cancer anti-estrogen resistance protein 1		0.999957	1	Nucleus	unknown	1	1	Nucleus	unknown	0
Q61147	CP	Ceruloplasmin		1	1	Plasma membrane	unknown	1	0	Plasma membrane	Plasma membrane	0
Q61151	PPP2R5E	Serine/threonine-protein phosphatase 2A 56 kDa regulatory subunit epsilon isoform		1	1	Nucleus	unknown	0.503349	1	Cytosol	unknown	0.4936
Q61166	MAPRE1	Microtubule-associated protein RP/EB family member 1		0.603157	1	Nucleus	unknown	1	1	Nucleus	unknown	0.4024
Q61187	TSG101	Tumor susceptibility gene 101 protein		0.999295	1	Plasma membrane	unknown	1	1	Nucleus	unknown	1
Q61189	CLNS1A	Methylosome subunit pICln		1	1	Cytosol	unknown	1	1	Cytosol	unknown	0
Q61191	HCFC1	Host cell factor 1		1	1	Nucleus	unknown	1	0.9836	Nucleus	unknown	0
Q61194	PIK3C2A	Phosphatidylinositol 4-phosphate 3-kinase C2 domain-containing subunit alpha		1	1	Plasma membrane	unknown	1	1	Endoplasmic reticulum	unknown	1
Q61205	PAFAH1B3	Platelet-activating factor acetylhydrolase IB subunit gamma	Cytosol	1	0	Cytosol	Cytosol	1	0	Cytosol	Cytosol	0
Q61206	PAFAH1B2	Platelet-activating factor acetylhydrolase IB subunit beta		1	0	Cytosol	Cytosol	1	1	Cytosol	unknown	0
Q61207	PSAP	Prosaposin		1	0	Lysosome	Lysosome	1	0	Lysosome	Lysosome	0
Q61210	ARHGEF1	Rho guanine nucleotide exchange factor 1		0.914994	1	Ribosome	unknown	1	1	Nucleus	unknown	0.904
Q61211	EIF2D	Eukaryotic translation initiation factor 2D		1	1	Proteasome	unknown	1	1	Proteasome	unknown	0
Q61214	DYRK1A	Dual specificity tyrosine-phosphorylation-regulated kinase 1A		1	1	Nucleus	unknown	1	1	Nucleus	unknown	0
Q61216	MRE11	Double-strand break repair protein MRE11		1	1	Nucleus	unknown	1	0.0022	Nucleus	unknown	0
Q61235	SNTB2	Beta-2-syntrophin		1	0	Golgi apparatus	Golgi apparatus	1	0	Golgi apparatus	Golgi apparatus	0
Q61249	IGBP1	Immunoglobulin-binding protein 1		1	0	Cytosol	Cytosol	1	0	Cytosol	Cytosol	0
Q61285	ABCD2	ATP-binding cassette sub-family D member 2	Peroxisome	1	0	Peroxisome	Peroxisome	1	0	Peroxisome	Peroxisome	0
Q61316	HSPA4	Heat shock 70 kDa protein 4		1	0	Cytosol	Cytosol	1	0	Cytosol	Cytosol	0
Q61334	BCAP29	B-cell receptor-associated protein 29		1	0	Endoplasmic reticulum	Endoplasmic reticulum	1	0	Endoplasmic reticulum	Endoplasmic reticulum	0
Q61335	BCAP31	B-cell receptor-associated protein 31	Endoplasmic reticulum	1	0	Endoplasmic reticulum	Endoplasmic reticulum	1	0	Endoplasmic reticulum	Endoplasmic reticulum	0
Q61337	BAD	Bcl2-associated agonist of cell death		0.999994	0.9984	Plasma membrane	unknown	1	1	Plasma membrane	unknown	0
Q61387	COX7A2L	Cytochrome c oxidase subunit 7A-related protein, mitochondrial		1	0	Mitochondrion	Mitochondrion	1	0	Mitochondrion	Mitochondrion	0
Q61398	PCOLCE	Procollagen C-endopeptidase enhancer 1		1	0	Golgi apparatus	Golgi apparatus	1	0	Golgi apparatus	Golgi apparatus	0
Q61409	PDE3B	cGMP-inhibited 3',5'-cyclic phosphodiesterase B		1	0	Endoplasmic reticulum	Endoplasmic reticulum	1	0	Endoplasmic reticulum	Endoplasmic reticulum	0
Q61425	HADH	Hydroxyacyl-coenzyme A dehydrogenase, mitochondrial	Mitochondrion	1	0	Mitochondrion	Mitochondrion	1	0	Mitochondrion	Mitochondrion	0
Q61490	ALCAM	CD166 antigen		1	0	Golgi apparatus	Golgi apparatus	0.997796	0	Golgi apparatus	Golgi apparatus	0.0032
Q61510	TRIM25	E3 ubiquitin/ISG15 ligase TRIM25		1	0.9378	Ribosome	unknown	1	1	Ribosome	unknown	0
Q61543	GLG1	Golgi apparatus protein 1	Golgi apparatus	1	0	Golgi apparatus	Golgi apparatus	1	0	Golgi apparatus	Golgi apparatus	0
Q61545	EWSR1	RNA-binding protein EWS		1	0	Ribosome	Ribosome	0.998803	1	Ribosome	unknown	0.0016
Q61550	RAD21	Double-strand-break repair protein rad21 homolog		1	0	Nucleus	Nucleus	1	0	Nucleus	Nucleus	0
Q61553	FSCN1	Fascin		1	0	Cytosol	Cytosol	1	0	Cytosol	Cytosol	0
Q61554	FBN1	Fibrillin-1		1	1	Golgi apparatus	unknown	0.990957	1	Golgi apparatus	unknown	0.0088
Q61559	FCGRT	IgG receptor FcRn large subunit p51		0.999998	1	Plasma membrane	unknown	0.999929	1	Endoplasmic reticulum	unknown	1
Q61576	FKBP10	Peptidyl-prolyl cis-trans isomerase FKBP10		1	0	Plasma membrane	Plasma membrane	1	0	Plasma membrane	Plasma membrane	0
Q61578	FDXR	NADPH:adrenodoxin oxidoreductase, mitochondrial	Mitochondrion	1	0	Mitochondrion	Mitochondrion	1	0	Mitochondrion	Mitochondrion	0
Q61581	IGFBP7	Insulin-like growth factor-binding protein 7		1	0	Plasma membrane	Plasma membrane	1	0	Plasma membrane	Plasma membrane	0
Q61584	FXR1	Fragile X mental retardation syndrome-related protein 1		0.93918	1	Endoplasmic reticulum	unknown	0.999924	1	Nucleus	unknown	0.9464
Q61586	GPAM	Glycerol-3-phosphate acyltransferase 1, mitochondrial		1	0	Mitochondrion	Mitochondrion	1	1	Mitochondrion	unknown	0
Q61595	KTN1	Kinectin		1	0	Endoplasmic reticulum	Endoplasmic reticulum	1	0	Endoplasmic reticulum	Endoplasmic reticulum	0
Q61598	GDI2	Rab GDP dissociation inhibitor beta		1	0	Cytosol	Cytosol	1	0	Cytosol	Cytosol	0
Q61599	ARHGDIB	Rho GDP-dissociation inhibitor 2	Cytosol	1	0	Cytosol	Cytosol	1	0	Cytosol	Cytosol	0
Q61646	HP	Haptoglobin		1	0	Endoplasmic reticulum	Endoplasmic reticulum	1	0	Endoplasmic reticulum	Endoplasmic reticulum	0
Q61655	DDX19A	ATP-dependent RNA helicase DDX19A		1	1	Cytosol	unknown	1	1	Cytosol	unknown	0
Q61656	DDX5	Probable ATP-dependent RNA helicase DDX5		1	1	Nucleus	unknown	1	0.0022	Nucleus	unknown	0
Q61686	CBX5	Chromobox protein homolog 5	Nucleus	1	0	Nucleus	Nucleus	1	0	Nucleus	Nucleus	0
Q61687	ATRX	Transcriptional regulator ATRX	Nucleus	1	0	Nucleus	Nucleus	1	0	Nucleus	Nucleus	0
Q61696	HSPA1A	Heat shock 70 kDa protein 1A		1	1	Cytosol	unknown	0.999967	1	Nucleus	unknown	1
Q61699	HSPH1	Heat shock protein 105 kDa		1	0	Cytosol	Cytosol	1	0	Cytosol	Cytosol	0
Q61712	DNAJC1	DnaJ homolog subfamily C member 1		1	0	Endoplasmic reticulum	Endoplasmic reticulum	1	0	Endoplasmic reticulum	Endoplasmic reticulum	0
Q61733	MRPS31	28S ribosomal protein S31, mitochondrial	Mitochondrion	1	0	Mitochondrion	Mitochondrion	1	0	Mitochondrion	Mitochondrion	0
Q61735	CD47	Leukocyte surface antigen CD47	Plasma membrane	1	0	Plasma membrane	Plasma membrane	1	0	Plasma membrane	Plasma membrane	0
Q61738	ITGA7	Integrin alpha-7		1	0	Plasma membrane	Plasma membrane	1	0	Plasma membrane	Plasma membrane	0
Q61739	ITGA6	Integrin alpha-6		1	0	Plasma membrane	Plasma membrane	1	0	Plasma membrane	Plasma membrane	0
Q61749	EIF2B4	Translation initiation factor eIF-2B subunit delta		1	1	Proteasome	unknown	1	0	Proteasome	Proteasome	0
Q61753	PHGDH	D-3-phosphoglycerate dehydrogenase		1	0	Cytosol	Cytosol	1	0	Cytosol	Cytosol	0
Q61768	KIF5B	Kinesin-1 heavy chain		1	1	Ribosome	unknown	1	1	Nucleus	unknown	1
Q61771	KIF3B	Kinesin-like protein KIF3B		1	1	Nucleus	unknown	1	1	Nucleus	unknown	0
Q61792	LASP1	LIM and SH3 domain protein 1		1	0	Cytosol	Cytosol	1	0.9994	Cytosol	unknown	0
Q61810	LTBP3	Latent-transforming growth factor beta-binding protein 3		1	0	Endoplasmic reticulum	Endoplasmic reticulum	0.998653	0.0008	Endoplasmic reticulum	unknown	0.0024
Q61823	PDCD4	Programmed cell death protein 4		0.999999	1	Nucleus	unknown	1	1	Proteasome	unknown	1
Q61879	MYH10	Myosin-10		1	1	Nucleus	unknown	1	1	Nucleus	unknown	0
Q61937	NPM1	Nucleophosmin		1	1	Nucleus	unknown	1	0.5748	Nucleus	unknown	0
Q61941	NNT	NAD(P) transhydrogenase, mitochondrial	Mitochondrion	1	0	Mitochondrion	Mitochondrion	1	0	Mitochondrion	Mitochondrion	0
Q61990	PCBP2	Poly(rC)-binding protein 2		1	1	Ribosome	unknown	1	1	Ribosome	unknown	0
Q62009	POSTN	Periostin		0.819714	0.6398	Golgi apparatus	unknown	1	0.0002	Plasma membrane	Plasma membrane	0.8008
Q62036	CEP131	Centrosomal protein of 131 kDa		1	1	Ribosome	unknown	1	1	Ribosome	unknown	0
Q62048	PEA15	Astrocytic phosphoprotein PEA-15		1	0.0604	Cytosol	Cytosol	1	0	Cytosol	Cytosol	0
Q62059	VCAN	Versican core protein		0.998318	1	Nucleus	unknown	1	1	Nucleus	unknown	0
Q62074	PRKCI	Protein kinase C iota type		1	1	Nucleus	unknown	1	1	Nucleus	unknown	0
Q62077	PLCG1	1-phosphatidylinositol 4,5-bisphosphate phosphodiesterase gamma-1		1	0.999	Cytosol	unknown	1	1	Cytosol	unknown	0
Q62086	PON2	Serum paraoxonase/arylesterase 2		1	0	Endoplasmic reticulum	Endoplasmic reticulum	1	0	Endoplasmic reticulum	Endoplasmic reticulum	0
Q62093	SRSF2	Serine/arginine-rich splicing factor 2		1	1	Ribosome	unknown	1	1	Nucleus	unknown	1
Q62130	PTPN14	Tyrosine-protein phosphatase non-receptor type 14		0.889637	1	Golgi apparatus	unknown	1	1	Ribosome	unknown	1
Q62165	DAG1	Dystroglycan		1	0.001	Nucleus	unknown	1	0.1708	Nucleus	unknown	0
Q62167	DDX3X	ATP-dependent RNA helicase DDX3X		1	0.7216	Ribosome	unknown	1	0	Ribosome	Ribosome	0
Q62186	SSR4	Translocon-associated protein subunit delta	Endoplasmic reticulum	1	0	Endoplasmic reticulum	Endoplasmic reticulum	1	0	Endoplasmic reticulum	Endoplasmic reticulum	0
Q62188	DPYSL3	Dihydropyrimidinase-related protein 3		1	1	Cytosol	unknown	0.998732	1	Nucleus	unknown	1
Q62189	SNRPA	U1 small nuclear ribonucleoprotein A		1	1	Nucleus	unknown	1	0	Nucleus	Nucleus	0
Q62230	SIGLEC1	Sialoadhesin		1	0	Plasma membrane	Plasma membrane	1	0	Plasma membrane	Plasma membrane	0
Q62241	SNRPC	U1 small nuclear ribonucleoprotein C		1	0.801	Nucleus	unknown	1	0	Nucleus	Nucleus	0
Q62261	SPTBN1	Spectrin beta chain, non-erythrocytic 1		1	1	Golgi apparatus	unknown	0.992379	1	Golgi apparatus	unknown	0.0104
Q62264	THRSP	Thyroid hormone-inducible hepatic protein		1	0	Cytosol	Cytosol	1	0.9998	Cytosol	unknown	0
Q62313	TGOLN1	Trans-Golgi network integral membrane protein 1		0.822948	1	Golgi apparatus	unknown	1	1	Nucleus	unknown	0.94
Q62318	TRIM28	Transcription intermediary factor 1-beta		1	1	Nucleus	unknown	1	0.999	Nucleus	unknown	0
Q62348	TSN	Translin		1	1	Cytosol	unknown	1	1	Cytosol	unknown	0
Q62351	TFRC	Transferrin receptor protein 1		1	1	Endoplasmic reticulum	unknown	1	0	Endoplasmic reticulum	Endoplasmic reticulum	0
Q62376	SNRNP70	U1 small nuclear ribonucleoprotein 70 kDa		1	0	Nucleus	Nucleus	1	0	Nucleus	Nucleus	0
Q62384	ZPR1	Zinc finger protein ZPR1		1	0	Cytosol	Cytosol	0.997195	1	Nucleus	unknown	0.9968
Q62417	SORBS1	Sorbin and SH3 domain-containing protein 1		1	1	Golgi apparatus	unknown	0.999573	1	Golgi apparatus	unknown	0
Q62418	DBNL	Drebrin-like protein		1	0	Cytosol	Cytosol	1	0.0018	Cytosol	unknown	0
Q62419	SH3GL1	Endophilin-A2		1	1	Nucleus	unknown	0.999999	1	Nucleus	unknown	0
Q62422	OSTF1	Osteoclast-stimulating factor 1		1	0	Cytosol	Cytosol	1	1	Cytosol	unknown	0
Q62425	NDUFA4	Cytochrome c oxidase subunit NDUFA4	Mitochondrion	1	0	Mitochondrion	Mitochondrion	1	0	Mitochondrion	Mitochondrion	0
Q62426	CSTB	Cystatin-B	Cytosol	1	0	Cytosol	Cytosol	1	0	Cytosol	Cytosol	0
Q62433	NDRG1	Protein NDRG1		1	1	Cytosol	unknown	1	0.9998	Cytosol	unknown	0
Q62446	FKBP3	Peptidyl-prolyl cis-trans isomerase FKBP3		1	0	Ribosome	Ribosome	1	0	Ribosome	Ribosome	0
Q62448	EIF4G2	Eukaryotic translation initiation factor 4 gamma 2		1	1	Ribosome	unknown	1	0	Ribosome	Ribosome	0
Q62465	VAT1	Synaptic vesicle membrane protein VAT-1 homolog		1	1	Plasma membrane	unknown	1	1	Nucleus	unknown	1
Q62523	ZYX	Zyxin		1	0.9996	Cytosol	unknown	1	1	Cytosol	unknown	0
Q63829	COMMD3	COMM domain-containing protein 3		0.999975	1	Nucleus	unknown	1	1	Nucleus	unknown	0
Q63844	MAPK3	Mitogen-activated protein kinase 3		1	1	Cytosol	unknown	1	0	Cytosol	Cytosol	0
Q63918	CAVIN2	Caveolae-associated protein 2		0.999177	1	Golgi apparatus	unknown	0.966216	0.9698	Plasma membrane	unknown	0.9992
Q63932	MAP2K2	Dual specificity mitogen-activated protein kinase kinase 2		1	1	Cytosol	unknown	0.767179	1	Nucleus	unknown	0.7824
Q64008	RAB34	Ras-related protein Rab-34		1	0	Plasma membrane	Plasma membrane	0.959788	0.7646	Plasma membrane	unknown	0.0344
Q64010	CRK	Adapter molecule crk		1	0	Cytosol	Cytosol	1	0	Cytosol	Cytosol	0
Q64012	RALY	RNA-binding protein Raly		1	0	Nucleus	Nucleus	1	0	Nucleus	Nucleus	0
Q64092	TFE3	Transcription factor E3		1	1	Nucleus	unknown	1	1	Nucleus	unknown	0
Q64105	SPR	Sepiapterin reductase		1	0	Cytosol	Cytosol	1	0	Cytosol	Cytosol	0
Q64133	MAOA	Amine oxidase [flavin-containing] A		1	0	Mitochondrion	Mitochondrion	1	0	Mitochondrion	Mitochondrion	0
Q64152	BTF3	Transcription factor BTF3		1	0	Ribosome	Ribosome	1	0	Ribosome	Ribosome	0
Q64191	AGA	N(4)-(beta-N-acetylglucosaminyl)-L-asparaginase		1	1	Lysosome	unknown	1	1	Lysosome	unknown	0
Q64213	SF1	Splicing factor 1		1	1	Nucleus	unknown	1	1	Nucleus	unknown	0
Q64310	SURF4	Surfeit locus protein 4		0.547632	0.6752	Plasma membrane	unknown	0.985905	1	Plasma membrane	unknown	0.444
Q64331	MYO6	Unconventional myosin-VI		0.990599	1	Plasma membrane	unknown	1	1	Nucleus	unknown	0.9872
Q64364	CDKN2A	Tumor suppressor ARF		0.998792	1	Nucleus	unknown	1	1	Nucleus	unknown	0.0008
Q64373	BCL2L1	Bcl-2-like protein 1		0.999826	1	Golgi apparatus	unknown	1	0.0846	Plasma membrane	Plasma membrane	1
Q64378	FKBP5	Peptidyl-prolyl cis-trans isomerase FKBP5		1	1	Nucleus	unknown	1	1	Nucleus	unknown	0
Q64429	CYP1B1	Cytochrome P450 1B1		1	0	Plasma membrane	Plasma membrane	1	0	Plasma membrane	Plasma membrane	0
Q64430	ATP7A	Copper-transporting ATPase 1		1	1	Plasma membrane	unknown	1	0.5342	Plasma membrane	unknown	0
Q64433	HSPE1	10 kDa heat shock protein, mitochondrial	Mitochondrion	1	0	Mitochondrion	Mitochondrion	1	0	Mitochondrion	Mitochondrion	0
Q64435	UGT1A6	UDP-glucuronosyltransferase 1-6		1	0	Endoplasmic reticulum	Endoplasmic reticulum	1	0	Endoplasmic reticulum	Endoplasmic reticulum	0
Q64437	ADH7	Alcohol dehydrogenase class 4 mu/sigma chain		1	0	Cytosol	Cytosol	1	0	Cytosol	Cytosol	0
Q64442	SORD	Sorbitol dehydrogenase		1	0	Cytosol	Cytosol	1	0	Cytosol	Cytosol	0
Q64449	MRC2	C-type mannose receptor 2		1	0	Plasma membrane	Plasma membrane	1	0	Plasma membrane	Plasma membrane	0
Q64511	TOP2B	DNA topoisomerase 2-beta		1	0	Nucleus	Nucleus	1	0	Nucleus	Nucleus	0
Q64514	TPP2	Tripeptidyl-peptidase 2		1	1	Ribosome	unknown	1	1	Nucleus	unknown	1
Q64516	GK	Glycerol kinase		1	1	Golgi apparatus	unknown	0.960835	1	Golgi apparatus	unknown	0.0368
Q64521	GPD2	Glycerol-3-phosphate dehydrogenase, mitochondrial	Mitochondrion	1	0	Mitochondrion	Mitochondrion	1	0	Mitochondrion	Mitochondrion	0
Q64674	SRM	Spermidine synthase		1	0	Cytosol	Cytosol	1	0	Cytosol	Cytosol	0
Q64727	VCL	Vinculin		1	0	Cytosol	Cytosol	1	0.0004	Cytosol	unknown	0
Q64735	CR1L	Complement component receptor 1-like protein		1	0	Golgi apparatus	Golgi apparatus	1	0	Plasma membrane	Plasma membrane	1
Q64737	GART	Trifunctional purine biosynthetic protein adenosine-3		1	0	Cytosol	Cytosol	1	0	Cytosol	Cytosol	0
Q64FW2	RETSAT	All-trans-retinol 13,14-reductase		1	0	Endoplasmic reticulum	Endoplasmic reticulum	1	0	Endoplasmic reticulum	Endoplasmic reticulum	0
Q66GT5	PTPMT1	Phosphatidylglycerophosphatase and protein-tyrosine phosphatase 1		1	0	Mitochondrion	Mitochondrion	1	0	Mitochondrion	Mitochondrion	0
Q66T02	PLEKHG5	Pleckstrin homology domain-containing family G member 5		0.964611	1	Ribosome	unknown	1	1	Nucleus	unknown	0.968
Q67FY2	BCL9L	B-cell CLL/lymphoma 9-like protein		0.628428	1	Ribosome	unknown	1	1	Nucleus	unknown	0.6232
Q68FD5	CLTC	Clathrin heavy chain 1		0.914657	1	Plasma membrane	unknown	0.996638	1	Nucleus	unknown	0.9984
Q68FE6	RIPOR1	Rho family-interacting cell polarization regulator 1		0.999994	1	Nucleus	unknown	0.990656	1	Nucleus	unknown	0.0064
Q68FF6	GIT1	ARF GTPase-activating protein GIT1		1	1	Nucleus	unknown	1	1	Nucleus	unknown	0
Q68FL4	AHCYL2	Putative adenosylhomocysteinase 3		1	1	Cytosol	unknown	1	1	Cytosol	unknown	0
Q68FL6	MARS	Methionine--tRNA ligase, cytoplasmic		1	0	Proteasome	Proteasome	1	0	Proteasome	Proteasome	0
Q69ZN6	GNPTAB	N-acetylglucosamine-1-phosphotransferase subunits alpha/beta		1	0	Plasma membrane	Plasma membrane	1	0	Plasma membrane	Plasma membrane	0
Q69ZN7	MYOF	Myoferlin		0.999999	0	Plasma membrane	Plasma membrane	1	0	Plasma membrane	Plasma membrane	0
Q69ZP3	PNKD	Probable hydrolase PNKD		1	0.955	Mitochondrion	unknown	1	1	Nucleus	unknown	1
Q69ZQ1	MYORG	Myogenesis-regulating glycosidase		1	0.0002	Plasma membrane	Plasma membrane	1	0	Plasma membrane	Plasma membrane	0
Q69ZQ2	ISY1	Pre-mRNA-splicing factor ISY1 homolog		1	0	Nucleus	Nucleus	1	0	Nucleus	Nucleus	0
Q69ZR2	HECTD1	E3 ubiquitin-protein ligase HECTD1		1	1	Nucleus	unknown	1	1	Nucleus	unknown	0
Q69ZS7	HBS1L	HBS1-like protein		1	1	Ribosome	unknown	1	1	Nucleus	unknown	1
Q69ZW3	EHBP1	EH domain-binding protein 1		0.978307	0.0002	Golgi apparatus	Golgi apparatus	1	0	Plasma membrane	Plasma membrane	0.9656
Q69ZZ6	TMCC1	Transmembrane and coiled-coil domains protein 1		1	0	Endoplasmic reticulum	Endoplasmic reticulum	1	0.7466	Endoplasmic reticulum	unknown	0
Q6A009	LTN1	E3 ubiquitin-protein ligase listerin		1	0.001	Ribosome	unknown	1	1	Nucleus	unknown	1
Q6A026	PDS5A	Sister chromatid cohesion protein PDS5 homolog A		1	1	Nucleus	unknown	1	0.9998	Nucleus	unknown	0
Q6A065	CEP170	Centrosomal protein of 170 kDa		1	1	Ribosome	unknown	1	1	Nucleus	unknown	1
Q6A068	CDC5L	Cell division cycle 5-like protein		1	0	Nucleus	Nucleus	1	0	Nucleus	Nucleus	0
Q6A078	CEP290	Centrosomal protein of 290 kDa		0.999987	1	Nucleus	unknown	1	1	Nucleus	unknown	0
Q6A098	SECISBP2L	Selenocysteine insertion sequence-binding protein 2-like		1	0.9742	Ribosome	unknown	1	1	Ribosome	unknown	0
Q6A0A2	LARP4B	La-related protein 4B		1	0.9834	Ribosome	unknown	1	0	Ribosome	Ribosome	0
Q6A0A9	FAM120A	Constitutive coactivator of PPAR-gamma-like protein 1		1	0	Ribosome	Ribosome	1	0	Ribosome	Ribosome	0
Q6A4J8	USP7	Ubiquitin carboxyl-terminal hydrolase 7		1	1	Nucleus	unknown	1	1	Nucleus	unknown	0
Q6DFW4	NOP58	Nucleolar protein 58		1	0	Nucleus	Nucleus	1	0	Nucleus	Nucleus	0
Q6DID3	SCAF8	Protein SCAF8		1	1	Nucleus	unknown	1	1	Nucleus	unknown	0
Q6DID7	WLS	Protein wntless homolog		1	0	Endoplasmic reticulum	Endoplasmic reticulum	1	0	Endoplasmic reticulum	Endoplasmic reticulum	0
Q6DVA0	LEMD2	LEM domain-containing protein 2		0.999813	0.0112	Plasma membrane	Plasma membrane	1	0	Endoplasmic reticulum	Endoplasmic reticulum	1
Q6GQR8	ZNF329	Zinc finger protein 329		1	1	Ribosome	unknown	1	1	Nucleus	unknown	1
Q6GQT9	NOMO1	Nodal modulator 1		1	0	Endoplasmic reticulum	Endoplasmic reticulum	1	0	Endoplasmic reticulum	Endoplasmic reticulum	0
Q6GU68	ISLR	Immunoglobulin superfamily containing leucine-rich repeat protein		0.999669	0	Plasma membrane	Plasma membrane	1	0	Plasma membrane	Plasma membrane	0
Q6GV12	KDSR	3-ketodihydrosphingosine reductase		1	0.0002	Endoplasmic reticulum	unknown	1	1	Endoplasmic reticulum	unknown	0
Q6IRU2	TPM4	Tropomyosin alpha-4 chain		1	0.0078	Cytosol	Cytosol	1	1	Cytosol	unknown	0
Q6IRU5	CLTB	Clathrin light chain B		0.67803	1	Plasma membrane	unknown	0.999713	1	Nucleus	unknown	0.6608
Q6KAR6	EXOC3	Exocyst complex component 3		1	1	Nucleus	unknown	1	1	Nucleus	unknown	0
Q6NS82	RETREG2	Reticulophagy regulator 2		1	0	Endoplasmic reticulum	Endoplasmic reticulum	1	0	Endoplasmic reticulum	Endoplasmic reticulum	0
Q6NSR3	ADCK2	Uncharacterized aarF domain-containing protein kinase 2		1	0	Mitochondrion	Mitochondrion	1	0	Mitochondrion	Mitochondrion	0
Q6NSR8	NPEPL1	Probable aminopeptidase NPEPL1		0.865925	1	Cytosol	unknown	1	1	Nucleus	unknown	0.8496
Q6NSU3	GLT8D1	Glycosyltransferase 8 domain-containing protein 1		1	0.9856	Golgi apparatus	unknown	1	0	Golgi apparatus	Golgi apparatus	0
Q6NTA4	RRAGB	Ras-related GTP-binding protein B		1	0.9984	Lysosome	unknown	0.901257	1	Plasma membrane	unknown	0.8928
Q6NV83	U2SURP	U2 snRNP-associated SURP motif-containing protein		1	0.7482	Nucleus	unknown	1	0	Nucleus	Nucleus	0
Q6NVF9	CPSF6	Cleavage and polyadenylation specificity factor subunit 6		1	1	Nucleus	unknown	1	1	Nucleus	unknown	0
Q6NWW9	FNDC3B	Fibronectin type III domain-containing protein 3B		1	0.0002	Plasma membrane	Plasma membrane	0.999956	1	Plasma membrane	unknown	0
Q6NXJ0	WWC2	Protein WWC2		1	1	Nucleus	unknown	1	1	Nucleus	unknown	0
Q6NZB0	DNAJC8	DnaJ homolog subfamily C member 8		1	1	Nucleus	unknown	1	0.7482	Nucleus	unknown	0
Q6NZC7	SEC23IP	SEC23-interacting protein		1	1	Ribosome	unknown	1	1	Ribosome	unknown	0
Q6NZF1	ZC3H11A	Zinc finger CCCH domain-containing protein 11A		1	1	Nucleus	unknown	1	1	Ribosome	unknown	1
Q6NZJ6	EIF4G1	Eukaryotic translation initiation factor 4 gamma 1		1	0	Ribosome	Ribosome	1	1	Ribosome	unknown	0
Q6NZN0	RBM26	RNA-binding protein 26		1	1	Nucleus	unknown	1	1	Nucleus	unknown	0
Q6P069	SRI	Sorcin		1	0	Cytosol	Cytosol	1	0.9972	Cytosol	unknown	0
Q6P073	UBE2J2	Ubiquitin-conjugating enzyme E2 J2		1	0	Plasma membrane	Plasma membrane	1	0	Endoplasmic reticulum	Endoplasmic reticulum	1
Q6P1B1	XPNPEP1	Xaa-Pro aminopeptidase 1		1	0	Cytosol	Cytosol	1	0	Cytosol	Cytosol	0
Q6P1F6	PPP2R2A	Serine/threonine-protein phosphatase 2A 55 kDa regulatory subunit B alpha isoform		0.99606	1	Cytosol	unknown	1	1	Cytosol	unknown	0.0048
Q6P1G0	HEATR6	HEAT repeat-containing protein 6		0.999015	1	Nucleus	unknown	1	1	Nucleus	unknown	0.0008
Q6P1H6	ANKLE2	Ankyrin repeat and LEM domain-containing protein 2	Endoplasmic reticulum	1	0	Endoplasmic reticulum	Endoplasmic reticulum	1	0	Endoplasmic reticulum	Endoplasmic reticulum	0
Q6P2B1	TNPO3	Transportin-3		1	1	Cytosol	unknown	1	1	Cytosol	unknown	0
Q6P3A8	BCKDHB	2-oxoisovalerate dehydrogenase subunit beta, mitochondrial		1	0	Mitochondrion	Mitochondrion	1	0	Mitochondrion	Mitochondrion	0
Q6P3B9	RBFA	Putative ribosome-binding factor A, mitochondrial	Mitochondrion	1	0	Mitochondrion	Mitochondrion	1	0	Mitochondrion	Mitochondrion	0
Q6P3D0	NUDT16	U8 snoRNA-decapping enzyme		1	1	Nucleus	unknown	1	1	Nucleus	unknown	0
Q6P4T1	SNX19	Sorting nexin-19		1	0	Endoplasmic reticulum	Endoplasmic reticulum	1	0	Endoplasmic reticulum	Endoplasmic reticulum	0
Q6P4T2	SNRNP200	U5 small nuclear ribonucleoprotein 200 kDa helicase		1	1	Nucleus	unknown	1	0.9974	Nucleus	unknown	0
Q6P542	ABCF1	ATP-binding cassette sub-family F member 1		1	1	Ribosome	unknown	1	1	Nucleus	unknown	1
Q6P549	INPPL1	Phosphatidylinositol 3,4,5-trisphosphate 5-phosphatase 2		1	1	Nucleus	unknown	1	1	Nucleus	unknown	0
Q6P5B0	RRP12	RRP12-like protein		1	1	Nucleus	unknown	1	1	Nucleus	unknown	0
Q6P5D3	DHX57	Putative ATP-dependent RNA helicase DHX57		1	1	Ribosome	unknown	0.521338	1	Ribosome	unknown	0.5016
Q6P5E4	UGGT1	UDP-glucose:glycoprotein glucosyltransferase 1	Endoplasmic reticulum	1	0	Endoplasmic reticulum	Endoplasmic reticulum	1	0	Endoplasmic reticulum	Endoplasmic reticulum	0
Q6P5E6	GGA2	ADP-ribosylation factor-binding protein GGA2		0.999617	1	Nucleus	unknown	0.999719	1	Cytosol	unknown	1
Q6P5F7	TTYH3	Protein tweety homolog 3		1	0	Lysosome	Lysosome	1	1	Lysosome	unknown	0
Q6P5F9	XPO1	Exportin-1		1	1	Cytosol	unknown	1	1	Cytosol	unknown	0
Q6P6I6	POLR2M	DNA-directed RNA polymerase II subunit GRINL1A		1	1	Nucleus	unknown	1	1	Nucleus	unknown	0
Q6P6J9	TXNDC15	Thioredoxin domain-containing protein 15		1	0.8528	Endoplasmic reticulum	unknown	1	0	Endoplasmic reticulum	Endoplasmic reticulum	0
Q6P6M5	PEX11G	Peroxisomal membrane protein 11C		1	0.2938	Peroxisome	unknown	1	1	Peroxisome	unknown	0
Q6P6M7	SEPSECS	O-phosphoseryl-tRNA(Sec) selenium transferase		1	1	Nucleus	unknown	1	1	Nucleus	unknown	0
Q6P8I4	PCNP	PEST proteolytic signal-containing nuclear protein		1	1	Cytosol	unknown	1	1	Nucleus	unknown	1
Q6P8M1	TATDN1	Putative deoxyribonuclease TATDN1		1	0.9994	Cytosol	unknown	1	1	Cytosol	unknown	0
Q6P8X1	SNX6	Sorting nexin-6		0.700548	1	Ribosome	unknown	0.999981	1	Endoplasmic reticulum	unknown	1
Q6P9J9	ANO6	Anoctamin-6		1	0	Plasma membrane	Plasma membrane	1	0	Plasma membrane	Plasma membrane	0
Q6P9Q4	FHOD1	FH1/FH2 domain-containing protein 1		0.745687	1	Nucleus	unknown	1	1	Nucleus	unknown	0.2472
Q6P9Q6	FKBP15	FK506-binding protein 15		1	0.9956	Plasma membrane	unknown	0.999996	1	Plasma membrane	unknown	0
Q6P9R2	OXSR1	Serine/threonine-protein kinase OSR1		1	1	Cytosol	unknown	1	1	Cytosol	unknown	0
Q6P9R4	ARHGEF18	Rho guanine nucleotide exchange factor 18		1	1	Ribosome	unknown	1	1	Nucleus	unknown	1
Q6P9S0	MTSS2	Protein MTSS 2		1	1	Ribosome	unknown	1	1	Nucleus	unknown	1
Q6PA06	ATL2	Atlastin-2		1	0	Endoplasmic reticulum	Endoplasmic reticulum	1	0	Endoplasmic reticulum	Endoplasmic reticulum	0
Q6PAM1	TXLNA	Alpha-taxilin		1	1	Nucleus	unknown	1	1	Nucleus	unknown	0
Q6PAR5	GAPVD1	GTPase-activating protein and VPS9 domain-containing protein 1		1	1	Nucleus	unknown	0.651187	1	Cytosol	unknown	0.6408
Q6PB44	PTPN23	Tyrosine-protein phosphatase non-receptor type 23		1	1	Cytosol	unknown	0.66001	1	Cytosol	unknown	0.3568
Q6PB66	LRPPRC	Leucine-rich PPR motif-containing protein, mitochondrial	Mitochondrion	1	0	Mitochondrion	Mitochondrion	1	0	Mitochondrion	Mitochondrion	0
Q6PB70	ANO8	Anoctamin-8		1	0	Endoplasmic reticulum	Endoplasmic reticulum	1	0	Endoplasmic reticulum	Endoplasmic reticulum	0
Q6PB93	GALNT2	Polypeptide N-acetylgalactosaminyltransferase 2	Golgi apparatus	1	0	Golgi apparatus	Golgi apparatus	1	0	Golgi apparatus	Golgi apparatus	0
Q6PCP5	MFF	Mitochondrial fission factor		1	0	Mitochondrion	Mitochondrion	0.99999	1	Golgi apparatus	unknown	1
Q6PD03	PPP2R5A	Serine/threonine-protein phosphatase 2A 56 kDa regulatory subunit alpha isoform		0.90939	1	Nucleus	unknown	0.999984	1	Nucleus	unknown	0.0864
Q6PD19	ARMH3	Armadillo-like helical domain-containing protein 3		1	1	Golgi apparatus	unknown	0.760043	1	Nucleus	unknown	0.7616
Q6PD26	PIGS	GPI transamidase component PIG-S	Endoplasmic reticulum	1	0	Endoplasmic reticulum	Endoplasmic reticulum	1	0	Endoplasmic reticulum	Endoplasmic reticulum	0
Q6PDG5	SMARCC2	SWI/SNF complex subunit SMARCC2		1	0	Nucleus	Nucleus	1	0	Nucleus	Nucleus	0
Q6PDH0	PHLDB1	Pleckstrin homology-like domain family B member 1		1	1	Ribosome	unknown	1	1	Nucleus	unknown	1
Q6PDI5	ECPAS	Proteasome adapter and scaffold protein ECM29		1	0	Proteasome	Proteasome	1	0	Proteasome	Proteasome	0
Q6PDL0	DYNC1LI2	Cytoplasmic dynein 1 light intermediate chain 2		1	0	Proteasome	Proteasome	1	0	Proteasome	Proteasome	0
Q6PDM2	SRSF1	Serine/arginine-rich splicing factor 1		0.999839	1	Ribosome	unknown	0.999935	1	Nucleus	unknown	1
Q6PDQ2	CHD4	Chromodomain-helicase-DNA-binding protein 4	Nucleus	1	0	Nucleus	Nucleus	1	0	Nucleus	Nucleus	0
Q6PDY2	ADO	2-aminoethanethiol dioxygenase		1	1	Golgi apparatus	unknown	0.999999	1	Golgi apparatus	unknown	0
Q6PE01	SNRNP40	U5 small nuclear ribonucleoprotein 40 kDa protein		1	0	Nucleus	Nucleus	1	0	Nucleus	Nucleus	0
Q6PE15	ABHD10	Mycophenolic acid acyl-glucuronide esterase, mitochondrial	Mitochondrion	1	0	Mitochondrion	Mitochondrion	1	0	Mitochondrion	Mitochondrion	0
Q6PEM6	GRAMD2B	GRAM domain-containing protein 2B		1	0	Endoplasmic reticulum	Endoplasmic reticulum	1	0	Endoplasmic reticulum	Endoplasmic reticulum	0
Q6PER3	MAPRE3	Microtubule-associated protein RP/EB family member 3		1	1	Nucleus	unknown	1	1	Nucleus	unknown	0
Q6PF93	PIK3C3	Phosphatidylinositol 3-kinase catalytic subunit type 3		0.999997	1	Plasma membrane	unknown	1	1	Nucleus	unknown	1
Q6PFD9	NUP98	Nuclear pore complex protein Nup98-Nup96		1	0	Nucleus	Nucleus	1	0	Nucleus	Nucleus	0
Q6PFR5	TRA2A	Transformer-2 protein homolog alpha		1	0.9998	Nucleus	unknown	1	1	Nucleus	unknown	0
Q6PGB6	NAA50	N-alpha-acetyltransferase 50		1	0	Ribosome	Ribosome	1	0	Ribosome	Ribosome	0
Q6PGC1	DHX29	ATP-dependent RNA helicase DHX29		1	1	Ribosome	unknown	1	1	Ribosome	unknown	0
Q6PGC7	SLC35E3	Solute carrier family 35 member E3		1	0	Endoplasmic reticulum	Endoplasmic reticulum	1	0.9998	Endoplasmic reticulum	unknown	0
Q6PGF7	EXOC8	Exocyst complex component 8		0.999997	1	Nucleus	unknown	1	1	Nucleus	unknown	0
Q6PGH1	BUD31	Protein BUD31 homolog		1	1	Nucleus	unknown	1	0.9978	Nucleus	unknown	0
Q6PGH2	JPT2	Jupiter microtubule associated homolog 2		1	0	Cytosol	Cytosol	1	0.0002	Cytosol	unknown	0
Q6PGL7	WASHC2	WASH complex subunit 2		1	1	Plasma membrane	unknown	1	1	Plasma membrane	unknown	0
Q6PHN9	RAB35	Ras-related protein Rab-35		1	0	Plasma membrane	Plasma membrane	1	0	Plasma membrane	Plasma membrane	0
Q6PHQ8	NAA35	N-alpha-acetyltransferase 35, NatC auxiliary subunit		1	0	Ribosome	Ribosome	1	0	Ribosome	Ribosome	0
Q6PHS6	SNX13	Sorting nexin-13		1	0	Endoplasmic reticulum	Endoplasmic reticulum	1	0	Endoplasmic reticulum	Endoplasmic reticulum	0
Q6PHU5	SORT1	Sortilin		1	1	Endoplasmic reticulum	unknown	1	1	Endoplasmic reticulum	unknown	0
Q6PHZ2	CAMK2D	Calcium/calmodulin-dependent protein kinase type II subunit delta		1	1	Nucleus	unknown	1	1	Nucleus	unknown	0
Q6PIE5	ATP1A2	Sodium/potassium-transporting ATPase subunit alpha-2		1	0	Plasma membrane	Plasma membrane	1	0	Plasma membrane	Plasma membrane	0
Q6PIP5	NUDCD1	NudC domain-containing protein 1		1	1	Cytosol	unknown	1	0	Cytosol	Cytosol	0
Q6PIU9	UNCHARACTERIZED PROTEIN FLJ45252 HOMOLOG OS=MUS MUSCULUS OX=10090	Uncharacterized protein FLJ45252 homolog		1	1	Nucleus	unknown	1	1	Nucleus	unknown	0
Q6PNC0	DMXL1	DmX-like protein 1		0.999705	1	Nucleus	unknown	1	1	Nucleus	unknown	0
Q6Q477	ATP2B4	Plasma membrane calcium-transporting ATPase 4		1	0	Golgi apparatus	Golgi apparatus	1	0	Golgi apparatus	Golgi apparatus	0
Q6Q899	DDX58	Probable ATP-dependent RNA helicase DDX58		1	1	Cytosol	unknown	0.645133	1	Cytosol	unknown	0.3704
Q6QD59	BNIP1	Vesicle transport protein SEC20		1	0	Endoplasmic reticulum	Endoplasmic reticulum	1	0	Endoplasmic reticulum	Endoplasmic reticulum	0
Q6QI06	RICTOR	Rapamycin-insensitive companion of mTOR		1	0	Ribosome	Ribosome	1	1	Ribosome	unknown	0
Q6R891	PPP1R9B	Neurabin-2		1	1	Golgi apparatus	unknown	0.957486	1	Nucleus	unknown	0.9584
Q6S5C2	GNPTG	N-acetylglucosamine-1-phosphotransferase subunit gamma		1	1	Nucleus	unknown	1	1	Nucleus	unknown	0
Q6TEK5	VKORC1L1	Vitamin K epoxide reductase complex subunit 1-like protein 1		1	0.0006	Endoplasmic reticulum	unknown	1	0.0008	Endoplasmic reticulum	unknown	0
Q6X893	SLC44A1	Choline transporter-like protein 1		1	0	Golgi apparatus	Golgi apparatus	0.574382	0	Plasma membrane	unknown	0.5752
Q6Y685	TACC1	Transforming acidic coiled-coil-containing protein 1		1	0.6772	Plasma membrane	Plasma membrane	1	1	Endoplasmic reticulum	unknown	1
Q6Y7W8	GIGYF2	GRB10-interacting GYF protein 2		0.999998	1	Endoplasmic reticulum	unknown	1	1	Endoplasmic reticulum	unknown	0
Q6ZPE2	SBF1	Myotubularin-related protein 5		1	0	Ribosome	Ribosome	1	1	Ribosome	unknown	0
Q6ZPJ0	TEX2	Testis-expressed protein 2		1	0	Endoplasmic reticulum	Endoplasmic reticulum	1	0	Endoplasmic reticulum	Endoplasmic reticulum	0
Q6ZPJ3	UBE2O	(E3-independent) E2 ubiquitin-conjugating enzyme UBE2O		1	1	Nucleus	unknown	0.904454	1	Cytosol	unknown	0.9096
Q6ZPQ6	PITPNM2	Membrane-associated phosphatidylinositol transfer protein 2		1	0	Endoplasmic reticulum	Endoplasmic reticulum	1	0	Endoplasmic reticulum	Endoplasmic reticulum	0
Q6ZPR5	SMPD4	Sphingomyelin phosphodiesterase 4		1	0	Endoplasmic reticulum	Endoplasmic reticulum	1	0	Endoplasmic reticulum	Endoplasmic reticulum	0
Q6ZPR6	IBTK	Inhibitor of Bruton tyrosine kinase		1	0.0032	Ribosome	unknown	1	1	Ribosome	unknown	0
Q6ZQ08	CNOT1	CCR4-NOT transcription complex subunit 1		0.463207	1	Ribosome	unknown	0.857395	1	Nucleus	unknown	0.668
Q6ZQ38	CAND1	Cullin-associated NEDD8-dissociated protein 1		0.999952	1	Nucleus	unknown	1	1	Nucleus	unknown	0.0008
Q6ZQ58	LARP1	La-related protein 1		1	0	Ribosome	Ribosome	1	0	Ribosome	Ribosome	0
Q6ZQB6	PPIP5K2	Inositol hexakisphosphate and diphosphoinositol-pentakisphosphate kinase 2		1	1	Nucleus	unknown	0.9904	1	Ribosome	unknown	0.988
Q6ZQI3	MLEC	Malectin		1	0	Endoplasmic reticulum	Endoplasmic reticulum	1	0	Endoplasmic reticulum	Endoplasmic reticulum	0
Q6ZQK5	ACAP2	Arf-GAP with coiled-coil, ANK repeat and PH domain-containing protein 2		1	1	Cytosol	unknown	1	1	Cytosol	unknown	0
Q6ZQM8	UGT1A7C	UDP-glucuronosyltransferase 1-7C		1	0	Endoplasmic reticulum	Endoplasmic reticulum	1	0	Endoplasmic reticulum	Endoplasmic reticulum	0
Q6ZWM4	LSM8	U6 snRNA-associated Sm-like protein LSm8		1	1	Nucleus	unknown	1	1	Nucleus	unknown	0
Q6ZWN5	RPS9	40S ribosomal protein S9	Ribosome	1	0	Ribosome	Ribosome	1	0	Ribosome	Ribosome	0
Q6ZWQ0	SYNE2	Nesprin-2		0.998908	1	Plasma membrane	unknown	1	1	Nucleus	unknown	1
Q6ZWQ7	SPCS3	Signal peptidase complex subunit 3		1	0	Endoplasmic reticulum	Endoplasmic reticulum	1	0	Endoplasmic reticulum	Endoplasmic reticulum	0
Q6ZWV3	RPL10	60S ribosomal protein L10		1	0	Ribosome	Ribosome	1	0	Ribosome	Ribosome	0
Q6ZWV7	RPL35	60S ribosomal protein L35	Ribosome	1	0	Ribosome	Ribosome	1	0	Ribosome	Ribosome	0
Q6ZWX6	EIF2S1	Eukaryotic translation initiation factor 2 subunit 1		1	0.0002	Ribosome	unknown	1	1	Ribosome	unknown	0
Q6ZWY3	RPS27L	40S ribosomal protein S27-like		1	0	Ribosome	Ribosome	1	1	Nucleus	unknown	1
Q70FJ1	AKAP9	A-kinase anchor protein 9		1	1	Nucleus	unknown	1	1	Nucleus	unknown	0
Q71FD5	ZNRF2	E3 ubiquitin-protein ligase ZNRF2		1	0	Plasma membrane	Plasma membrane	1	1	Nucleus	unknown	1
Q71KT5	TM7SF2	Delta(14)-sterol reductase_Q71KT5		1	0	Endoplasmic reticulum	Endoplasmic reticulum	1	0	Endoplasmic reticulum	Endoplasmic reticulum	0
Q71LX4	TLN2	Talin-2		1	0	Golgi apparatus	Golgi apparatus	1	0	Golgi apparatus	Golgi apparatus	0
Q71RI9	KYAT3	Kynurenine--oxoglutarate transaminase 3		1	0	Mitochondrion	Mitochondrion	1	0	Mitochondrion	Mitochondrion	0
Q76LS9	MINDY1	Ubiquitin carboxyl-terminal hydrolase MINDY-1		1	1	Plasma membrane	unknown	0.997855	1	Endoplasmic reticulum	unknown	0.9976
Q76MZ3	PPP2R1A	Serine/threonine-protein phosphatase 2A 65 kDa regulatory subunit A alpha isoform		1	1	Cytosol	unknown	1	1	Cytosol	unknown	0
Q78HU7	GYPC	Glycophorin-C		1	1	Golgi apparatus	unknown	1	0	Golgi apparatus	Golgi apparatus	0
Q78IK2	ATP5MD	ATP synthase membrane subunit DAPIT, mitochondrial		1	0	Mitochondrion	Mitochondrion	0.959208	0.9594	Golgi apparatus	unknown	0.9688
Q78IK4	APOOL	MICOS complex subunit Mic27		1	0	Mitochondrion	Mitochondrion	1	0	Mitochondrion	Mitochondrion	0
Q78IS1	TMED3	Transmembrane emp24 domain-containing protein 3		1	0	Plasma membrane	Plasma membrane	1	0.0022	Plasma membrane	Plasma membrane	0
Q78JE5	FBXO22	F-box only protein 22		1	1	Cytosol	unknown	1	0	Cytosol	Cytosol	0
Q78JW9	UBFD1	Ubiquitin domain-containing protein UBFD1		1	1	Nucleus	unknown	1	1	Nucleus	unknown	0
Q78PG9	CCDC25	Coiled-coil domain-containing protein 25		1	1	Cytosol	unknown	1	1	Nucleus	unknown	1
Q78PY7	SND1	Staphylococcal nuclease domain-containing protein 1		0.991572	0	Endoplasmic reticulum	Endoplasmic reticulum	1	0	Endoplasmic reticulum	Endoplasmic reticulum	0.0064
Q78T54	VMA21	Vacuolar ATPase assembly integral membrane protein Vma21		1	1	Endoplasmic reticulum	unknown	1	0	Endoplasmic reticulum	Endoplasmic reticulum	0
Q78YY6	DNAJC15	DnaJ homolog subfamily C member 15		1	0	Mitochondrion	Mitochondrion	1	0	Mitochondrion	Mitochondrion	0
Q78ZA7	NAP1L4	Nucleosome assembly protein 1-like 4		1	1	Cytosol	unknown	1	1	Cytosol	unknown	0
Q791T5	MTCH1	Mitochondrial carrier homolog 1		1	0	Mitochondrion	Mitochondrion	1	0	Mitochondrion	Mitochondrion	0
Q791V5	MTCH2	Mitochondrial carrier homolog 2	Mitochondrion	1	0	Mitochondrion	Mitochondrion	1	0	Mitochondrion	Mitochondrion	0
Q7M6Y3	PICALM	Phosphatidylinositol-binding clathrin assembly protein		0.999395	0	Plasma membrane	Plasma membrane	1	0	Plasma membrane	Plasma membrane	0.0008
Q7TMB8	CYFIP1	Cytoplasmic FMR1-interacting protein 1		1	1	Nucleus	unknown	1	1	Nucleus	unknown	0
Q7TMC8	FCSK	L-fucose kinase		1	1	Nucleus	unknown	1	1	Nucleus	unknown	0
Q7TMF2	ERI1	3'-5' exoribonuclease 1		1	0.004	Ribosome	unknown	1	1	Nucleus	unknown	1
Q7TMF3	NDUFA12	NADH dehydrogenase [ubiquinone] 1 alpha subcomplex subunit 12		1	0	Mitochondrion	Mitochondrion	1	0	Mitochondrion	Mitochondrion	0
Q7TMK9	SYNCRIP	Heterogeneous nuclear ribonucleoprotein Q		1	0	Ribosome	Ribosome	1	0	Ribosome	Ribosome	0
Q7TMM9	TUBB2A	Tubulin beta-2A chain		1	0	Cytosol	Cytosol	1	0	Cytosol	Cytosol	0
Q7TMQ7	WDR91	WD repeat-containing protein 91		1	1	Nucleus	unknown	1	1	Nucleus	unknown	0
Q7TMR0	PRCP	Lysosomal Pro-X carboxypeptidase		1	0	Lysosome	Lysosome	1	1	Lysosome	unknown	0
Q7TMS5	ABCG2	ATP-binding cassette sub-family G member 2		1	0	Golgi apparatus	Golgi apparatus	0.992355	0	Plasma membrane	Plasma membrane	0.992
Q7TMV3	FASTKD5	FAST kinase domain-containing protein 5, mitochondrial	Mitochondrion	1	0	Mitochondrion	Mitochondrion	1	0	Mitochondrion	Mitochondrion	0
Q7TMY8	HUWE1	E3 ubiquitin-protein ligase HUWE1		1	1	Nucleus	unknown	1	1	Nucleus	unknown	0
Q7TN75	PEG10	Retrotransposon-derived protein PEG10		1	1	Nucleus	unknown	1	1	Nucleus	unknown	0
Q7TN98	CPEB4	Cytoplasmic polyadenylation element-binding protein 4		0.995267	1	Ribosome	unknown	1	0.9628	Ribosome	Ribosome	0.0024
Q7TNC4	LUC7L2	Putative RNA-binding protein Luc7-like 2		1	1	Proteasome	unknown	1	1	Proteasome	unknown	0
Q7TNP2	PPP2R1B	Serine/threonine-protein phosphatase 2A 65 kDa regulatory subunit A beta isoform		1	1	Cytosol	unknown	1	0.0466	Cytosol	unknown	0
Q7TNV0	DEK	Protein DEK		1	0	Nucleus	Nucleus	1	0	Nucleus	Nucleus	0
Q7TPD0	INTS3	Integrator complex subunit 3		1	1	Ribosome	unknown	1	1	Nucleus	unknown	1
Q7TPE5	SLC7A6OS	Probable RNA polymerase II nuclear localization protein SLC7A6OS		1	1	Cytosol	unknown	1	1	Cytosol	unknown	0
Q7TPH6	MYCBP2	E3 ubiquitin-protein ligase MYCBP2		1	1	Golgi apparatus	unknown	1	1	Nucleus	unknown	1
Q7TPM1	PRRC2B	Protein PRRC2B		1	0	Ribosome	Ribosome	1	0	Ribosome	Ribosome	0
Q7TPM9	MTMR10	Myotubularin-related protein 10		1	1	Golgi apparatus	unknown	0.99953	1	Nucleus	unknown	1
Q7TPR4	ACTN1	Alpha-actinin-1		1	1	Cytosol	unknown	1	1	Cytosol	unknown	0
Q7TPV4	MYBBP1A	Myb-binding protein 1A		1	0	Nucleus	Nucleus	1	0	Nucleus	Nucleus	0
Q7TQ95	LNPK	Endoplasmic reticulum junction formation protein lunapark		1	0	Endoplasmic reticulum	Endoplasmic reticulum	1	0	Endoplasmic reticulum	Endoplasmic reticulum	0
Q7TQE6	MACO1	Macoilin		1	0	Endoplasmic reticulum	Endoplasmic reticulum	1	0	Endoplasmic reticulum	Endoplasmic reticulum	0
Q7TQH0	ATXN2L	Ataxin-2-like protein		1	0	Ribosome	Ribosome	1	0	Ribosome	Ribosome	0
Q7TQI3	OTUB1	Ubiquitin thioesterase OTUB1		1	0	Cytosol	Cytosol	1	1	Cytosol	unknown	0
Q7TQK5	CCDC93	Coiled-coil domain-containing protein 93		1	1	Plasma membrane	unknown	0.85401	1	Nucleus	unknown	0.8648
Q7TSC1	PRRC2A	Protein PRRC2A		1	0.5746	Ribosome	unknown	1	0	Ribosome	Ribosome	0
Q7TSG2	CTDP1	RNA polymerase II subunit A C-terminal domain phosphatase		1	1	Nucleus	unknown	1	1	Nucleus	unknown	0
Q7TSH2	PHKB	Phosphorylase b kinase regulatory subunit beta		1	0	Proteasome	Proteasome	1	0	Proteasome	Proteasome	0
Q7TSI3	PPP6R1	Serine/threonine-protein phosphatase 6 regulatory subunit 1		1	1	Cytosol	unknown	1	1	Cytosol	unknown	0
Q7TSQ8	PDPR	Pyruvate dehydrogenase phosphatase regulatory subunit, mitochondrial		1	1	Golgi apparatus	unknown	1	0.8384	Golgi apparatus	unknown	0
Q7TSV4	PGM2	Phosphoglucomutase-2		1	1	Cytosol	unknown	1	0	Cytosol	Cytosol	0
Q7TT37	ELP1	Elongator complex protein 1		1	0	Proteasome	Proteasome	1	0	Proteasome	Proteasome	0
Q7TT50	CDC42BPB	Serine/threonine-protein kinase MRCK beta		1	0.0238	Ribosome	unknown	0.972112	1	Nucleus	unknown	0.9776
Q80SW1	AHCYL1	S-adenosylhomocysteine hydrolase-like protein 1		1	1	Cytosol	unknown	1	1	Cytosol	unknown	0
Q80SY4	MIB1	E3 ubiquitin-protein ligase MIB1		1	1	Ribosome	unknown	1	1	Nucleus	unknown	1
Q80SY5	PRPF38B	Pre-mRNA-splicing factor 38B		1	1	Ribosome	unknown	1	1	Nucleus	unknown	1
Q80SZ7	GNG5	Guanine nucleotide-binding protein G(I)/G(S)/G(O) subunit gamma-5		0.998529	0	Golgi apparatus	Golgi apparatus	1	0	Plasma membrane	Plasma membrane	0.996
Q80TE0	RPAP1	RNA polymerase II-associated protein 1		1	1	Nucleus	unknown	1	1	Nucleus	unknown	0
Q80TH2	ERBIN	Erbin		0.997318	0.0004	Golgi apparatus	Golgi apparatus	0.999996	0	Plasma membrane	Plasma membrane	1
Q80TI0	GRAMD1B	Protein Aster-B		1	0	Endoplasmic reticulum	Endoplasmic reticulum	1	0	Endoplasmic reticulum	Endoplasmic reticulum	0
Q80TL7	MON2	Protein MON2 homolog		1	1	Cytosol	unknown	1	1	Nucleus	unknown	1
Q80TM6	R3HDM2	R3H domain-containing protein 2		1	0	Ribosome	Ribosome	1	1	Nucleus	unknown	1
Q80TM9	NISCH	Nischarin		1	1	Cytosol	unknown	1	1	Nucleus	unknown	1
Q80TN4	DNAJC16	DnaJ homolog subfamily C member 16		1	0	Endoplasmic reticulum	Endoplasmic reticulum	1	0	Endoplasmic reticulum	Endoplasmic reticulum	0
Q80TP3	UBR5	E3 ubiquitin-protein ligase UBR5		1	1	Proteasome	unknown	0.992748	1	Nucleus	unknown	0.9952
Q80TV8	CLASP1	CLIP-associating protein 1		1	0	Ribosome	Ribosome	1	0	Ribosome	Ribosome	0
Q80TY0	FNBP1	Formin-binding protein 1		1	0.999	Ribosome	unknown	1	1	Nucleus	unknown	1
Q80U35	ARHGEF17	Rho guanine nucleotide exchange factor 17		1	1	Nucleus	unknown	1	1	Nucleus	unknown	0
Q80U56	AVL9	Late secretory pathway protein AVL9 homolog		1	1	Ribosome	unknown	0.995828	1	Nucleus	unknown	0.9952
Q80U58	PUM2	Pumilio homolog 2		0.999999	1	Plasma membrane	unknown	1	1	Nucleus	unknown	1
Q80U63	MFN2	Mitofusin-2		1	0	Mitochondrion	Mitochondrion	1	0	Mitochondrion	Mitochondrion	0
Q80U72	SCRIB	Protein scribble homolog		1	0	Golgi apparatus	Golgi apparatus	1	0	Golgi apparatus	Golgi apparatus	0
Q80U78	PUM1	Pumilio homolog 1		1	1	Ribosome	unknown	1	0	Ribosome	Ribosome	0
Q80U87	USP8	Ubiquitin carboxyl-terminal hydrolase 8		1	1	Nucleus	unknown	1	1	Nucleus	unknown	0
Q80U93	NUP214	Nuclear pore complex protein Nup214		1	1	Nucleus	unknown	1	1	Nucleus	unknown	0
Q80U95	UBE3C	Ubiquitin-protein ligase E3C		0.998565	1	Nucleus	unknown	1	1	Nucleus	unknown	0.0032
Q80UE6	WNK4	Serine/threonine-protein kinase WNK4		1	1	Nucleus	unknown	1	1	Nucleus	unknown	0
Q80UG5	2009-09-01	Septin-9		1	0.0246	Nucleus	unknown	1	0	Nucleus	Nucleus	0
Q80UJ7	RAB3GAP1	Rab3 GTPase-activating protein catalytic subunit		1	1	Endoplasmic reticulum	unknown	1	1	Endoplasmic reticulum	unknown	0
Q80UM3	NAA15	N-alpha-acetyltransferase 15, NatA auxiliary subunit		1	0	Ribosome	Ribosome	1	0	Ribosome	Ribosome	0
Q80UM7	MOGS	Mannosyl-oligosaccharide glucosidase	Endoplasmic reticulum	1	0	Endoplasmic reticulum	Endoplasmic reticulum	1	0	Endoplasmic reticulum	Endoplasmic reticulum	0
Q80UP5	ANKRD13A	Ankyrin repeat domain-containing protein 13A		1	1	Plasma membrane	unknown	1	1	Plasma membrane	unknown	0
Q80UU1	ANKZF1	Ankyrin repeat and zinc finger domain-containing protein 1		1	0	Ribosome	Ribosome	1	1	Ribosome	unknown	0
Q80UU9	PGRMC2	Membrane-associated progesterone receptor component 2		1	0	Endoplasmic reticulum	Endoplasmic reticulum	1	0	Endoplasmic reticulum	Endoplasmic reticulum	0
Q80UW8	POLR2E	DNA-directed RNA polymerases I, II, and III subunit RPABC1		1	1	Nucleus	unknown	1	1	Nucleus	unknown	0
Q80UX8	ABHD13	Protein ABHD13		1	0	Golgi apparatus	Golgi apparatus	1	0	Golgi apparatus	Golgi apparatus	0
Q80UY1	CARNMT1	Carnosine N-methyltransferase		1	1	Cytosol	unknown	1	0	Cytosol	Cytosol	0
Q80UY2	KCMF1	E3 ubiquitin-protein ligase KCMF1		1	0	Proteasome	Proteasome	1	1	Proteasome	unknown	0
Q80V03	ADCK5	Uncharacterized aarF domain-containing protein kinase 5		1	0	Mitochondrion	Mitochondrion	1	0	Mitochondrion	Mitochondrion	0
Q80V26	IMPAD1	Inositol monophosphatase 3		0.998946	0.365	Golgi apparatus	Golgi apparatus	1	0.0006	Golgi apparatus	unknown	0.0008
Q80VD1	FAM98B	Protein FAM98B		1	1	Ribosome	unknown	1	1	Ribosome	unknown	0
Q80VI1	TRIM56	E3 ubiquitin-protein ligase TRIM56		1	0	Ribosome	Ribosome	1	0	Ribosome	Ribosome	0
Q80VJ2	SRA1	Steroid receptor RNA activator 1		1	1	Cytosol	unknown	1	1	Cytosol	unknown	0
Q80VL1	TDRKH	Tudor and KH domain-containing protein		1	0.0002	Mitochondrion	unknown	1	0	Mitochondrion	Mitochondrion	0
Q80VP1	EPN1	Epsin-1		0.999995	0.9946	Plasma membrane	unknown	1	0	Plasma membrane	Plasma membrane	0
Q80VP5	PROBABLE PEPTIDE CHAIN RELEASE FACTOR C12ORF65 HOMOLOG, MITOCHONDRIAL OS=MUS MUSCULUS OX=10090	Probable peptide chain release factor C12orf65 homolog, mitochondrial		1	0	Mitochondrion	Mitochondrion	1	0	Mitochondrion	Mitochondrion	0
Q80W54	ZMPSTE24	CAAX prenyl protease 1 homolog		1	0	Endoplasmic reticulum	Endoplasmic reticulum	1	0	Endoplasmic reticulum	Endoplasmic reticulum	0
Q80WC7	AGFG2	Arf-GAP domain and FG repeat-containing protein 2		1	1	Cytosol	unknown	1	1	Nucleus	unknown	1
Q80WJ7	MTDH	Protein LYRIC		1	0	Endoplasmic reticulum	Endoplasmic reticulum	1	0	Endoplasmic reticulum	Endoplasmic reticulum	0
Q80WQ2	VAC14	Protein VAC14 homolog		1	1	Ribosome	unknown	1	1	Ribosome	unknown	0
Q80WW9	DDRGK1	DDRGK domain-containing protein 1		1	0	Endoplasmic reticulum	Endoplasmic reticulum	1	0	Endoplasmic reticulum	Endoplasmic reticulum	0
Q80X41	VRK1	Serine/threonine-protein kinase VRK1		1	1	Plasma membrane	unknown	0.999805	1	Endoplasmic reticulum	unknown	1
Q80X50	UBAP2L	Ubiquitin-associated protein 2-like		0.999891	1	Ribosome	unknown	1	1	Nucleus	unknown	0.9992
Q80X71	TMEM106B	Transmembrane protein 106B		1	1	Lysosome	unknown	1	0.015	Lysosome	unknown	0
Q80X73	PELO	Protein pelota homolog		1	0	Ribosome	Ribosome	1	0	Ribosome	Ribosome	0
Q80X80	C2CD2L	Phospholipid transfer protein C2CD2L		1	0.0078	Plasma membrane	Plasma membrane	1	0	Plasma membrane	Plasma membrane	0
Q80X85	MRPS7	28S ribosomal protein S7, mitochondrial		1	0	Mitochondrion	Mitochondrion	1	0	Mitochondrion	Mitochondrion	0
Q80X90	FLNB	Filamin-B		1	1	Cytosol	unknown	1	1	Nucleus	unknown	1
Q80XH1	KXD1	KxDL motif-containing protein 1		1	1	Lysosome	unknown	0.768818	1	Nucleus	unknown	0.8296
Q80XI3	EIF4G3	Eukaryotic translation initiation factor 4 gamma 3		1	0	Ribosome	Ribosome	1	0	Ribosome	Ribosome	0
Q80XI4	PIP4K2B	Phosphatidylinositol 5-phosphate 4-kinase type-2 beta		1	1	Nucleus	unknown	1	1	Nucleus	unknown	0
Q80XL6	ACAD11	Acyl-CoA dehydrogenase family member 11		1	0	Peroxisome	Peroxisome	1	0	Peroxisome	Peroxisome	0
Q80XQ2	TBC1D5	TBC1 domain family member 5		1	1	Ribosome	unknown	1	1	Ribosome	unknown	0
Q80XU3	NUCKS1	Nuclear ubiquitous casein and cyclin-dependent kinase substrate 1		1	1	Nucleus	unknown	1	1	Nucleus	unknown	0
Q80Y14	GLRX5	Glutaredoxin-related protein 5, mitochondrial		1	0	Mitochondrion	Mitochondrion	1	0	Mitochondrion	Mitochondrion	0
Q80Y55	BSDC1	BSD domain-containing protein 1		0.999999	1	Golgi apparatus	unknown	0.999275	1	Nucleus	unknown	0.9992
Q80Y56	RBSN	Rabenosyn-5		1	0.9672	Plasma membrane	Plasma membrane	0.998978	1	Plasma membrane	unknown	0.0008
Q80Y81	ELAC2	Zinc phosphodiesterase ELAC protein 2		1	1	Golgi apparatus	unknown	1	1	Golgi apparatus	unknown	0
Q80Y98	DDHD2	Phospholipase DDHD2		0.737109	1	Nucleus	unknown	1	1	Nucleus	unknown	0.2664
Q80YD1	SUPV3L1	ATP-dependent RNA helicase SUPV3L1, mitochondrial	Mitochondrion	1	0	Mitochondrion	Mitochondrion	1	0	Mitochondrion	Mitochondrion	0
Q80YE7	DAPK1	Death-associated protein kinase 1		0.532478	1	Plasma membrane	unknown	1	1	Nucleus	unknown	1
Q80YR4	ZNF598	E3 ubiquitin-protein ligase ZNF598		1	1	Ribosome	unknown	1	1	Endoplasmic reticulum	unknown	1
Q80YR5	SAFB2	Scaffold attachment factor B2		1	1	Nucleus	unknown	1	0.3848	Nucleus	unknown	0
Q80YS6	AFAP1	Actin filament-associated protein 1		1	0	Ribosome	Ribosome	1	0.4018	Ribosome	Ribosome	0
Q80YT7	PDE4DIP	Myomegalin		0.994357	1	Proteasome	unknown	1	1	Nucleus	unknown	0.9936
Q80ZK0	MRPS10	28S ribosomal protein S10, mitochondrial	Mitochondrion	1	0	Mitochondrion	Mitochondrion	1	0	Mitochondrion	Mitochondrion	0
Q80ZM8	CRLS1	Cardiolipin synthase (CMP-forming)		1	0	Mitochondrion	Mitochondrion	1	0.001	Mitochondrion	unknown	0
Q80ZS3	MRPS26	28S ribosomal protein S26, mitochondrial	Mitochondrion	1	0	Mitochondrion	Mitochondrion	1	0	Mitochondrion	Mitochondrion	0
Q80ZU4	SMIM19	Small integral membrane protein 19		1	0	Endoplasmic reticulum	Endoplasmic reticulum	1	0	Endoplasmic reticulum	Endoplasmic reticulum	0
Q810B6	ANKFY1	Rabankyrin-5		1	1	Lysosome	unknown	1	1	Plasma membrane	unknown	1
Q810J8	ZFYVE1	Zinc finger FYVE domain-containing protein 1		1	0	Plasma membrane	Plasma membrane	1	1	Endoplasmic reticulum	unknown	1
Q810U5	CCDC50	Coiled-coil domain-containing protein 50		1	1	Cytosol	unknown	1	1	Nucleus	unknown	1
Q811D0	DLG1	Disks large homolog 1		1	0	Golgi apparatus	Golgi apparatus	1	0	Golgi apparatus	Golgi apparatus	0
Q811I0	ATPAF1	ATP synthase mitochondrial F1 complex assembly factor 1		1	0	Mitochondrion	Mitochondrion	1	0	Mitochondrion	Mitochondrion	0
Q811L6	MAST4	Microtubule-associated serine/threonine-protein kinase 4		1	0	Ribosome	Ribosome	1	1	Ribosome	unknown	0
Q811S7	UBP1	Upstream-binding protein 1		1	0	Plasma membrane	Plasma membrane	0.999573	0.9964	Endoplasmic reticulum	unknown	0.9992
Q811U4	MFN1	Mitofusin-1		1	0	Mitochondrion	Mitochondrion	0.999957	1	Mitochondrion	unknown	0
Q812A5	PRR5	Proline-rich protein 5		1	0	Ribosome	Ribosome	1	1	Ribosome	unknown	0
Q8BFP9	PDK1	[Pyruvate dehydrogenase (acetyl-transferring)] kinase isozyme 1, mitochondrial	Mitochondrion	1	0	Mitochondrion	Mitochondrion	1	0	Mitochondrion	Mitochondrion	0
Q8BFQ4	WDR82	WD repeat-containing protein 82		1	1	Nucleus	unknown	1	1	Nucleus	unknown	0
Q8BFQ8	GATD1	Glutamine amidotransferase-like class 1 domain-containing protein 1		1	1	Nucleus	unknown	1	1	Nucleus	unknown	0
Q8BFQ9	KLHL42	Kelch-like protein 42		1	1	Nucleus	unknown	1	1	Nucleus	unknown	0
Q8BFR4	GNS	N-acetylglucosamine-6-sulfatase	Lysosome	1	0	Lysosome	Lysosome	1	0	Lysosome	Lysosome	0
Q8BFR5	TUFM	Elongation factor Tu, mitochondrial	Mitochondrion	1	0	Mitochondrion	Mitochondrion	1	0	Mitochondrion	Mitochondrion	0
Q8BFS6	CPPED1	Serine/threonine-protein phosphatase CPPED1		1	0	Cytosol	Cytosol	1	1	Cytosol	unknown	0
Q8BFW7	LPP	Lipoma-preferred partner homolog		1	0	Cytosol	Cytosol	1	0	Cytosol	Cytosol	0
Q8BFY6	PEF1	Peflin		1	0	Cytosol	Cytosol	1	0	Cytosol	Cytosol	0
Q8BFY9	TNPO1	Transportin-1		1	1	Cytosol	unknown	1	1	Cytosol	unknown	0
Q8BFZ9	ERLIN2	Erlin-2		1	0	Endoplasmic reticulum	Endoplasmic reticulum	1	0	Endoplasmic reticulum	Endoplasmic reticulum	0
Q8BG05	HNRNPA3	Heterogeneous nuclear ribonucleoprotein A3		1	0.9066	Nucleus	unknown	1	0.9382	Nucleus	unknown	0
Q8BG30	NELFA	Negative elongation factor A		1	1	Ribosome	unknown	0.999999	1	Nucleus	unknown	1
Q8BG32	PSMD11	26S proteasome non-ATPase regulatory subunit 11	Proteasome	1	0	Proteasome	Proteasome	1	0	Proteasome	Proteasome	0
Q8BG51	RHOT1	Mitochondrial Rho GTPase 1		1	0	Mitochondrion	Mitochondrion	1	0.9422	Mitochondrion	unknown	0
Q8BG60	TXNIP	Thioredoxin-interacting protein		1	1	Ribosome	unknown	0.999986	1	Plasma membrane	unknown	1
Q8BG94	COMMD7	COMM domain-containing protein 7		0.999996	1	Plasma membrane	unknown	0.92299	1	Plasma membrane	unknown	0.0688
Q8BGA9	OXA1L	Mitochondrial inner membrane protein OXA1L		1	0	Mitochondrion	Mitochondrion	1	0	Mitochondrion	Mitochondrion	0
Q8BGB8	COQ4	Ubiquinone biosynthesis protein COQ4 homolog, mitochondrial		1	0	Mitochondrion	Mitochondrion	1	0	Mitochondrion	Mitochondrion	0
Q8BGC0	HTATSF1	HIV Tat-specific factor 1 homolog		1	1	Nucleus	unknown	1	1	Nucleus	unknown	0
Q8BGC4	ZADH2	Prostaglandin reductase-3		1	1	Lysosome	unknown	1	1	Lysosome	unknown	0
Q8BGD8	COA6	Cytochrome c oxidase assembly factor 6 homolog		1	0	Mitochondrion	Mitochondrion	1	0	Mitochondrion	Mitochondrion	0
Q8BGD9	EIF4B	Eukaryotic translation initiation factor 4B		1	0	Ribosome	Ribosome	1	1	Ribosome	unknown	0
Q8BGF3	WDR92	WD repeat-containing protein 92		1	1	Ribosome	unknown	1	1	Nucleus	unknown	1
Q8BGF6	ELMOD2	ELMO domain-containing protein 2		1	0	Plasma membrane	Plasma membrane	1	0	Plasma membrane	Plasma membrane	0
Q8BGH2	SAMM50	Sorting and assembly machinery component 50 homolog		1	0	Mitochondrion	Mitochondrion	1	0	Mitochondrion	Mitochondrion	0
Q8BGI4	FAM13A	Protein FAM13A		1	1	Nucleus	unknown	1	1	Cytosol	unknown	1
Q8BGI5	PEX26	Peroxisome assembly protein 26		1	0	Peroxisome	Peroxisome	1	0	Peroxisome	Peroxisome	0
Q8BGK9	UNCHARACTERIZED PROTEIN C3ORF18 HOMOLOG OS=MUS MUSCULUS OX=10090	Uncharacterized protein C3orf18 homolog		1	1	Ribosome	unknown	1	1	Plasma membrane	unknown	1
Q8BGP6	SLC25A40	Solute carrier family 25 member 40		1	0	Mitochondrion	Mitochondrion	1	0	Mitochondrion	Mitochondrion	0
Q8BGQ7	AARS	Alanine--tRNA ligase, cytoplasmic	Cytosol	1	0	Cytosol	Cytosol	1	0	Cytosol	Cytosol	0
Q8BGR2	LRRC8D	Volume-regulated anion channel subunit LRRC8D		0.999869	0	Plasma membrane	Plasma membrane	1	0	Endoplasmic reticulum	Endoplasmic reticulum	1
Q8BGR9	UBLCP1	Ubiquitin-like domain-containing CTD phosphatase 1		1	1	Cytosol	unknown	1	1	Cytosol	unknown	0
Q8BGS7	CEPT1	Choline/ethanolaminephosphotransferase 1		1	0	Endoplasmic reticulum	Endoplasmic reticulum	1	0	Endoplasmic reticulum	Endoplasmic reticulum	0
Q8BGT5	GPT2	Alanine aminotransferase 2	Mitochondrion	1	0	Mitochondrion	Mitochondrion	1	0	Mitochondrion	Mitochondrion	0
Q8BGT6	MICALL1	MICAL-like protein 1		1	0	Plasma membrane	Plasma membrane	1	0	Endoplasmic reticulum	Endoplasmic reticulum	1
Q8BGT7	SMNDC1	Survival of motor neuron-related-splicing factor 30		1	1	Nucleus	unknown	1	0.9972	Nucleus	unknown	0
Q8BGU5	CCNY	Cyclin-Y		1	0	Golgi apparatus	Golgi apparatus	0.671516	0	Golgi apparatus	unknown	0.3208
Q8BGV0	NARS2	Probable asparagine--tRNA ligase, mitochondrial		1	1	Mitochondrion	unknown	1	0	Mitochondrion	Mitochondrion	0
Q8BGV8	MIEF1	Mitochondrial dynamics protein MID51		0.999995	0.9998	Golgi apparatus	unknown	0.841449	1	Plasma membrane	unknown	0.836
Q8BGX2	TIMM29	Mitochondrial import inner membrane translocase subunit Tim29		1	0	Mitochondrion	Mitochondrion	1	0	Mitochondrion	Mitochondrion	0
Q8BGY7	FAM210A	Protein FAM210A		1	0	Mitochondrion	Mitochondrion	1	0	Mitochondrion	Mitochondrion	0
Q8BGZ4	CDC23	Cell division cycle protein 23 homolog		1	1	Proteasome	unknown	0.563567	1	Proteasome	unknown	0.4464
Q8BH04	PCK2	Phosphoenolpyruvate carboxykinase [GTP], mitochondrial	Mitochondrion	1	0	Mitochondrion	Mitochondrion	1	0	Mitochondrion	Mitochondrion	0
Q8BH15	CNOT10	CCR4-NOT transcription complex subunit 10		0.999929	1	Endoplasmic reticulum	unknown	0.999999	1	Endoplasmic reticulum	unknown	0
Q8BH24	TM9SF4	Transmembrane 9 superfamily member 4		1	0	Golgi apparatus	Golgi apparatus	1	0	Golgi apparatus	Golgi apparatus	0
Q8BH31	MFSD8	Major facilitator superfamily domain-containing protein 8		1	0	Lysosome	Lysosome	1	0	Lysosome	Lysosome	0
Q8BH43	WASF2	Wiskott-Aldrich syndrome protein family member 2		1	1	Nucleus	unknown	1	1	Nucleus	unknown	0
Q8BH44	CORO2B	Coronin-2B		1	1	Ribosome	unknown	1	1	Ribosome	unknown	0
Q8BH51	COX14	Cytochrome c oxidase assembly protein COX14		1	0	Mitochondrion	Mitochondrion	1	0	Mitochondrion	Mitochondrion	0
Q8BH57	WDR48	WD repeat-containing protein 48		0.999994	1	Plasma membrane	unknown	0.998061	1	Plasma membrane	unknown	0.0032
Q8BH59	SLC25A12	Calcium-binding mitochondrial carrier protein Aralar1		1	0	Mitochondrion	Mitochondrion	1	0	Mitochondrion	Mitochondrion	0
Q8BH64	EHD2	EH domain-containing protein 2		1	0	Plasma membrane	Plasma membrane	1	0	Plasma membrane	Plasma membrane	0
Q8BH69	SEPHS1	Selenide, water dikinase 1		1	0	Cytosol	Cytosol	1	0	Cytosol	Cytosol	0
Q8BH79	ANO10	Anoctamin-10		1	0	Endoplasmic reticulum	Endoplasmic reticulum	1	0	Endoplasmic reticulum	Endoplasmic reticulum	0
Q8BH86	DGLUCY	D-glutamate cyclase, mitochondrial		1	0	Mitochondrion	Mitochondrion	1	0	Mitochondrion	Mitochondrion	0
Q8BH95	ECHS1	Enoyl-CoA hydratase, mitochondrial	Mitochondrion	1	0	Mitochondrion	Mitochondrion	1	0	Mitochondrion	Mitochondrion	0
Q8BH97	RCN3	Reticulocalbin-3		1	0	Plasma membrane	Plasma membrane	1	0	Plasma membrane	Plasma membrane	0
Q8BHA3	DTD2	D-aminoacyl-tRNA deacylase 2		1	1	Ribosome	unknown	1	1	Ribosome	unknown	0
Q8BHC4	DCAKD	Dephospho-CoA kinase domain-containing protein		1	0	Plasma membrane	Plasma membrane	1	0	Plasma membrane	Plasma membrane	0
Q8BHC9	FUT11	Alpha-(1,3)-fucosyltransferase 11		0.977243	0	Endoplasmic reticulum	Endoplasmic reticulum	0.997127	0	Endoplasmic reticulum	Endoplasmic reticulum	0.024
Q8BHD7	PTBP3	Polypyrimidine tract-binding protein 3		1	0	Ribosome	Ribosome	1	0	Ribosome	Ribosome	0
Q8BHE8	MAIP1	m-AAA protease-interacting protein 1, mitochondrial		1	0	Mitochondrion	Mitochondrion	1	0	Mitochondrion	Mitochondrion	0
Q8BHF7	PGS1	CDP-diacylglycerol--glycerol-3-phosphate 3-phosphatidyltransferase, mitochondrial		1	0	Mitochondrion	Mitochondrion	1	0	Mitochondrion	Mitochondrion	0
Q8BHG1	NRDC	Nardilysin		1	0	Cytosol	Cytosol	1	0	Cytosol	Cytosol	0
Q8BHG2	CZIB	CXXC motif containing zinc binding protein		1	0	Cytosol	Cytosol	1	0	Cytosol	Cytosol	0
Q8BHK3	SLC36A2	Proton-coupled amino acid transporter 2		1	0	Plasma membrane	Plasma membrane	1	0	Plasma membrane	Plasma membrane	0
Q8BHL3	TBC1D10B	TBC1 domain family member 10B		0.955173	1	Golgi apparatus	unknown	0.999955	1	Nucleus	unknown	1
Q8BHL5	ELMO2	Engulfment and cell motility protein 2		1	1	Ribosome	unknown	1	1	Nucleus	unknown	1
Q8BHN1	TXLNG	Gamma-taxilin		1	1	Nucleus	unknown	0.809552	1	Nucleus	unknown	0.1808
Q8BHN3	GANAB	Neutral alpha-glucosidase AB		1	0	Endoplasmic reticulum	Endoplasmic reticulum	1	0	Endoplasmic reticulum	Endoplasmic reticulum	0
Q8BHT6	B3GLCT	Beta-1,3-glucosyltransferase		1	0	Endoplasmic reticulum	Endoplasmic reticulum	1	0	Endoplasmic reticulum	Endoplasmic reticulum	0
Q8BHY8	SNX14	Sorting nexin-14		1	0	Endoplasmic reticulum	Endoplasmic reticulum	1	0	Endoplasmic reticulum	Endoplasmic reticulum	0
Q8BI72	CDKN2AIP	CDKN2A-interacting protein		1	1	Ribosome	unknown	1	1	Nucleus	unknown	1
Q8BI84	MIA3	Transport and Golgi organization protein 1 homolog	Endoplasmic reticulum	1	0	Endoplasmic reticulum	Endoplasmic reticulum	1	0	Endoplasmic reticulum	Endoplasmic reticulum	0
Q8BIA4	FBXW8	F-box/WD repeat-containing protein 8		1	1	Nucleus	unknown	1	1	Nucleus	unknown	0
Q8BIG7	COMTD1	Catechol O-methyltransferase domain-containing protein 1		1	0	Mitochondrion	Mitochondrion	0.999999	1	Golgi apparatus	unknown	1
Q8BIJ6	IARS2	Isoleucine--tRNA ligase, mitochondrial	Mitochondrion	1	0	Mitochondrion	Mitochondrion	1	0	Mitochondrion	Mitochondrion	0
Q8BIJ7	RUFY1	RUN and FYVE domain-containing protein 1		1	1	Golgi apparatus	unknown	0.999783	1	Plasma membrane	unknown	1
Q8BIK4	DOCK9	Dedicator of cytokinesis protein 9		1	1	Golgi apparatus	unknown	1	1	Plasma membrane	unknown	1
Q8BIP0	DARS2	Aspartate--tRNA ligase, mitochondrial		1	0	Mitochondrion	Mitochondrion	1	0	Mitochondrion	Mitochondrion	0
Q8BIW1	PRUNE1	Exopolyphosphatase PRUNE1		1	0	Cytosol	Cytosol	1	0	Cytosol	Cytosol	0
Q8BJ03	COX15	Cytochrome c oxidase assembly protein COX15 homolog		1	0	Mitochondrion	Mitochondrion	1	0	Mitochondrion	Mitochondrion	0
Q8BJ56	PNPLA2	Patatin-like phospholipase domain-containing protein 2		1	1	Cytosol	unknown	1	1	Cytosol	unknown	0
Q8BJ71	NUP93	Nuclear pore complex protein Nup93		1	1	Nucleus	unknown	1	0.9092	Nucleus	unknown	0
Q8BJF9	CHMP2B	Charged multivesicular body protein 2b		1	1	Nucleus	unknown	1	0.9998	Nucleus	unknown	0
Q8BJH1	ZC2HC1A	Zinc finger C2HC domain-containing protein 1A		1	1	Ribosome	unknown	1	1	Nucleus	unknown	1
Q8BJM5	SLC30A6	Zinc transporter 6		1	0	Golgi apparatus	Golgi apparatus	1	0	Golgi apparatus	Golgi apparatus	0
Q8BJM7	TYW1	S-adenosyl-L-methionine-dependent tRNA 4-demethylwyosine synthase		1	0	Endoplasmic reticulum	Endoplasmic reticulum	1	0	Endoplasmic reticulum	Endoplasmic reticulum	0
Q8BJS4	SUN2	SUN domain-containing protein 2		1	0.9922	Nucleus	unknown	1	0.0008	Plasma membrane	Plasma membrane	1
Q8BJU0	SGTA	Small glutamine-rich tetratricopeptide repeat-containing protein alpha		1	0	Cytosol	Cytosol	1	0.0188	Cytosol	unknown	0
Q8BJW6	EIF2A	Eukaryotic translation initiation factor 2A		1	0	Ribosome	Ribosome	1	0	Ribosome	Ribosome	0
Q8BJY1	PSMD5	26S proteasome non-ATPase regulatory subunit 5		1	1	Proteasome	unknown	1	1	Nucleus	unknown	1
Q8BJZ4	MRPS35	28S ribosomal protein S35, mitochondrial	Mitochondrion	1	0	Mitochondrion	Mitochondrion	1	0	Mitochondrion	Mitochondrion	0
Q8BK03	MIGA2	Mitoguardin 2		0.999992	1	Golgi apparatus	unknown	0.999999	1	Plasma membrane	unknown	1
Q8BK08	TMEM11	Transmembrane protein 11, mitochondrial		1	0	Mitochondrion	Mitochondrion	1	0	Mitochondrion	Mitochondrion	0
Q8BK30	NDUFV3	NADH dehydrogenase [ubiquinone] flavoprotein 3, mitochondrial		1	0	Mitochondrion	Mitochondrion	1	1	Golgi apparatus	unknown	1
Q8BK63	CSNK1A1	Casein kinase I isoform alpha		1	1	Ribosome	unknown	1	1	Nucleus	unknown	1
Q8BK64	AHSA1	Activator of 90 kDa heat shock protein ATPase homolog 1		1	0	Cytosol	Cytosol	1	0	Cytosol	Cytosol	0
Q8BK67	RCC2	Protein RCC2		1	1	Ribosome	unknown	1	1	Nucleus	unknown	1
Q8BK72	MRPS27	28S ribosomal protein S27, mitochondrial	Mitochondrion	1	0	Mitochondrion	Mitochondrion	1	0	Mitochondrion	Mitochondrion	0
Q8BKC5	IPO5	Importin-5		1	1	Cytosol	unknown	1	1	Cytosol	unknown	0
Q8BKE6	CYP20A1	Cytochrome P450 20A1		1	0	Endoplasmic reticulum	Endoplasmic reticulum	1	0	Endoplasmic reticulum	Endoplasmic reticulum	0
Q8BKF1	POLRMT	DNA-directed RNA polymerase, mitochondrial	Mitochondrion	1	0	Mitochondrion	Mitochondrion	1	0	Mitochondrion	Mitochondrion	0
Q8BKG3	PTK7	Inactive tyrosine-protein kinase 7	Plasma membrane	1	0	Plasma membrane	Plasma membrane	1	0	Plasma membrane	Plasma membrane	0
Q8BKH7	MAPKAP1	Target of rapamycin complex 2 subunit MAPKAP1		1	0	Ribosome	Ribosome	1	1	Ribosome	unknown	0
Q8BKI2	TNRC6B	Trinucleotide repeat-containing gene 6B protein		1	0.8958	Ribosome	unknown	1	0.0366	Ribosome	Ribosome	0
Q8BKT8	HAUS7	HAUS augmin-like complex subunit 7		1	1	Nucleus	unknown	1	1	Nucleus	unknown	0
Q8BKX1	BAIAP2	Brain-specific angiogenesis inhibitor 1-associated protein 2		1	1	Plasma membrane	unknown	1	1	Nucleus	unknown	1
Q8BKX6	SMG1	Serine/threonine-protein kinase SMG1		1	0.052	Ribosome	unknown	1	1	Ribosome	unknown	0
Q8BKY8	MTERF2	Transcription termination factor 2, mitochondrial		1	0	Mitochondrion	Mitochondrion	1	0	Mitochondrion	Mitochondrion	0
Q8BKZ9	PDHX	Pyruvate dehydrogenase protein X component, mitochondrial	Mitochondrion	1	0	Mitochondrion	Mitochondrion	1	0	Mitochondrion	Mitochondrion	0
[truncated: 2,006 more rows]

## Sheet: 3T3-L1 vs. SGBS allocation
Uniprot Accession	Gene	Gene.Description	3T3-L1 Marker	3T3-L1 allocation basal	SGBS Marker	First organelle allocation SGBS
A2A432	CUL4B	Cullin-4B		unknown		protein-complex
A2A5R2	ARFGEF2	Brefeldin A-inhibited guanine nucleotide-exchange protein 2		unknown		unknown
A2A6A1	GPATCH8	G patch domain-containing protein 8		unknown	Nucleus	Nucleus
A2A6Q5	CDC27	Cell division cycle protein 27 homolog		unknown		Translation
A2A8Z1	OSBPL9	Oxysterol-binding protein-related protein 9		Endoplasmic reticulum		endosome-vesicle
A2A9C3	SZT2	KICSTOR complex protein SZT2		unknown		Translation
A2ADY9	DDI2	Protein DDI1 homolog 2		Cytosol	Cytoplasm	Cytoplasm
A2AF47	DOCK11	Dedicator of cytokinesis protein 11		unknown		endosome-vesicle
A2AGT5	CKAP5	Cytoskeleton-associated protein 5		unknown		ER
A2AHC3	CAMSAP1	Calmodulin-regulated spectrin-associated protein 1		unknown		endosome-vesicle
A2AJ15	MAN1B1	Endoplasmic reticulum mannosyl-oligosaccharide 1,2-alpha-mannosidase		Golgi apparatus	Golgi apparatus	Golgi apparatus
A2AJ88	PNPLA7	Patatin-like phospholipase domain-containing protein 7		Endoplasmic reticulum		ER
A2AJI0	MAP7D1	MAP7 domain-containing protein 1		unknown		Translation
A2AJL3	FGGY	FGGY carbohydrate kinase domain-containing protein		Cytosol		Cytoplasm
A2AJQ3	DPY19L4	Probable C-mannosyltransferase DPY19L4		Endoplasmic reticulum		Mitochondria
A2AKG8	FOCAD	Focadhesin		Ribosome		endosome-vesicle
A2AKQ0	SLC35D1	UDP-glucuronic acid/UDP-N-acetylgalactosamine transporter		unknown		NF
A2ALW5	DNAJC25	DnaJ homolog subfamily C member 25		Endoplasmic reticulum		ER
A2AN08	UBR4	E3 ubiquitin-protein ligase UBR4		Proteasome	protein-complex	protein-complex
A2APV2	FMNL2	Formin-like protein 2		unknown		Translation
A2APY7	NDUFAF5	Arginine-hydroxylase NDUFAF5, mitochondrial		Mitochondrion	Mitochondria	Mitochondria
A2AR02	PPIG	Peptidyl-prolyl cis-trans isomerase G		unknown	Nucleus	Nucleus
A2ASZ8	SLC25A25	Calcium-binding mitochondrial carrier protein SCaMC-2		Mitochondrion	Mitochondria	Mitochondria
A2ATU0	DHTKD1	Probable 2-oxoglutarate dehydrogenase E1 component DHKTD1, mitochondrial	Mitochondrion	Mitochondrion	Mitochondria	Mitochondria
A2AWA9	RABGAP1	Rab GTPase-activating protein 1		unknown		unknown
A2RSJ4	UHRF1BP1L	UHRF1-binding protein 1-like		unknown		unknown
A2RSY6	TRMT1L	TRMT1-like protein		Ribosome	Nucleus	Nucleus
A3KGB4	TBC1D8B	TBC1 domain family member 8B		unknown		unknown
A3KGF9	CCDC9B	Coiled-coil domain-containing protein 9B		Ribosome		NF
A3KGS3	RALGAPA2	Ral GTPase-activating protein subunit alpha-2		unknown		endosome-vesicle
A3KMP2	TTC38	Tetratricopeptide repeat protein 38		unknown	Cytoplasm	Cytoplasm
A6H5Z3	EXOC6B	Exocyst complex component 6B		unknown		endosome-vesicle
A6H611	MIPEP	Mitochondrial intermediate peptidase	Mitochondrion	Mitochondrion	Mitochondria	Mitochondria
A6H630	ARMT1	Protein-glutamate O-methyltransferase		unknown		Cytoplasm
A6H8H2	DENND4C	DENN domain-containing protein 4C		unknown	protein-complex	protein-complex
A8Y5H7	SEC14L1	SEC14-like protein 1		unknown		NF
B1AR13	CISD3	CDGSH iron-sulfur domain-containing protein 3, mitochondrial		unknown		NF
B1ARW8	UNCHARACTERIZED PROTEIN C1ORF122 HOMOLOG OS=MUS MUSCULUS OX=10090	Uncharacterized protein C1orf122 homolog		unknown		Cytoplasm
B1AUE5	PEX10	Peroxisome biogenesis factor 10		Peroxisome		Mitochondria
B1AXP6	TOMM5	Mitochondrial import receptor subunit TOM5 homolog		unknown		LD
B1AY10	NFX1	Transcriptional repressor NF-X1		Ribosome		unknown
B1AY13	USP24	Ubiquitin carboxyl-terminal hydrolase 24		unknown		protein-complex
B1AZA5	TMEM245	Transmembrane protein 245		Endoplasmic reticulum	ER	ER
B2RQC6	CAD	CAD protein		Proteasome	protein-complex	protein-complex
B2RRE7	OTUD4	OTU domain-containing protein 4		Ribosome		Translation
B2RVL6	ZCCHC24	Zinc finger CCHC domain-containing protein 24		Ribosome		ER
B2RX14	TUT4	Terminal uridylyltransferase 4		unknown		NF
B2RXC1	TRAPPC11	Trafficking protein particle complex subunit 11		unknown		protein-complex
B2RXS4	PLXNB2	Plexin-B2		unknown	PM	LD
B2RY04	DOCK5	Dedicator of cytokinesis protein 5		unknown		Translation
B2RY56	RBM25	RNA-binding protein 25		Nucleus	Nucleus	Nucleus
B7ZMP1	XPNPEP3	Xaa-Pro aminopeptidase 3	Mitochondrion	Mitochondrion	Mitochondria	Mitochondria
B9EJ80	PDZD8	PDZ domain-containing protein 8		Endoplasmic reticulum	ER	ER
B9EJ86	OSBPL8	Oxysterol-binding protein-related protein 8		Plasma membrane	ER	ER
B9EKI3	TMF1	TATA element modulatory factor		Golgi apparatus	Golgi apparatus	Golgi apparatus
C0HK80	ARXES2	Adipocyte-related X-chromosome expressed sequence 2		Endoplasmic reticulum		NF
C0HKD8	MFAP1A	Microfibrillar-associated protein 1A		Nucleus		NF
C0HKG5	RNASET2A	Ribonuclease T2-A		Lysosome		NF
D3YXK2	SAFB	Scaffold attachment factor B1		Nucleus	Nucleus	Nucleus
D3YYU8	OBSL1	Obscurin-like protein 1		unknown		protein-complex
D3YZP9	CCDC6	Coiled-coil domain-containing protein 6		unknown		unknown
D3YZV8	CCDC8	Coiled-coil domain-containing protein 8 homolog		unknown	Cytoplasm	Cytoplasm
D3Z5L6	SLC18B1	MFS-type transporter SLC18B1		Lysosome		NF
D3Z7P3	GLS	Glutaminase kidney isoform, mitochondrial		Mitochondrion	Mitochondria	Mitochondria
E0CYR6	NAT8F7	N-acetyltransferase family 8 member 7		Endoplasmic reticulum		NF
E9PVA8	GCN1	eIF-2-alpha kinase activator GCN1		unknown		ER
E9PVB5	TTC17	Tetratricopeptide repeat protein 17		Endoplasmic reticulum		unknown
E9PYK3	PARP4	Protein mono-ADP-ribosyltransferase PARP4		unknown		Translation
E9PZJ8	ASCC3	Activating signal cointegrator 1 complex subunit 3		unknown	Translation	Translation
E9Q394	AKAP13	A-kinase anchor protein 13		Ribosome		Translation
E9Q3C1	C2CD2	C2 domain-containing protein 2		Plasma membrane		unknown
E9Q3E1	ALDH3B2	Aldehyde dehydrogenase family 3 member B2		unknown		NF
E9Q3L2	PI4KA	Phosphatidylinositol 4-kinase alpha		unknown		Cytoplasm
E9Q4P1	WDFY1	WD repeat and FYVE domain-containing protein 1		unknown		endosome-vesicle
E9Q4Z2	ACACB	Acetyl-CoA carboxylase 2		unknown	protein-complex	protein-complex
E9Q555	RNF213	E3 ubiquitin-protein ligase RNF213		Ribosome		protein-complex
E9Q5C9	NOLC1	Nucleolar and coiled-body phosphoprotein 1		unknown	Nucleus	Nucleus
E9Q735	UBE4A	Ubiquitin conjugation factor E4 A		Endoplasmic reticulum		endosome-vesicle
E9Q7G0	NUMA1	Nuclear mitotic apparatus protein 1		Nucleus		unknown
E9Q8D0	DNAJC21	DnaJ homolog subfamily C member 21		unknown	Translation	Translation
E9QAM5	HELZ2	Helicase with zinc finger domain 2		unknown		unknown
E9QAT4	SEC16A	Protein transport protein Sec16A		unknown	protein-complex	protein-complex
F6ZDS4	TPR	Nucleoprotein TPR		Nucleus	protein-complex	Nucleus
F8VPU2	FARP1	FERM, ARHGEF and pleckstrin domain-containing protein 1		Golgi apparatus		unknown
F8VQB6	MYO10	Unconventional myosin-X		unknown		NF
G5E829	ATP2B1	Plasma membrane calcium-transporting ATPase 1		Golgi apparatus		LD
G5E870	TRIP12	E3 ubiquitin-protein ligase TRIP12		unknown		Mitochondria
G5E897	POGLUT3	Protein O-glucosyltransferase 3		Endoplasmic reticulum	ER	ER
G5E8F4	FPGT	Fucose-1-phosphate guanylyltransferase		unknown		unknown
O08528	HK2	Hexokinase-2		unknown	Mitochondria	Mitochondria
O08529	CAPN2	Calpain-2 catalytic subunit		Cytosol	Cytoplasm	Cytoplasm
O08532	CACNA2D1	Voltage-dependent calcium channel subunit alpha-2/delta-1		Golgi apparatus		PM
O08538	ANGPT1	Angiopoietin-1		Plasma membrane		NF
O08539	BIN1	Myc box-dependent-interacting protein 1		unknown	Cytoplasm	Cytoplasm
O08547	SEC22B	Vesicle-trafficking protein SEC22b		Endoplasmic reticulum		ER
O08553	DPYSL2	Dihydropyrimidinase-related protein 2		unknown	Cytoplasm	Cytoplasm
O08573	LGALS9	Galectin-9		Plasma membrane		NF
O08579	EMD	Emerin		unknown	ER	ER
O08582	GTPBP1	GTP-binding protein 1		unknown	Cytoplasm	Cytoplasm
O08583	ALYREF	THO complex subunit 4		Nucleus	Nucleus	Nucleus
O08585	CLTA	Clathrin light chain A		unknown		Cytoplasm
O08586	PTEN	Phosphatidylinositol 3,4,5-trisphosphate 3-phosphatase and dual-specificity protein phosphatase PTEN		Cytosol	Cytoplasm	Cytoplasm
O08600	ENDOG	Endonuclease G, mitochondrial		Mitochondrion		unknown
O08601	MTTP	Microsomal triglyceride transfer protein large subunit		Endoplasmic reticulum		NF
O08648	MAP3K4	Mitogen-activated protein kinase kinase kinase 4		unknown	Cytoplasm	Cytoplasm
O08663	METAP2	Methionine aminopeptidase 2		Ribosome	Cytoplasm	Cytoplasm
O08709	PRDX6	Peroxiredoxin-6	Cytosol	Cytosol	Cytoplasm	Cytoplasm
O08715	AKAP1	A-kinase anchor protein 1, mitochondrial		unknown	Mitochondria	Mitochondria
O08734	BAK1	Bcl-2 homologous antagonist/killer		Mitochondrion		Nucleus
O08738	CASP6	Caspase-6		Cytosol	Cytoplasm	Cytoplasm
O08746	MATN2	Matrilin-2		Plasma membrane		LD
O08749	DLD	Dihydrolipoyl dehydrogenase, mitochondrial	Mitochondrion	Mitochondrion	Mitochondria	Mitochondria
O08756	HSD17B10	3-hydroxyacyl-CoA dehydrogenase type-2	Mitochondrion	Mitochondrion	Mitochondria	Mitochondria
O08759	UBE3A	Ubiquitin-protein ligase E3A		unknown		protein-complex
O08784	TCOF1	Treacle protein	Nucleus	Nucleus		unknown
O08788	DCTN1	Dynactin subunit 1		Proteasome	protein-complex	protein-complex
O08795	PRKCSH	Glucosidase 2 subunit beta		Endoplasmic reticulum	ER	ER
O08808	DIAPH1	Protein diaphanous homolog 1		unknown		Cytoplasm
O08810	EFTUD2	116 kDa U5 small nuclear ribonucleoprotein component		Nucleus	Nucleus	Nucleus
O08848	RO60	60 kDa SS-A/Ro ribonucleoprotein		unknown		Cytoplasm
O08915	AIP	AH receptor-interacting protein		Cytosol	Cytoplasm	Cytoplasm
O08917	FLOT1	Flotillin-1		Lysosome		Lysosome
O08919	NUMBL	Numb-like protein		Plasma membrane		Translation
O08997	ATOX1	Copper transport protein ATOX1		Cytosol		Cytoplasm
O09005	DEGS1	Sphingolipid delta(4)-desaturase DES1		Endoplasmic reticulum	ER	ER
O09012	PEX5	Peroxisomal targeting signal 1 receptor		unknown	Cytoplasm	Cytoplasm
O09044	SNAP23	Synaptosomal-associated protein 23	Plasma membrane	Plasma membrane	PM	PM
O09061	PSMB1	Proteasome subunit beta type-1		Proteasome	protein-complex	protein-complex
O09106	HDAC1	Histone deacetylase 1		Nucleus	Nucleus	Nucleus
O09110	MAP2K3	Dual specificity mitogen-activated protein kinase kinase 3		unknown	Cytoplasm	Cytoplasm
O09111	NDUFB11	NADH dehydrogenase [ubiquinone] 1 beta subcomplex subunit 11, mitochondrial		Mitochondrion	Mitochondria	Mitochondria
O09131	GSTO1	Glutathione S-transferase omega-1	Cytosol	Cytosol		Cytoplasm
O09159	MAN2B1	Lysosomal alpha-mannosidase	Lysosome	Lysosome	Lysosome	Lysosome
O09164	SOD3	Extracellular superoxide dismutase [Cu-Zn]		unknown		PM
O09167	RPL21	60S ribosomal protein L21	Ribosome	Ribosome	Translation	Translation
O09172	GCLM	Glutamate--cysteine ligase regulatory subunit		Cytosol		LD
O09174	AMACR	Alpha-methylacyl-CoA racemase		Peroxisome		Mitochondria
O35071	KIF1C	Kinesin-like protein KIF1C		Ribosome		endosome-vesicle
O35074	PTGIS	Prostacyclin synthase		Endoplasmic reticulum		LD
O35083	AGPAT1	1-acyl-sn-glycerol-3-phosphate acyltransferase alpha		Endoplasmic reticulum		Cytoplasm
O35114	SCARB2	Lysosome membrane protein 2		Lysosome		PM
O35129	PHB2	Prohibitin-2		Mitochondrion	Mitochondria	Mitochondria
O35130	EMG1	Ribosomal RNA small subunit methyltransferase NEP1		unknown	Nucleus	Nucleus
O35143	ATP5IF1	ATPase inhibitor, mitochondrial	Mitochondrion	Mitochondrion	Mitochondria	Mitochondria
O35153	BET1L	BET1-like protein		Golgi apparatus	Golgi apparatus	Golgi apparatus
O35166	GOSR2	Golgi SNAP receptor complex member 2		unknown	Golgi apparatus	Cytoplasm
O35206	COL15A1	Collagen alpha-1(XV) chain		unknown		LD
O35215	DDT	D-dopachrome decarboxylase		Cytosol		Cytoplasm
O35226	PSMD4	26S proteasome non-ATPase regulatory subunit 4	Proteasome	Proteasome	protein-complex	protein-complex
O35239	PTPN9	Tyrosine-protein phosphatase non-receptor type 9		unknown		Translation
O35245	PKD2	Polycystin-2		Plasma membrane		endosome-vesicle
O35250	EXOC7	Exocyst complex component 7		unknown		endosome-vesicle
O35286	DHX15	Pre-mRNA-splicing factor ATP-dependent RNA helicase DHX15		unknown	Nucleus	Nucleus
O35295	PURB	Transcriptional activator protein Pur-beta		Ribosome	Translation	Translation
O35326	SRSF5	Serine/arginine-rich splicing factor 5		unknown	Translation	Translation
O35344	KPNA3	Importin subunit alpha-4		unknown	Cytoplasm	Cytoplasm
O35345	KPNA6	Importin subunit alpha-7		unknown	Cytoplasm	Cytoplasm
O35350	CAPN1	Calpain-1 catalytic subunit		Cytosol	Cytoplasm	Cytoplasm
O35379	ABCC1	Multidrug resistance-associated protein 1	Plasma membrane	Plasma membrane		LD
O35381	ANP32A	Acidic leucine-rich nuclear phosphoprotein 32 family member A		Cytosol		Cytoplasm
O35382	EXOC4	Exocyst complex component 4		unknown		endosome-vesicle
O35386	PHYH	Phytanoyl-CoA dioxygenase, peroxisomal		Peroxisome	Peroxisome	Peroxisome
O35387	HAX1	HCLS1-associated protein X-1		Mitochondrion	Mitochondria	Mitochondria
O35405	PLD3	Phospholipase D3	Lysosome	Lysosome	Lysosome	Lysosome
O35435	DHODH	Dihydroorotate dehydrogenase (quinone), mitochondrial	Mitochondrion	Mitochondrion	Mitochondria	Mitochondria
O35448	PPT2	Lysosomal thioesterase PPT2		Lysosome	Lysosome	Lysosome
O35459	ECH1	Delta(3,5)-Delta(2,4)-dienoyl-CoA isomerase, mitochondrial		Mitochondrion	Mitochondria	Mitochondria
O35465	FKBP8	Peptidyl-prolyl cis-trans isomerase FKBP8		Plasma membrane		LD
O35551	RABEP1	Rab GTPase-binding effector protein 1		Cytosol		Cytoplasm
O35593	PSMD14	26S proteasome non-ATPase regulatory subunit 14		Proteasome	protein-complex	protein-complex
O35598	ADAM10	Disintegrin and metalloproteinase domain-containing protein 10		unknown	ER	ER
O35604	NPC1	NPC intracellular cholesterol transporter 1		Lysosome		PM
O35609	SCAMP3	Secretory carrier-associated membrane protein 3		unknown	endosome-vesicle	endosome-vesicle
O35623	BET1	BET1 homolog		Endoplasmic reticulum		Golgi apparatus
O35625	AXIN1	Axin-1		unknown		NF
O35639	ANXA3	Annexin A3		Cytosol		Cytoplasm
O35640	ANXA8	Annexin A8		Cytosol		NF
O35643	AP1B1	AP-1 complex subunit beta-1		unknown		endosome-vesicle
O35646	CAPN6	Calpain-6		Golgi apparatus		NF
O35657	NEU1	Sialidase-1		Lysosome	Lysosome	Lysosome
O35658	C1QBP	Complement component 1 Q subcomponent-binding protein, mitochondrial	Mitochondrion	Mitochondrion	Mitochondria	Mitochondria
O35680	MRPS12	28S ribosomal protein S12, mitochondrial		Mitochondrion	Mitochondria	Mitochondria
O35682	MYADM	Myeloid-associated differentiation marker		Plasma membrane		LD
O35685	NUDC	Nuclear migration protein nudC		Cytosol		unknown
O35691	PNN	Pinin		Nucleus		Nucleus
O35704	SPTLC1	Serine palmitoyltransferase 1		Endoplasmic reticulum	ER	ER
O35710	NOCT	Nocturnin		Endoplasmic reticulum		NF
O35737	HNRNPH1	Heterogeneous nuclear ribonucleoprotein H		unknown		Cytoplasm
O35841	API5	Apoptosis inhibitor 5		unknown	Nucleus	Nucleus
O35855	BCAT2	Branched-chain-amino-acid aminotransferase, mitochondrial	Mitochondrion	Mitochondrion	Mitochondria	Mitochondria
O35857	TIMM44	Mitochondrial import inner membrane translocase subunit TIM44	Mitochondrion	Mitochondrion	Mitochondria	Mitochondria
O35864	COPS5	COP9 signalosome complex subunit 5		unknown	protein-complex	protein-complex
O35887	CALU	Calumenin		Endoplasmic reticulum		ER
O35900	LSM2	U6 snRNA-associated Sm-like protein LSm2		unknown		NF
O35943	FXN	Frataxin, mitochondrial	Mitochondrion	Mitochondrion	Mitochondria	Mitochondria
O35945	ALDH1A7	Aldehyde dehydrogenase, cytosolic 1		unknown		NF
O35954	PITPNM1	Membrane-associated phosphatidylinositol transfer protein 1		unknown		unknown
O35963	RAB33B	Ras-related protein Rab-33B		Plasma membrane		ER
O35969	GAMT	Guanidinoacetate N-methyltransferase		Cytosol		unknown
O35972	MRPL23	39S ribosomal protein L23, mitochondrial		Mitochondrion	Mitochondria	Mitochondria
O35988	SDC4	Syndecan-4		Plasma membrane		PM
O54692	ZW10	Centromere/kinetochore protein zw10 homolog		Endoplasmic reticulum	ER	ER
O54724	CAVIN1	Caveolae-associated protein 1		unknown	PM	PM
O54734	DDOST	Dolichyl-diphosphooligosaccharide--protein glycosyltransferase 48 kDa subunit		Endoplasmic reticulum		ER
O54774	AP3D1	AP-3 complex subunit delta-1		unknown	protein-complex	protein-complex
O54781	SRPK2	SRSF protein kinase 2		unknown	Translation	Translation
O54782	MAN2B2	Epididymis-specific alpha-mannosidase		Lysosome		unknown
O54825	BYSL	Bystin		unknown		Translation
O54833	CSNK2A2	Casein kinase II subunit alpha'		unknown		protein-complex
O54879	HMGB3	High mobility group protein B3		unknown		Cytoplasm
O54890	ITGB3	Integrin beta-3		Plasma membrane		NF
O54916	REPS1	RalBP1-associated Eps domain-containing protein 1		unknown		protein-complex
O54931	AKAP2	A-kinase anchor protein 2		unknown		Cytoplasm
O54941	SMARCE1	SWI/SNF-related matrix-associated actin-dependent regulator of chromatin subfamily E member 1		Nucleus	Nucleus	Nucleus
O54946	DNAJB6	DnaJ homolog subfamily B member 6		unknown		Cytoplasm
O54950	PRKAG1	5'-AMP-activated protein kinase subunit gamma-1		unknown	protein-complex	protein-complex
O54962	BANF1	Barrier-to-autointegration factor		unknown		LD
O54984	ASNA1	ATPase Asna1		unknown	Lysosome	Lysosome
O54988	SLK	STE20-like serine/threonine-protein kinase		unknown	Cytoplasm	Cytoplasm
O54998	FKBP7	Peptidyl-prolyl cis-trans isomerase FKBP7		Endoplasmic reticulum		unknown
O55003	BNIP3	BCL2/adenovirus E1B 19 kDa protein-interacting protein 3		Mitochondrion		Mitochondria
O55013	TRAPPC3	Trafficking protein particle complex subunit 3		unknown	Cytoplasm	Cytoplasm
O55022	PGRMC1	Membrane-associated progesterone receptor component 1		Endoplasmic reticulum	ER	ER
O55023	IMPA1	Inositol monophosphatase 1	Cytosol	Cytosol		Cytoplasm
O55028	BCKDK	[3-methyl-2-oxobutanoate dehydrogenase [lipoamide]] kinase, mitochondrial		Mitochondrion	Mitochondria	Mitochondria
O55029	COPB2	Coatomer subunit beta'		unknown		endosome-vesicle
O55102	BLOC1S1	Biogenesis of lysosome-related organelles complex 1 subunit 1		unknown		Nucleus
O55106	STRN	Striatin		unknown		protein-complex
O55126	NIPSNAP2	Protein NipSnap homolog 2		Mitochondrion	Mitochondria	Mitochondria
O55128	SAP18	Histone deacetylase complex subunit SAP18		Nucleus		unknown
O55131	2007-09-01	Septin-7		Nucleus		unknown
O55135	EIF6	Eukaryotic translation initiation factor 6		unknown		Translation
O55142	RPL35A	60S ribosomal protein L35a	Ribosome	Ribosome	Translation	Translation
O55143	ATP2A2	Sarcoplasmic/endoplasmic reticulum calcium ATPase 2	Endoplasmic reticulum	Endoplasmic reticulum	ER	ER
O55222	ILK	Integrin-linked protein kinase		unknown		Cytoplasm
O55229	CHKB	Choline/ethanolamine kinase		unknown		unknown
O55234	PSMB5	Proteasome subunit beta type-5	Proteasome	Proteasome	protein-complex	protein-complex
O55239	NNMT	Nicotinamide N-methyltransferase		Cytosol		Cytoplasm
O55242	SIGMAR1	Sigma non-opioid intracellular receptor 1		Endoplasmic reticulum	ER	ER
O70133	DHX9	ATP-dependent RNA helicase A		unknown	Nucleus	Nucleus
O70152	DPM1	Dolichol-phosphate mannosyltransferase subunit 1		Endoplasmic reticulum	ER	ER
O70194	EIF3D	Eukaryotic translation initiation factor 3 subunit D		unknown		unknown
O70251	EEF1B	Elongation factor 1-beta		unknown	Cytoplasm	Cytoplasm
O70252	HMOX2	Heme oxygenase 2	Endoplasmic reticulum	Endoplasmic reticulum	ER	ER
O70279	ESS2	Splicing factor ESS-2 homolog		unknown		NF
O70305	ATXN2	Ataxin-2		Ribosome		ER
O70309	ITGB5	Integrin beta-5		Plasma membrane	PM	PM
O70310	NMT1	Glycylpeptide N-tetradecanoyltransferase 1		Ribosome		Translation
O70311	NMT2	Glycylpeptide N-tetradecanoyltransferase 2		unknown		Translation
O70318	EPB41L2	Band 4.1-like protein 2		Golgi apparatus	PM	PM
O70325	GPX4	Phospholipid hydroperoxide glutathione peroxidase		unknown		unknown
O70378	EMC8	ER membrane protein complex subunit 8		Endoplasmic reticulum	ER	ER
O70400	PDLIM1	PDZ and LIM domain protein 1		unknown		Cytoplasm
O70404	VAMP8	Vesicle-associated membrane protein 8		Plasma membrane		unknown
O70423	AOC3	Membrane primary amine oxidase		Plasma membrane		Mitochondria
O70433	FHL2	Four and a half LIM domains protein 2		unknown		Cytoplasm
O70435	PSMA3	Proteasome subunit alpha type-3	Proteasome	Proteasome	protein-complex	protein-complex
O70439	STX7	Syntaxin-7		unknown	endosome-vesicle	endosome-vesicle
O70472	TMEM131	Transmembrane protein 131		Endoplasmic reticulum		ER
O70475	UGDH	UDP-glucose 6-dehydrogenase		unknown		Cytoplasm
O70492	SNX3	Sorting nexin-3		unknown	endosome-vesicle	Cytoplasm
O70493	SNX12	Sorting nexin-12		unknown		Cytoplasm
O70496	CLCN7	H(+)/Cl(-) exchange transporter 7		Plasma membrane		ER
O70503	HSD17B12	Very-long-chain 3-oxoacyl-CoA reductase	Endoplasmic reticulum	Endoplasmic reticulum	ER	ER
O70551	SRPK1	SRSF protein kinase 1		unknown	Translation	Translation
O70566	DIAPH2	Protein diaphanous homolog 2		unknown		Cytoplasm
O70572	SMPD2	Sphingomyelin phosphodiesterase 2		Endoplasmic reticulum		unknown
O70589	CASK	Peripheral plasma membrane protein CASK		Golgi apparatus	PM	PM
O70591	PFDN2	Prefoldin subunit 2		unknown	Cytoplasm	Cytoplasm
O88196	TTC3	E3 ubiquitin-protein ligase TTC3		unknown		ER
O88207	COL5A1	Collagen alpha-1(V) chain		Golgi apparatus		Cytoplasm
O88271	CFDP1	Craniofacial development protein 1		unknown		unknown
O88291	ZNF326	DBIRD complex subunit ZNF326		Nucleus		LD
O88322	NID2	Nidogen-2		Nucleus		PM
O88342	WDR1	WD repeat-containing protein 1		Cytosol		Cytoplasm
O88384	VTI1B	Vesicle transport through interaction with t-SNAREs homolog 1B		unknown		Golgi apparatus
O88393	TGFBR3	Transforming growth factor beta receptor type 3		Plasma membrane		Mitochondria
O88428	PAPSS2	Bifunctional 3'-phosphoadenosine 5'-phosphosulfate synthase 2		Cytosol		Cytoplasm
O88441	MTX2	Metaxin-2	Mitochondrion	Mitochondrion	Mitochondria	Mitochondria
O88447	KLC1	Kinesin light chain 1		unknown		Cytoplasm
O88448	KLC2	Kinesin light chain 2		unknown	Cytoplasm	Cytoplasm
O88455	DHCR7	7-dehydrocholesterol reductase		Endoplasmic reticulum	ER	ER
O88456	CAPNS1	Calpain small subunit 1		unknown	Cytoplasm	Cytoplasm
O88477	IGF2BP1	Insulin-like growth factor 2 mRNA-binding protein 1		Ribosome		Golgi apparatus
O88487	DYNC1I2	Cytoplasmic dynein 1 intermediate chain 2		unknown	protein-complex	protein-complex
O88492	PLIN4	Perilipin-4		Nucleus	LD	Cytoplasm
O88520	SHOC2	Leucine-rich repeat protein SHOC-2		unknown		Translation
O88522	IKBKG	NF-kappa-B essential modulator		unknown		unknown
O88531	PPT1	Palmitoyl-protein thioesterase 1	Lysosome	Lysosome	Lysosome	Lysosome
O88532	ZFR	Zinc finger RNA-binding protein		unknown	Nucleus	Nucleus
O88543	COPS3	COP9 signalosome complex subunit 3		unknown	protein-complex	protein-complex
O88544	COPS4	COP9 signalosome complex subunit 4		unknown		Cytoplasm
O88545	COPS6	COP9 signalosome complex subunit 6		unknown	protein-complex	protein-complex
O88569	HNRNPA2B1	Heterogeneous nuclear ribonucleoproteins A2/B1		unknown	Nucleus	Nucleus
O88572	LRP6	Low-density lipoprotein receptor-related protein 6		unknown		NF
O88587	COMT	Catechol O-methyltransferase		unknown	ER	ER
O88597	BECN1	Beclin-1		unknown	Cytoplasm	Cytoplasm
O88622	PARG	Poly(ADP-ribose) glycohydrolase		unknown		Cytoplasm
O88630	GOSR1	Golgi SNAP receptor complex member 1		Plasma membrane	Golgi apparatus	Golgi apparatus
O88685	PSMC3	26S proteasome regulatory subunit 6A	Proteasome	Proteasome		unknown
O88696	CLPP	ATP-dependent Clp protease proteolytic subunit, mitochondrial	Mitochondrion	Mitochondrion	Mitochondria	Mitochondria
O88697	STK16	Serine/threonine-protein kinase 16		unknown		endosome-vesicle
O88712	CTBP1	C-terminal-binding protein 1		unknown		Cytoplasm
O88736	HSD17B7	3-keto-steroid reductase		unknown	LD	LD
O88738	BIRC6	Baculoviral IAP repeat-containing protein 6		Proteasome	protein-complex	protein-complex
O88746	TOM1	Target of Myb protein 1		unknown		endosome-vesicle
O88796	RPP30	Ribonuclease P protein subunit p30		unknown	Nucleus	Nucleus
O88811	STAM2	Signal transducing adapter molecule 2		unknown	endosome-vesicle	endosome-vesicle
O88822	SC5D	Lathosterol oxidase		unknown		NF
O88844	IDH1	Isocitrate dehydrogenase [NADP] cytoplasmic		Cytosol	Cytoplasm	Cytoplasm
O88851	RBBP9	Putative hydrolase RBBP9		Cytosol		Cytoplasm
O88856	TPST2	Protein-tyrosine sulfotransferase 2		Golgi apparatus		unknown
O88874	CCNK	Cyclin-K		unknown	Nucleus	Nucleus
O88878	ZFAND5	AN1-type zinc finger protein 5		unknown		unknown
O88952	LIN7C	Protein lin-7 homolog C		unknown	PM	PM
O88967	YME1L1	ATP-dependent zinc metalloprotease YME1L1	Mitochondrion	Mitochondrion	Mitochondria	Mitochondria
O88983	STX8	Syntaxin-8		unknown		Golgi apparatus
O88986	GCAT	2-amino-3-ketobutyrate coenzyme A ligase, mitochondrial	Mitochondrion	Mitochondrion	Mitochondria	Mitochondria
O89001	CPD	Carboxypeptidase D		unknown		Golgi apparatus
O89016	ABCD4	ATP-binding cassette sub-family D member 4		Endoplasmic reticulum		ER
O89017	LGMN	Legumain		Lysosome		Lysosome
O89023	TPP1	Tripeptidyl-peptidase 1	Lysosome	Lysosome		PM
O89032	SH3PXD2A	SH3 and PX domain-containing protein 2A		Ribosome		endosome-vesicle
O89050	MKLN1	Muskelin		unknown	Cytoplasm	protein-complex
O89051	ITM2B	Integral membrane protein 2B		Plasma membrane		unknown
O89079	COPE	Coatomer subunit epsilon		unknown		protein-complex
O89086	RBM3	RNA-binding protein 3		Ribosome	Translation	Translation
O89110	CASP8	Caspase-8		Cytosol		Cytoplasm
O89112	LANCL1	Glutathione S-transferase LANCL1		Cytosol		Cytoplasm
O89116	VTI1A	Vesicle transport through interaction with t-SNAREs homolog 1A		unknown		endosome-vesicle
P00375	DHFR	Dihydrofolate reductase		unknown		unknown
P00405	MTCO2	Cytochrome c oxidase subunit 2		Mitochondrion	Mitochondria	Mitochondria
P00493	HPRT1	Hypoxanthine-guanine phosphoribosyltransferase	Cytosol	Cytosol	Cytoplasm	Cytoplasm
P00920	CA2	Carbonic anhydrase 2		Cytosol		Cytoplasm
P01027	C3	Complement C3		Endoplasmic reticulum		ER
P01029	C4B	Complement C4-B		Plasma membrane		NF
P01831	THY1	Thy-1 membrane glycoprotein	Plasma membrane	Plasma membrane		LD
P01887	B2M	Beta-2-microglobulin		Endoplasmic reticulum	Golgi apparatus	endosome-vesicle
P02463	COL4A1	Collagen alpha-1(IV) chain		Golgi apparatus		LD
P02468	LAMC1	Laminin subunit gamma-1		unknown		PM
P02469	LAMB1	Laminin subunit beta-1		Plasma membrane		PM
P03893	MTND2	NADH-ubiquinone oxidoreductase chain 2		unknown		Mitochondria
P03911	MTND4	NADH-ubiquinone oxidoreductase chain 4		Mitochondrion		Mitochondria
P03921	MTND5	NADH-ubiquinone oxidoreductase chain 5	Mitochondrion	Mitochondrion	Mitochondria	Mitochondria
P03930	MTATP8	ATP synthase protein 8		Mitochondrion		NF
P03953	CFD	Complement factor D		Endoplasmic reticulum		LD
P03975	IAP	IgE-binding protein		Endoplasmic reticulum		NF
P04627	ARAF	Serine/threonine-protein kinase A-Raf		unknown		Cytoplasm
P04925	PRNP	Major prion protein		Plasma membrane	PM	PM
P05132	PRKACA	cAMP-dependent protein kinase catalytic subunit alpha		unknown		Cytoplasm
P05201	GOT1	Aspartate aminotransferase, cytoplasmic	Cytosol	Cytosol		Cytoplasm
P05202	GOT2	Aspartate aminotransferase, mitochondrial	Mitochondrion	Mitochondrion	Mitochondria	Mitochondria
P05480	SRC	Neuronal proto-oncogene tyrosine-protein kinase Src		Plasma membrane		endosome-vesicle
P05622	PDGFRB	Platelet-derived growth factor receptor beta		Golgi apparatus	PM	PM
P06151	LDHA	L-lactate dehydrogenase A chain		Cytosol	Cytoplasm	Cytoplasm
P06745	GPI	Glucose-6-phosphate isomerase	Cytosol	Cytosol	Cytoplasm	Cytoplasm
P06797	CTSL	Cathepsin L1		Lysosome	Lysosome	Lysosome
P06801	ME1	NADP-dependent malic enzyme		unknown		Cytoplasm
P07091	S100A4	Protein S100-A4		unknown		Cytoplasm
P07214	SPARC	SPARC		Plasma membrane		ER
P07356	ANXA2	Annexin A2		Plasma membrane		endosome-vesicle
P07901	HSP90AA1	Heat shock protein HSP 90-alpha		unknown	Cytoplasm	Cytoplasm
P07934	PHKG1	Phosphorylase b kinase gamma catalytic chain, skeletal muscle/heart isoform		Proteasome		protein-complex
P08003	PDIA4	Protein disulfide-isomerase A4	Endoplasmic reticulum	Endoplasmic reticulum	ER	ER
P08030	APRT	Adenine phosphoribosyltransferase		Cytosol	Cytoplasm	Cytoplasm
P08074	CBR2	Carbonyl reductase [NADPH] 2		Mitochondrion		NF
P08113	HSP90B1	Endoplasmin	Endoplasmic reticulum	Endoplasmic reticulum	ER	ER
P08121	COL3A1	Collagen alpha-1(III) chain		Golgi apparatus		ER
P08122	COL4A2	Collagen alpha-2(IV) chain		unknown		LD
P08207	S100A10	Protein S100-A10		unknown		Translation
P08226	APOE	Apolipoprotein E		unknown		PM
P08249	MDH2	Malate dehydrogenase, mitochondrial	Mitochondrion	Mitochondrion	Mitochondria	Mitochondria
P08752	GNAI2	Guanine nucleotide-binding protein G(i) subunit alpha-2		Golgi apparatus	PM	PM
P08775	POLR2A	DNA-directed RNA polymerase II subunit RPB1		unknown		unknown
P09055	ITGB1	Integrin beta-1	Plasma membrane	Plasma membrane		PM
P09103	P4HB	Protein disulfide-isomerase	Endoplasmic reticulum	Endoplasmic reticulum	ER	ER
P09242	ALPL	Alkaline phosphatase, tissue-nonspecific isozyme		Plasma membrane	PM	PM
P09405	NCL	Nucleolin		unknown		Translation
P09411	PGK1	Phosphoglycerate kinase 1	Cytosol	Cytosol		Cytoplasm
P09528	FTH1	Ferritin heavy chain		unknown		Translation
P09602	HMGN2	Non-histone chromosomal protein HMG-17	Nucleus	Nucleus	Nucleus	Nucleus
P09671	SOD2	Superoxide dismutase [Mn], mitochondrial	Mitochondrion	Mitochondrion	Mitochondria	Mitochondria
P09925	SURF1	Surfeit locus protein 1		Mitochondrion	Mitochondria	Mitochondria
P0C0A3	CHMP6	Charged multivesicular body protein 6		Plasma membrane	PM	PM
P0DJE0	PET100	Protein PET100 homolog, mitochondrial		Mitochondrion		NF
P0DN34	NDUFB1	NADH dehydrogenase [ubiquinone] 1 beta subcomplex subunit 1		Mitochondrion		unknown
P0DOV2	IFI204	Interferon-activable protein 204		unknown		NF
P0DP28	CALM3	Calmodulin-3		unknown		NF
P10107	ANXA1	Annexin A1		Cytosol	Cytoplasm	Cytoplasm
P10126	EEF1A1	Elongation factor 1-alpha 1		unknown		Cytoplasm
P10404	MLV-RELATED PROVIRAL ENV POLYPROTEIN OS=MUS MUSCULUS OX=10090	MLV-related proviral Env polyprotein		Plasma membrane		NF
P10493	NID1	Nidogen-1		unknown		PM
P10518	ALAD	Delta-aminolevulinic acid dehydratase		unknown	protein-complex	protein-complex
P10605	CTSB	Cathepsin B		Lysosome	Lysosome	Lysosome
P10630	EIF4A2	Eukaryotic initiation factor 4A-II		unknown	Translation	Translation
P10649	GSTM1	Glutathione S-transferase Mu 1	Cytosol	Cytosol	Cytoplasm	Cytoplasm
P10711	TCEA1	Transcription elongation factor A protein 1		unknown		Cytoplasm
P10833	RRAS	Ras-related protein R-Ras	Plasma membrane	Plasma membrane	PM	PM
P10852	SLC3A2	4F2 cell-surface antigen heavy chain	Plasma membrane	Plasma membrane	PM	PM
P10922	H1F0	Histone H1.0	Nucleus	Nucleus	Nucleus	Nucleus
P11031	SUB1	Activated RNA polymerase II transcriptional coactivator p15		unknown		Translation
P11087	COL1A1	Collagen alpha-1(I) chain		unknown		LD
P11103	PARP1	Poly [ADP-ribose] polymerase 1		unknown		Nucleus
P11152	LPL	Lipoprotein lipase		Golgi apparatus		PM
P11276	FN1	Fibronectin		unknown		LD
P11438	LAMP1	Lysosome-associated membrane glycoprotein 1		Lysosome	PM	PM
P11499	HSP90AB1	Heat shock protein HSP 90-beta		unknown	Cytoplasm	Cytoplasm
P11531	DMD	Dystrophin		Golgi apparatus		unknown
P11609	CD1D1	Antigen-presenting glycoprotein CD1d1		unknown		NF
P11688	ITGA5	Integrin alpha-5		Golgi apparatus		LD
P11859	AGT	Angiotensinogen		Plasma membrane		unknown
P11881	ITPR1	Inositol 1,4,5-trisphosphate receptor type 1		Endoplasmic reticulum	ER	ER
P11930	NUDT19	Nucleoside diphosphate-linked moiety X motif 19		unknown	Mitochondria	Mitochondria
P11983	TCP1	T-complex protein 1 subunit alpha		unknown	protein-complex	protein-complex
P12023	APP	Amyloid-beta A4 protein		unknown		PM
P12265	GUSB	Beta-glucuronidase		Lysosome	Lysosome	Lysosome
P12367	PRKAR2A	cAMP-dependent protein kinase type II-alpha regulatory subunit		unknown		protein-complex
P12382	PFKL	ATP-dependent 6-phosphofructokinase, liver type		Proteasome	protein-complex	protein-complex
P12787	COX5A	Cytochrome c oxidase subunit 5A, mitochondrial		Mitochondrion	Mitochondria	Mitochondria
P12815	PDCD6	Programmed cell death protein 6		unknown	Cytoplasm	Cytoplasm
P12970	RPL7A	60S ribosomal protein L7a	Ribosome	Ribosome	Translation	Translation
P13439	UMPS	Uridine 5'-monophosphate synthase		Cytosol		Mitochondria
P13516	SCD1	Acyl-CoA desaturase 1		Endoplasmic reticulum		NF
P13595	NCAM1	Neural cell adhesion molecule 1	Plasma membrane	Plasma membrane		NF
P13707	GPD1	Glycerol-3-phosphate dehydrogenase [NAD(+)], cytoplasmic	Cytosol	Cytosol		Cytoplasm
P14069	S100A6	Protein S100-A6		Cytosol	Cytoplasm	Cytoplasm
P14094	ATP1B1	Sodium/potassium-transporting ATPase subunit beta-1		Golgi apparatus		Cytoplasm
P14115	RPL27A	60S ribosomal protein L27a		Ribosome	Translation	Translation
P14131	RPS16	40S ribosomal protein S16	Ribosome	Ribosome	Translation	Translation
P14142	SLC2A4	Solute carrier family 2, facilitated glucose transporter member 4		unknown	endosome-vesicle	endosome-vesicle
P14148	RPL7	60S ribosomal protein L7	Ribosome	Ribosome	Translation	Translation
P14152	MDH1	Malate dehydrogenase, cytoplasmic		Cytosol	Cytoplasm	Cytoplasm
P14206	RPSA	40S ribosomal protein SA	Ribosome	Ribosome	Translation	Translation
P14211	CALR	Calreticulin		Endoplasmic reticulum	ER	ER
P14576	SRP54	Signal recognition particle 54 kDa protein		unknown	Cytoplasm	Cytoplasm
P14685	PSMD3	26S proteasome non-ATPase regulatory subunit 3	Proteasome	Proteasome	protein-complex	protein-complex
P14733	LMNB1	Lamin-B1	Nucleus	Nucleus	Nucleus	Nucleus
P14824	ANXA6	Annexin A6		Cytosol	Cytoplasm	Cytoplasm
P14869	RPLP0	60S acidic ribosomal protein P0	Ribosome	Ribosome	Translation	Translation
P14873	MAP1B	Microtubule-associated protein 1B		unknown		Translation
P14901	HMOX1	Heme oxygenase 1		Endoplasmic reticulum	ER	ER
P15105	GLUL	Glutamine synthetase		unknown	Cytoplasm	protein-complex
P15208	INSR	Insulin receptor		Plasma membrane		PM
P15379	CD44	CD44 antigen		Golgi apparatus	PM	PM
P15532	NME1	Nucleoside diphosphate kinase A		unknown	Cytoplasm	Cytoplasm
P15535	B4GALT1	Beta-1,4-galactosyltransferase 1		Golgi apparatus	Golgi apparatus	Golgi apparatus
P15626	GSTM2	Glutathione S-transferase Mu 2		Cytosol	Cytoplasm	Cytoplasm
P15864	HIST1H1C	Histone H1.2	Nucleus	Nucleus		NF
P15920	ATP6V0A2	V-type proton ATPase 116 kDa subunit a isoform 2		unknown		unknown
P16045	LGALS1	Galectin-1		unknown	Cytoplasm	Cytoplasm
P16110	LGALS3	Galectin-3		unknown	Cytoplasm	Cytoplasm
P16125	LDHB	L-lactate dehydrogenase B chain		Cytosol	Cytoplasm	Cytoplasm
P16254	SRP14	Signal recognition particle 14 kDa protein		unknown		Cytoplasm
P16332	MMUT	Methylmalonyl-CoA mutase, mitochondrial	Mitochondrion	Mitochondrion	Mitochondria	Mitochondria
P16460	ASS1	Argininosuccinate synthase		unknown	Cytoplasm	Cytoplasm
P16546	SPTAN1	Spectrin alpha chain, non-erythrocytic 1		unknown		Cytoplasm
P16675	CTSA	Lysosomal protective protein	Lysosome	Lysosome	Lysosome	Lysosome
P16858	GAPDH	Glyceraldehyde-3-phosphate dehydrogenase		Cytosol	Cytoplasm	Cytoplasm
P16882	GHR	Growth hormone receptor		Plasma membrane		NF
P17047	LAMP2	Lysosome-associated membrane glycoprotein 2		Lysosome	Lysosome	Lysosome
P17095	HMGA1	High mobility group protein HMG-I/HMG-Y		Nucleus		unknown
P17156	HSPA2	Heat shock-related 70 kDa protein 2		unknown		Cytoplasm
P17182	ENO1	Alpha-enolase	Cytosol	Cytosol	Cytoplasm	Cytoplasm
P17225	PTBP1	Polypyrimidine tract-binding protein 1		Ribosome		PM
P17426	AP2A1	AP-2 complex subunit alpha-1		unknown		endosome-vesicle
P17427	AP2A2	AP-2 complex subunit alpha-2		unknown	endosome-vesicle	endosome-vesicle
P17439	GBA	Lysosomal acid glucosylceramidase		Lysosome		Lysosome
P17563	SELENBP1	Methanethiol oxidase		Cytosol		Cytoplasm
P17665	COX7C	Cytochrome c oxidase subunit 7C, mitochondrial	Mitochondrion	Mitochondrion		Mitochondria
P17710	HK1	Hexokinase-1		unknown	Mitochondria	Mitochondria
P17751	TPI1	Triosephosphate isomerase	Cytosol	Cytosol		Cytoplasm
P17809	SLC2A1	Solute carrier family 2, facilitated glucose transporter member 1		unknown		endosome-vesicle
P17918	PCNA	Proliferating cell nuclear antigen		Cytosol		Cytoplasm
P18052	PTPRA	Receptor-type tyrosine-protein phosphatase alpha		Golgi apparatus	PM	PM
P18155	MTHFD2	Bifunctional methylenetetrahydrofolate dehydrogenase/cyclohydrolase, mitochondrial		Mitochondrion		Mitochondria
P18242	CTSD	Cathepsin D	Lysosome	Lysosome	Lysosome	Lysosome
P18572	BSG	Basigin		Plasma membrane	PM	PM
P18608	HMGN1	Non-histone chromosomal protein HMG-14		Nucleus		unknown
P18760	CFL1	Cofilin-1		Cytosol		Cytoplasm
P18828	SDC1	Syndecan-1		Golgi apparatus		NF
P18872	GNAO1	Guanine nucleotide-binding protein G(o) subunit alpha	Plasma membrane	Plasma membrane		NF
P19096	FASN	Fatty acid synthase		unknown		protein-complex
P19157	GSTP1	Glutathione S-transferase P 1		Cytosol	Cytoplasm	Cytoplasm
P19182	IFRD1	Interferon-related developmental regulator 1		unknown		Translation
P19253	RPL13A	60S ribosomal protein L13a	Ribosome	Ribosome	Translation	Translation
P19324	SERPINH1	Serpin H1		Plasma membrane	ER	ER
P19426	NELFE	Negative elongation factor E		unknown		unknown
P19536	COX5B	Cytochrome c oxidase subunit 5B, mitochondrial	Mitochondrion	Mitochondrion	Mitochondria	Mitochondria
P19783	COX4I1	Cytochrome c oxidase subunit 4 isoform 1, mitochondrial	Mitochondrion	Mitochondrion	Mitochondria	Mitochondria
P20029	HSPA5	Endoplasmic reticulum chaperone BiP	Endoplasmic reticulum	Endoplasmic reticulum	ER	ER
P20060	HEXB	Beta-hexosaminidase subunit beta		Lysosome	Lysosome	Lysosome
P20108	PRDX3	Thioredoxin-dependent peroxide reductase, mitochondrial	Mitochondrion	Mitochondrion	Mitochondria	Mitochondria
P20352	F3	Tissue factor	Plasma membrane	Plasma membrane		NF
P21107	TPM3	Tropomyosin alpha-3 chain		unknown		Cytoplasm
P21126	UBL4A	Ubiquitin-like protein 4A		unknown	Cytoplasm	Cytoplasm
P21278	GNA11	Guanine nucleotide-binding protein subunit alpha-11		Golgi apparatus	PM	PM
P21279	GNAQ	Guanine nucleotide-binding protein G(q) subunit alpha		Golgi apparatus	PM	PM
P21460	CST3	Cystatin-C		unknown		unknown
P21550	ENO3	Beta-enolase		Cytosol		unknown
P21619	LMNB2	Lamin-B2	Nucleus	Nucleus	Nucleus	Nucleus
P21956	MFGE8	Lactadherin		Golgi apparatus		LD
P21981	TGM2	Protein-glutamine gamma-glutamyltransferase 2		unknown	Cytoplasm	Cytoplasm
P22315	FECH	Ferrochelatase, mitochondrial		Mitochondrion	Mitochondria	Mitochondria
P22366	MYD88	Myeloid differentiation primary response protein MyD88		unknown		LD
P22437	PTGS1	Prostaglandin G/H synthase 1		Plasma membrane		LD
P22892	AP1G1	AP-1 complex subunit gamma-1		unknown	endosome-vesicle	endosome-vesicle
P22907	HMBS	Porphobilinogen deaminase		Cytosol		Cytoplasm
P23116	EIF3A	Eukaryotic translation initiation factor 3 subunit A		unknown	Translation	Translation
P23198	CBX3	Chromobox protein homolog 3		Nucleus		Cytoplasm
P23249	MOV10	Putative helicase MOV-10		Ribosome	Translation	Translation
P23475	XRCC6	X-ray repair cross-complementing protein 6		unknown	Translation	Translation
P23492	PNP	Purine nucleoside phosphorylase	Cytosol	Cytosol	Cytoplasm	Cytoplasm
P23506	PCMT1	Protein-L-isoaspartate(D-aspartate) O-methyltransferase		unknown	Cytoplasm	Cytoplasm
P23591	TSTA3	GDP-L-fucose synthase		Cytosol	Cytoplasm	Cytoplasm
P23780	GLB1	Beta-galactosidase	Lysosome	Lysosome	Lysosome	Lysosome
P23949	ZFP36L2	mRNA decay activator protein ZFP36L2		Ribosome		unknown
P23950	ZFP36L1	mRNA decay activator protein ZFP36L1		Ribosome		Cytoplasm
P24369	PPIB	Peptidyl-prolyl cis-trans isomerase B	Endoplasmic reticulum	Endoplasmic reticulum	ER	ER
P24452	CAPG	Macrophage-capping protein		Cytosol		Cytoplasm
P24472	GSTA4	Glutathione S-transferase A4		Cytosol		Cytoplasm
P24527	LTA4H	Leukotriene A-4 hydrolase		Cytosol	Cytoplasm	Cytoplasm
P24547	IMPDH2	Inosine-5'-monophosphate dehydrogenase 2		Proteasome	Cytoplasm	protein-complex
P24638	ACP2	Lysosomal acid phosphatase		Lysosome	Lysosome	Lysosome
P24668	M6PR	Cation-dependent mannose-6-phosphate receptor		unknown	endosome-vesicle	endosome-vesicle
P25444	RPS2	40S ribosomal protein S2	Ribosome	Ribosome	Translation	Translation
P25976	UBTF	Nucleolar transcription factor 1		Nucleus	Nucleus	Nucleus
P26039	TLN1	Talin-1		unknown		unknown
P26040	EZR	Ezrin		unknown		Cytoplasm
P26041	MSN	Moesin		unknown		Cytoplasm
P26043	RDX	Radixin		Ribosome		Cytoplasm
P26231	CTNNA1	Catenin alpha-1	Plasma membrane	Plasma membrane		LD
P26350	PTMA	Prothymosin alpha		Cytosol		Cytoplasm
P26369	U2AF2	Splicing factor U2AF 65 kDa subunit		unknown		Nucleus
P26450	PIK3R1	Phosphatidylinositol 3-kinase regulatory subunit alpha		unknown	Cytoplasm	Cytoplasm
P26516	PSMD7	26S proteasome non-ATPase regulatory subunit 7		Proteasome	protein-complex	protein-complex
P26638	SARS	Serine--tRNA ligase, cytoplasmic		unknown	Cytoplasm	Cytoplasm
P26645	MARCKS	Myristoylated alanine-rich C-kinase substrate		Plasma membrane		unknown
P26883	FKBP1A	Peptidyl-prolyl cis-trans isomerase FKBP1A		Cytosol		Cytoplasm
P27046	MAN2A1	Alpha-mannosidase 2	Golgi apparatus	Golgi apparatus	Golgi apparatus	Golgi apparatus
P27546	MAP4	Microtubule-associated protein 4		unknown		Translation
P27601	GNA13	Guanine nucleotide-binding protein subunit alpha-13		Golgi apparatus	PM	PM
P27612	PLAA	Phospholipase A-2-activating protein		unknown		unknown
P27641	XRCC5	X-ray repair cross-complementing protein 5		unknown	Translation	Translation
P27659	RPL3	60S ribosomal protein L3	Ribosome	Ribosome	Translation	Translation
P27661	H2AFX	Histone H2AX	Nucleus	Nucleus		LD
P27773	PDIA3	Protein disulfide-isomerase A3	Endoplasmic reticulum	Endoplasmic reticulum	ER	ER
P27808	MGAT1	Alpha-1,3-mannosyl-glycoprotein 2-beta-N-acetylglucosaminyltransferase	Golgi apparatus	Golgi apparatus	Golgi apparatus	Golgi apparatus
P28033	CEBPB	CCAAT/enhancer-binding protein beta		Nucleus	Nucleus	Nucleus
P28271	ACO1	Cytoplasmic aconitate hydratase		Cytosol	Cytoplasm	Cytoplasm
P28352	APEX1	DNA-(apurinic or apyrimidinic site) lyase		Ribosome	Translation	Translation
P28474	ADH5	Alcohol dehydrogenase class-3	Cytosol	Cytosol		Cytoplasm
P28650	ADSSL1	Adenylosuccinate synthetase isozyme 1		unknown		Cytoplasm
P28653	BGN	Biglycan		Golgi apparatus		Nucleus
P28656	NAP1L1	Nucleosome assembly protein 1-like 1		unknown		Cytoplasm
P28658	ATXN10	Ataxin-10		unknown	Cytoplasm	Cytoplasm
P28659	CELF1	CUGBP Elav-like family member 1		Ribosome		Translation
P28660	NCKAP1	Nck-associated protein 1		unknown		unknown
P28667	MARCKSL1	MARCKS-related protein		Plasma membrane		LD
P28740	KIF2A	Kinesin-like protein KIF2A		unknown		Translation
P28867	PRKCD	Protein kinase C delta type		unknown	Cytoplasm	Cytoplasm
P29341	PABPC1	Polyadenylate-binding protein 1		Ribosome		PM
P29351	PTPN6	Tyrosine-protein phosphatase non-receptor type 6		unknown		Cytoplasm
P29391	FTL1	Ferritin light chain 1		unknown		Translation
P29416	HEXA	Beta-hexosaminidase subunit alpha		unknown	Lysosome	Lysosome
P29533	VCAM1	Vascular cell adhesion protein 1	Plasma membrane	Plasma membrane		NF
P29758	OAT	Ornithine aminotransferase, mitochondrial	Mitochondrion	Mitochondrion	Mitochondria	Mitochondria
P30285	CDK4	Cyclin-dependent kinase 4		unknown	Cytoplasm	Cytoplasm
P30412	PPIC	Peptidyl-prolyl cis-trans isomerase C		Plasma membrane		ER
P30416	FKBP4	Peptidyl-prolyl cis-trans isomerase FKBP4		Cytosol	Cytoplasm	Cytoplasm
P30681	HMGB2	High mobility group protein B2		unknown		Cytoplasm
P30999	CTNND1	Catenin delta-1		Golgi apparatus	PM	PM
P31230	AIMP1	Aminoacyl tRNA synthase complex-interacting multifunctional protein 1		Proteasome		Translation
P31324	PRKAR2B	cAMP-dependent protein kinase type II-beta regulatory subunit		unknown		Cytoplasm
P31428	DPEP1	Dipeptidase 1	Plasma membrane	Plasma membrane		NF
P31786	DBI	Acyl-CoA-binding protein		Cytosol		Cytoplasm
P31938	MAP2K1	Dual specificity mitogen-activated protein kinase kinase 1		unknown	Cytoplasm	Cytoplasm
P32020	SCP2	Non-specific lipid-transfer protein		Peroxisome		Peroxisome
P32067	SSB	Lupus La protein homolog		unknown		Cytoplasm
P32233	DRG1	Developmentally-regulated GTP-binding protein 1		Ribosome		unknown
P32507	NECTIN2	Nectin-2		Plasma membrane		PM
P32883	KRAS	GTPase KRas		Plasma membrane		LD
P32921	WARS	Tryptophan--tRNA ligase, cytoplasmic		unknown	Cytoplasm	Cytoplasm
P33215	NEDD1	Protein NEDD1		unknown		Translation
P33267	CYP2F2	Cytochrome P450 2F2		Endoplasmic reticulum		NF
P34022	RANBP1	Ran-specific GTPase-activating protein		Cytosol	Cytoplasm	Cytoplasm
P34152	PTK2	Focal adhesion kinase 1		unknown		Translation
P34884	MIF	Macrophage migration inhibitory factor		Cytosol	Cytoplasm	Cytoplasm
P34914	EPHX2	Bifunctional epoxide hydrolase 2		Peroxisome	Cytoplasm	Cytoplasm
P34928	APOC1	Apolipoprotein C-I		Endoplasmic reticulum		Nucleus
P35123	USP4	Ubiquitin carboxyl-terminal hydrolase 4		unknown	Cytoplasm	Cytoplasm
P35235	PTPN11	Tyrosine-protein phosphatase non-receptor type 11		unknown		Cytoplasm
P35278	RAB5C	Ras-related protein Rab-5C		Plasma membrane		PM
P35279	RAB6A	Ras-related protein Rab-6A		Plasma membrane	Golgi apparatus	Golgi apparatus
P35282	RAB21	Ras-related protein Rab-21		Plasma membrane	ER	ER
P35283	RAB12	Ras-related protein Rab-12		Plasma membrane	LD	LD
P35285	RAB22A	Ras-related protein Rab-22A		Plasma membrane		endosome-vesicle
P35288	RAB23	Ras-related protein Rab-23		Plasma membrane		PM
P35290	RAB24	Ras-related protein Rab-24		Plasma membrane		ER
P35293	RAB18	Ras-related protein Rab-18		unknown	LD	LD
P35486	PDHA1	Pyruvate dehydrogenase E1 component subunit alpha, somatic form, mitochondrial	Mitochondrion	Mitochondrion	Mitochondria	Mitochondria
P35505	FAH	Fumarylacetoacetase		Cytosol	Cytoplasm	Cytoplasm
P35550	FBL	rRNA 2'-O-methyltransferase fibrillarin		Nucleus	Nucleus	Nucleus
P35564	CANX	Calnexin	Endoplasmic reticulum	Endoplasmic reticulum	ER	ER
P35569	IRS1	Insulin receptor substrate 1		Ribosome	Cytoplasm	Cytoplasm
P35585	AP1M1	AP-1 complex subunit mu-1		unknown	endosome-vesicle	endosome-vesicle
P35601	RFC1	Replication factor C subunit 1		unknown		Golgi apparatus
P35821	PTPN1	Tyrosine-protein phosphatase non-receptor type 1		Endoplasmic reticulum	ER	ER
P35922	FMR1	Synaptic functional regulator FMR1		unknown		ER
P35951	LDLR	Low-density lipoprotein receptor		Plasma membrane		Golgi apparatus
P35979	RPL12	60S ribosomal protein L12	Ribosome	Ribosome	Translation	Translation
P35980	RPL18	60S ribosomal protein L18	Ribosome	Ribosome	Translation	Translation
P36536	SAR1A	GTP-binding protein SAR1a		unknown		Cytoplasm
P36552	CPOX	Oxygen-dependent coproporphyrinogen-III oxidase, mitochondrial		Mitochondrion	Mitochondria	Mitochondria
P36916	GNL1	Guanine nucleotide-binding protein-like 1		unknown		protein-complex
P36993	PPM1B	Protein phosphatase 1B		Cytosol	Cytoplasm	Cytoplasm
P37040	POR	NADPH--cytochrome P450 reductase		Endoplasmic reticulum	ER	ER
P37804	TAGLN	Transgelin		Cytosol	Cytoplasm	Cytoplasm
P37889	FBLN2	Fibulin-2		unknown		LD
P38060	HMGCL	Hydroxymethylglutaryl-CoA lyase, mitochondrial		Mitochondrion	Mitochondria	Mitochondria
P38647	HSPA9	Stress-70 protein, mitochondrial	Mitochondrion	Mitochondrion	Mitochondria	Mitochondria
P39053	DNM1	Dynamin-1		unknown		NF
P39054	DNM2	Dynamin-2		unknown	protein-complex	protein-complex
P39061	COL18A1	Collagen alpha-1(XVIII) chain		Nucleus		LD
P39447	TJP1	Tight junction protein ZO-1		unknown		Cytoplasm
P39749	FEN1	Flap endonuclease 1		unknown		unknown
P40124	CAP1	Adenylyl cyclase-associated protein 1		unknown	protein-complex	protein-complex
P40142	TKT	Transketolase		Cytosol		Cytoplasm
P40237	CD82	CD82 antigen		Golgi apparatus	PM	PM
P40240	CD9	CD9 antigen		Golgi apparatus		unknown
P40336	VPS26A	Vacuolar protein sorting-associated protein 26A		unknown		endosome-vesicle
P40338	VHL	von Hippel-Lindau disease tumor suppressor		unknown		unknown
P40630	TFAM	Transcription factor A, mitochondrial		Mitochondrion	Mitochondria	Mitochondria
P40694	IGHMBP2	DNA-binding protein SMUBP-2		unknown	Translation	Cytoplasm
P41105	RPL28	60S ribosomal protein L28	Ribosome	Ribosome	Translation	Translation
P41216	ACSL1	Long-chain-fatty-acid--CoA ligase 1		Plasma membrane		ER
P41233	ABCA1	ATP-binding cassette sub-family A member 1		Plasma membrane		unknown
P41241	CSK	Tyrosine-protein kinase CSK		unknown	Cytoplasm	Cytoplasm
P41731	CD63	CD63 antigen		unknown	PM	PM
P42125	ECI1	Enoyl-CoA delta isomerase 1, mitochondrial	Mitochondrion	Mitochondrion	Mitochondria	Mitochondria
P42208	2002-09-01	Septin-2		Nucleus		LD
P42225	STAT1	Signal transducer and activator of transcription 1		Cytosol		Cytoplasm
P42227	STAT3	Signal transducer and activator of transcription 3		unknown	Cytoplasm	Cytoplasm
P42230	STAT5A	Signal transducer and activator of transcription 5A		unknown	Cytoplasm	Cytoplasm
P42567	EPS15	Epidermal growth factor receptor substrate 15		unknown	Cytoplasm	Cytoplasm
P42669	PURA	Transcriptional activator protein Pur-alpha		Ribosome		Translation
P42859	HTT	Huntingtin		unknown	protein-complex	protein-complex
P42925	PXMP2	Peroxisomal membrane protein 2		Peroxisome		Mitochondria
P42932	CCT8	T-complex protein 1 subunit theta		unknown	protein-complex	protein-complex
P43274	HIST1H1E	Histone H1.4	Nucleus	Nucleus	Nucleus	Nucleus
P43276	HIST1H1B	Histone H1.5	Nucleus	Nucleus	Nucleus	Nucleus
P43277	HIST1H1D	Histone H1.3		Nucleus		NF
P43406	ITGAV	Integrin alpha-V	Plasma membrane	Plasma membrane	PM	PM
P43883	PLIN2	Perilipin-2		Nucleus	LD	LD
P45376	AKR1B1	Aldo-keto reductase family 1 member B1	Cytosol	Cytosol	Cytoplasm	Cytoplasm
P45377	AKR1B8	Aldose reductase-related protein 2		Cytosol		NF
P45591	CFL2	Cofilin-2		unknown		unknown
P45878	FKBP2	Peptidyl-prolyl cis-trans isomerase FKBP2		unknown	ER	ER
P45952	ACADM	Medium-chain specific acyl-CoA dehydrogenase, mitochondrial	Mitochondrion	Mitochondrion	Mitochondria	Mitochondria
P46061	RANGAP1	Ran GTPase-activating protein 1		unknown	Nucleus	Nucleus
P46460	NSF	Vesicle-fusing ATPase		Endoplasmic reticulum	Golgi apparatus	endosome-vesicle
P46467	VPS4B	Vacuolar protein sorting-associated protein 4B		Cytosol		Cytoplasm
P46471	PSMC2	26S proteasome regulatory subunit 7	Proteasome	Proteasome	protein-complex	protein-complex
P46638	RAB11B	Ras-related protein Rab-11B		unknown	endosome-vesicle	endosome-vesicle
P46656	FDX1	Adrenodoxin, mitochondrial		Mitochondrion	Mitochondria	Mitochondria
P46664	ADSS	Adenylosuccinate synthetase isozyme 2		unknown	Cytoplasm	Cytoplasm
P46735	MYO1B	Unconventional myosin-Ib		Golgi apparatus		LD
P46935	NEDD4	E3 ubiquitin-protein ligase NEDD4		unknown	Cytoplasm	Cytoplasm
P46938	YAP1	Transcriptional coactivator YAP1		unknown		Cytoplasm
P46978	STT3A	Dolichyl-diphosphooligosaccharide--protein glycosyltransferase subunit STT3A	Endoplasmic reticulum	Endoplasmic reticulum	ER	ER
P47199	CRYZ	Quinone oxidoreductase		unknown	Mitochondria	Mitochondria
P47713	PLA2G4A	Cytosolic phospholipase A2		unknown	Cytoplasm	Cytoplasm
P47738	ALDH2	Aldehyde dehydrogenase, mitochondrial	Mitochondrion	Mitochondrion	Mitochondria	Mitochondria
P47740	ALDH3A2	Fatty aldehyde dehydrogenase		Endoplasmic reticulum	ER	ER
P47753	CAPZA1	F-actin-capping protein subunit alpha-1		unknown		protein-complex
P47754	CAPZA2	F-actin-capping protein subunit alpha-2		unknown		endosome-vesicle
P47757	CAPZB	F-actin-capping protein subunit beta		unknown	protein-complex	protein-complex
P47758	SRPRB	Signal recognition particle receptor subunit beta	Endoplasmic reticulum	Endoplasmic reticulum		unknown
P47791	GSR	Glutathione reductase, mitochondrial		unknown	Cytoplasm	Cytoplasm
P47802	MTX1	Metaxin-1	Mitochondrion	Mitochondrion	Mitochondria	Mitochondria
P47809	MAP2K4	Dual specificity mitogen-activated protein kinase kinase 4		Cytosol		Cytoplasm
P47856	GFPT1	Glutamine--fructose-6-phosphate aminotransferase [isomerizing] 1		unknown	protein-complex	protein-complex
P47857	PFKM	ATP-dependent 6-phosphofructokinase, muscle type		Proteasome	protein-complex	protein-complex
P47911	RPL6	60S ribosomal protein L6	Ribosome	Ribosome	Translation	Translation
P47915	RPL29	60S ribosomal protein L29	Ribosome	Ribosome	Translation	Translation
P47934	CRAT	Carnitine O-acetyltransferase		Mitochondrion	Mitochondria	Mitochondria
P47941	CRKL	Crk-like protein		Cytosol		Cytoplasm
P47955	RPLP1	60S acidic ribosomal protein P1		Ribosome		NF
P47962	RPL5	60S ribosomal protein L5	Ribosome	Ribosome	Translation	Translation
P47963	RPL13	60S ribosomal protein L13	Ribosome	Ribosome	Translation	Translation
P47964	RPL36	60S ribosomal protein L36	Ribosome	Ribosome		unknown
P47968	RPIA	Ribose-5-phosphate isomerase		Cytosol		Cytoplasm
P48024	EIF1	Eukaryotic translation initiation factor 1		unknown		protein-complex
P48410	ABCD1	ATP-binding cassette sub-family D member 1		Peroxisome		Cytoplasm
P48428	TBCA	Tubulin-specific chaperone A		unknown		Cytoplasm
P48678	LMNA	Prelamin-A/C	Nucleus	Nucleus	Nucleus	Nucleus
P48722	HSPA4L	Heat shock 70 kDa protein 4L		unknown		Cytoplasm
P48725	PCNT	Pericentrin		unknown		Translation
P48758	CBR1	Carbonyl reductase [NADPH] 1		Cytosol		Cytoplasm
P48771	COX7A2	Cytochrome c oxidase subunit 7A2, mitochondrial		Mitochondrion		Nucleus
P48774	GSTM5	Glutathione S-transferase Mu 5		Cytosol	Cytoplasm	Cytoplasm
P48962	SLC25A4	ADP/ATP translocase 1	Mitochondrion	Mitochondrion		unknown
P49070	CAMLG	Calcium signal-modulating cyclophilin ligand		Endoplasmic reticulum	ER	ER
P49312	HNRNPA1	Heterogeneous nuclear ribonucleoprotein A1		unknown	Nucleus	Nucleus
P49442	INPP1	Inositol polyphosphate 1-phosphatase		Cytosol		unknown
P49443	PPM1A	Protein phosphatase 1A		Cytosol	Cytoplasm	Cytoplasm
P49586	PCYT1A	Choline-phosphate cytidylyltransferase A		unknown		Cytoplasm
P49615	CDK5	Cyclin-dependent-like kinase 5		unknown		Cytoplasm
P49717	MCM4	DNA replication licensing factor MCM4		unknown		NF
P49722	PSMA2	Proteasome subunit alpha type-2		Proteasome	protein-complex	protein-complex
P49817	CAV1	Caveolin-1		Golgi apparatus		PM
P49962	SRP9	Signal recognition particle 9 kDa protein		unknown		Cytoplasm
P50096	IMPDH1	Inosine-5'-monophosphate dehydrogenase 1		Proteasome	protein-complex	protein-complex
P50136	BCKDHA	2-oxoisovalerate dehydrogenase subunit alpha, mitochondrial	Mitochondrion	Mitochondrion	Mitochondria	Mitochondria
P50171	HSD17B8	Estradiol 17-beta-dehydrogenase 8	Mitochondrion	Mitochondrion	Mitochondria	Mitochondria
P50172	HSD11B1	Corticosteroid 11-beta-dehydrogenase isozyme 1		Endoplasmic reticulum		ER
P50247	AHCY	Adenosylhomocysteinase		unknown		Cytoplasm
P50285	FMO1	Dimethylaniline monooxygenase [N-oxide-forming] 1		Endoplasmic reticulum		NF
P50396	GDI1	Rab GDP dissociation inhibitor alpha		Cytosol	Cytoplasm	Cytoplasm
P50427	STS	Steryl-sulfatase		Endoplasmic reticulum		ER
P50428	ARSA	Arylsulfatase A		Lysosome	Lysosome	Lysosome
P50429	ARSB	Arylsulfatase B	Lysosome	Lysosome	Lysosome	Lysosome
P50431	SHMT1	Serine hydroxymethyltransferase, cytosolic		unknown	Cytoplasm	Cytoplasm
P50516	ATP6V1A	V-type proton ATPase catalytic subunit A		unknown	protein-complex	protein-complex
P50518	ATP6V1E1	V-type proton ATPase subunit E 1		unknown		Cytoplasm
P50543	S100A11	Protein S100-A11		unknown	Cytoplasm	Cytoplasm
P50544	ACADVL	Very long-chain specific acyl-CoA dehydrogenase, mitochondrial	Mitochondrion	Mitochondrion	Mitochondria	Mitochondria
P50580	PA2G4	Proliferation-associated protein 2G4		unknown		unknown
P51125	CAST	Calpastatin		unknown	Cytoplasm	Cytoplasm
P51150	RAB7A	Ras-related protein Rab-7a		Plasma membrane	ER	PM
P51174	ACADL	Long-chain specific acyl-CoA dehydrogenase, mitochondrial	Mitochondrion	Mitochondrion	Mitochondria	Mitochondria
P51175	PPOX	Protoporphyrinogen oxidase		Mitochondrion		unknown
P51410	RPL9	60S ribosomal protein L9	Ribosome	Ribosome		NF
P51432	PLCB3	1-phosphatidylinositol 4,5-bisphosphate phosphodiesterase beta-3		Ribosome		Translation
P51569	GLA	Alpha-galactosidase A		Lysosome	Lysosome	Lysosome
P51655	GPC4	Glypican-4	Plasma membrane	Plasma membrane		unknown
P51660	HSD17B4	Peroxisomal multifunctional enzyme type 2	Peroxisome	Peroxisome	Peroxisome	Peroxisome
P51830	ADCY9	Adenylate cyclase type 9		Golgi apparatus		unknown
P51855	GSS	Glutathione synthetase		Cytosol		Cytoplasm
P51859	HDGF	Hepatoma-derived growth factor		unknown		Cytoplasm
P51863	ATP6V0D1	V-type proton ATPase subunit d 1		unknown	endosome-vesicle	endosome-vesicle
P51881	SLC25A5	ADP/ATP translocase 2	Mitochondrion	Mitochondrion	Mitochondria	Mitochondria
P51912	SLC1A5	Neutral amino acid transporter B(0)	Plasma membrane	Plasma membrane	PM	PM
P51954	NEK1	Serine/threonine-protein kinase Nek1		unknown	Cytoplasm	Cytoplasm
P52019	SQLE	Squalene monooxygenase		Endoplasmic reticulum		PM
P52196	TST	Thiosulfate sulfurtransferase	Mitochondrion	Mitochondrion	Mitochondria	Mitochondria
P52332	JAK1	Tyrosine-protein kinase JAK1		Golgi apparatus		PM
P52479	USP10	Ubiquitin carboxyl-terminal hydrolase 10		unknown		ER
P52480	PKM	Pyruvate kinase PKM		Cytosol	Cytoplasm	Cytoplasm
P52503	NDUFS6	NADH dehydrogenase [ubiquinone] iron-sulfur protein 6, mitochondrial		unknown	Mitochondria	Mitochondria
P52623	UCK1	Uridine-cytidine kinase 1		Cytosol		NF
P52633	STAT6	Signal transducer and transcription activator 6		unknown	Cytoplasm	Cytoplasm
P52760	RIDA	2-iminobutanoate/2-iminopropanoate deaminase		unknown		Mitochondria
P52825	CPT2	Carnitine O-palmitoyltransferase 2, mitochondrial	Mitochondrion	Mitochondrion	Mitochondria	Mitochondria
P52840	SULT1A1	Sulfotransferase 1A1		unknown		Cytoplasm
P52875	TMEM165	Transmembrane protein 165		Golgi apparatus		Golgi apparatus
P52912	TIA1	Nucleolysin TIA-1		unknown		Cytoplasm
P52927	HMGA2	High mobility group protein HMGI-C	Nucleus	Nucleus		NF
P53026	RPL10A	60S ribosomal protein L10a	Ribosome	Ribosome	Translation	Translation
P53395	DBT	Lipoamide acyltransferase component of branched-chain alpha-keto acid dehydrogenase complex, mitochondrial	Mitochondrion	Mitochondrion	Mitochondria	Mitochondria
P53566	CEBPA	CCAAT/enhancer-binding protein alpha	Nucleus	Nucleus	Nucleus	Nucleus
P53702	HCCS	Cytochrome c-type heme lyase		Mitochondrion	Mitochondria	Mitochondria
P53798	FDFT1	Squalene synthase		Endoplasmic reticulum	ER	ER
P53810	PITPNA	Phosphatidylinositol transfer protein alpha isoform		Cytosol	Cytoplasm	Cytoplasm
P53811	PITPNB	Phosphatidylinositol transfer protein beta isoform		Cytosol	Cytoplasm	Cytoplasm
P53986	SLC16A1	Monocarboxylate transporter 1		Golgi apparatus	PM	PM
P53994	RAB2A	Ras-related protein Rab-2A		Plasma membrane		Golgi apparatus
P53995	ANAPC1	Anaphase-promoting complex subunit 1		unknown		endosome-vesicle
P54071	IDH2	Isocitrate dehydrogenase [NADP], mitochondrial	Mitochondrion	Mitochondrion	Mitochondria	Mitochondria
P54103	DNAJC2	DnaJ homolog subfamily C member 2		Ribosome		unknown
P54116	STOM	Erythrocyte band 7 integral membrane protein		Lysosome		PM
P54276	MSH6	DNA mismatch repair protein Msh6		unknown		unknown
P54310	LIPE	Hormone-sensitive lipase		unknown	Cytoplasm	Cytoplasm
P54726	RAD23A	UV excision repair protein RAD23 homolog A		unknown		Cytoplasm
P54728	RAD23B	UV excision repair protein RAD23 homolog B		unknown		Cytoplasm
P54729	NUB1	NEDD8 ultimate buster 1		unknown		unknown
P54731	FAF1	FAS-associated factor 1		unknown		Cytoplasm
P54775	PSMC4	26S proteasome regulatory subunit 6B	Proteasome	Proteasome	protein-complex	protein-complex
P54818	GALC	Galactocerebrosidase		Lysosome	Lysosome	Lysosome
P54822	ADSL	Adenylosuccinate lyase		unknown	Cytoplasm	protein-complex
P54823	DDX6	Probable ATP-dependent RNA helicase DDX6		Ribosome		Translation
P54923	ADPRH	[Protein ADP-ribosylarginine] hydrolase		Cytosol		Cytoplasm
P55012	SLC12A2	Solute carrier family 12 member 2	Plasma membrane	Plasma membrane	PM	PM
P55096	ABCD3	ATP-binding cassette sub-family D member 3	Peroxisome	Peroxisome	Peroxisome	Peroxisome
P55194	SH3BP1	SH3 domain-binding protein 1		unknown		NF
P55258	RAB8A	Ras-related protein Rab-8A		Plasma membrane		PM
P55264	ADK	Adenosine kinase		Cytosol	Cytoplasm	Cytoplasm
P55288	CDH11	Cadherin-11		Golgi apparatus		PM
P55302	LRPAP1	Alpha-2-macroglobulin receptor-associated protein		Endoplasmic reticulum		ER
P55937	GOLGA3	Golgin subfamily A member 3		unknown	protein-complex	protein-complex
P56135	ATP5MF	ATP synthase subunit f, mitochondrial		unknown		NF
P56198	CIDEC	Cell death activator CIDE-3		unknown	LD	LD
P56212	ARPP19	cAMP-regulated phosphoprotein 19		unknown		Cytoplasm
P56213	GFER	FAD-linked sulfhydryl oxidase ALR		Mitochondrion	Mitochondria	Mitochondria
P56375	ACYP2	Acylphosphatase-2		Cytosol		Cytoplasm
P56376	ACYP1	Acylphosphatase-1		unknown	Cytoplasm	Cytoplasm
P56379	ATP5MPL	ATP synthase subunit ATP5MPL, mitochondrial		Mitochondrion		LD
P56380	NUDT2	Bis(5'-nucleosyl)-tetraphosphatase [asymmetrical]		unknown		Cytoplasm
P56382	ATP5F1E	ATP synthase subunit epsilon, mitochondrial	Mitochondrion	Mitochondrion		unknown
P56391	COX6B1	Cytochrome c oxidase subunit 6B1		Mitochondrion		Nucleus
P56392	COX7A1	Cytochrome c oxidase subunit 7A1, mitochondrial		unknown		Mitochondria
P56399	USP5	Ubiquitin carboxyl-terminal hydrolase 5		Cytosol	Cytoplasm	Cytoplasm
P56480	ATP5F1B	ATP synthase subunit beta, mitochondrial	Mitochondrion	Mitochondrion	Mitochondria	Mitochondria
P56501	UCP3	Mitochondrial uncoupling protein 3		unknown		NF
P56542	DNASE2	Deoxyribonuclease-2-alpha		Lysosome	Lysosome	Lysosome
P56564	SLC1A3	Excitatory amino acid transporter 1		Golgi apparatus		PM
P56565	S100A1	Protein S100-A1		unknown	Cytoplasm	Cytoplasm
P56695	WFS1	Wolframin		Endoplasmic reticulum	ER	ER
P56812	PDCD5	Programmed cell death protein 5		unknown	Cytoplasm	Cytoplasm
P56959	FUS	RNA-binding protein FUS		unknown		unknown
P56960	EXOSC10	Exosome component 10		unknown		Nucleus
P57716	NCSTN	Nicastrin		Lysosome		PM
P57722	PCBP3	Poly(rC)-binding protein 3		Ribosome		NF
P57746	ATP6V1D	V-type proton ATPase subunit D		unknown		unknown
P57759	ERP29	Endoplasmic reticulum resident protein 29	Endoplasmic reticulum	Endoplasmic reticulum	ER	ER
P57776	EEF1D	Elongation factor 1-delta		unknown	protein-complex	protein-complex
P57780	ACTN4	Alpha-actinin-4		unknown		Cytoplasm
P57784	SNRPA1	U2 small nuclear ribonucleoprotein A'		Nucleus	Nucleus	Nucleus
P58021	TM9SF2	Transmembrane 9 superfamily member 2		Golgi apparatus	Golgi apparatus	Golgi apparatus
P58044	IDI1	Isopentenyl-diphosphate Delta-isomerase 1		Cytosol		Cytoplasm
P58059	MRPS21	28S ribosomal protein S21, mitochondrial	Mitochondrion	Mitochondrion	Mitochondria	Mitochondria
P58064	MRPS6	28S ribosomal protein S6, mitochondrial	Mitochondrion	Mitochondrion	Mitochondria	Mitochondria
P58137	ACOT8	Acyl-coenzyme A thioesterase 8	Peroxisome	Peroxisome	Peroxisome	Peroxisome
P58158	B3GAT3	Galactosylgalactosylxylosylprotein 3-beta-glucuronosyltransferase 3		Golgi apparatus	Golgi apparatus	Golgi apparatus
P58252	EEF2	Elongation factor 2		unknown	Translation	Translation
P58281	OPA1	Dynamin-like 120 kDa protein, mitochondrial		Mitochondrion	Mitochondria	Mitochondria
P58389	PTPA	Serine/threonine-protein phosphatase 2A activator		Cytosol		Cytoplasm
P58544	BTBD1	BTB/POZ domain-containing protein 1		unknown		Translation
P58742	AAAS	Aladin		Endoplasmic reticulum		PM
P58771	TPM1	Tropomyosin alpha-1 chain		unknown		Cytoplasm
P58774	TPM2	Tropomyosin beta chain		unknown		Cytoplasm
P58854	TUBGCP3	Gamma-tubulin complex component 3		Ribosome		Translation
P58871	TNKS1BP1	182 kDa tankyrase-1-binding protein		unknown		Cytoplasm
P59017	BCL2L13	Bcl-2-like protein 13		Mitochondrion	Mitochondria	Mitochondria
P59024	FKBP14	Peptidyl-prolyl cis-trans isomerase FKBP14		Endoplasmic reticulum	ER	ER
P59048	PDRG1	p53 and DNA damage-regulated protein 1		unknown		Nucleus
P59266	FITM2	Fat storage-inducing transmembrane protein 2		Endoplasmic reticulum	LD	LD
P59325	EIF5	Eukaryotic translation initiation factor 5		Ribosome	Cytoplasm	Cytoplasm
P59326	YTHDF1	YTH domain-containing family protein 1		unknown		ER
P59481	LMAN2L	VIP36-like protein		Endoplasmic reticulum	Golgi apparatus	endosome-vesicle
P59708	SF3B6	Splicing factor 3B subunit 6		Nucleus		unknown
P59759	MRTFB	Myocardin-related transcription factor B		unknown		Cytoplasm
P59808	SASH1	SAM and SH3 domain-containing protein 1		unknown		Cytoplasm
P59913	PCMTD1	Protein-L-isoaspartate O-methyltransferase domain-containing protein 1		unknown		Cytoplasm
P59999	ARPC4	Actin-related protein 2/3 complex subunit 4		unknown		NF
P60122	RUVBL1	RuvB-like 1		unknown		unknown
P60229	EIF3E	Eukaryotic translation initiation factor 3 subunit E		unknown	Translation	Translation
P60335	PCBP1	Poly(rC)-binding protein 1		unknown		Cytoplasm
P60487	PDXP	Pyridoxal phosphate phosphatase		Cytosol		Cytoplasm
P60521	GABARAPL2	Gamma-aminobutyric acid receptor-associated protein-like 2		unknown	endosome-vesicle	endosome-vesicle
P60603	ROMO1	Reactive oxygen species modulator 1		Mitochondrion		NF
P60670	NPLOC4	Nuclear protein localization protein 4 homolog		unknown	Cytoplasm	Cytoplasm
P60710	ACTB	Actin, cytoplasmic 1		unknown		Cytoplasm
P60766	CDC42	Cell division control protein 42 homolog		unknown		Cytoplasm
P60824	CIRBP	Cold-inducible RNA-binding protein		Ribosome	Translation	Translation
P60840	ENSA	Alpha-endosulfine		Cytosol		Cytoplasm
P60843	EIF4A1	Eukaryotic initiation factor 4A-I		unknown		Translation
P60867	RPS20	40S ribosomal protein S20	Ribosome	Ribosome	Translation	Translation
P60904	DNAJC5	DnaJ homolog subfamily C member 5		unknown		unknown
P61021	RAB5B	Ras-related protein Rab-5B		Plasma membrane	endosome-vesicle	endosome-vesicle
P61022	CHP1	Calcineurin B homologous protein 1		unknown		PM
P61027	RAB10	Ras-related protein Rab-10		Plasma membrane	Golgi apparatus	endosome-vesicle
P61079	UBE2D3	Ubiquitin-conjugating enzyme E2 D3		unknown		NF
P61082	UBE2M	NEDD8-conjugating enzyme Ubc12		unknown		Cytoplasm
P61087	UBE2K	Ubiquitin-conjugating enzyme E2 K		Cytosol	Cytoplasm	Cytoplasm
P61089	UBE2N	Ubiquitin-conjugating enzyme E2 N		Cytosol		Cytoplasm
P61161	ACTR2	Actin-related protein 2		unknown		endosome-vesicle
P61164	ACTR1A	Alpha-centractin		Proteasome	protein-complex	protein-complex
P61202	COPS2	COP9 signalosome complex subunit 2		unknown	protein-complex	protein-complex
P61211	ARL1	ADP-ribosylation factor-like protein 1		unknown		LD
P61222	ABCE1	ATP-binding cassette sub-family E member 1		unknown	Translation	Translation
P61255	RPL26	60S ribosomal protein L26	Ribosome	Ribosome	Translation	Translation
P61294	RAB6B	Ras-related protein Rab-6B		Plasma membrane	Golgi apparatus	Golgi apparatus
P61358	RPL27	60S ribosomal protein L27	Ribosome	Ribosome	Translation	Translation
P61460	DEPDC5	GATOR complex protein DEPDC5		unknown		Translation
P61514	RPL37A	60S ribosomal protein L37a		Ribosome	Translation	Translation
P61600	NAA20	N-alpha-acetyltransferase 20		Ribosome		endosome-vesicle
P61620	SEC61A1	Protein transport protein Sec61 subunit alpha isoform 1		Endoplasmic reticulum	ER	ER
P61750	ARF4	ADP-ribosylation factor 4		unknown		Cytoplasm
P61759	VBP1	Prefoldin subunit 3		unknown	Cytoplasm	Cytoplasm
P61804	DAD1	Dolichyl-diphosphooligosaccharide--protein glycosyltransferase subunit DAD1		Endoplasmic reticulum		unknown
P61924	COPZ1	Coatomer subunit zeta-1		unknown		endosome-vesicle
P61961	UFM1	Ubiquitin-fold modifier 1		unknown		Cytoplasm
P61967	AP1S1	AP-1 complex subunit sigma-1A		unknown		endosome-vesicle
P61971	NUTF2	Nuclear transport factor 2		Cytosol		Cytoplasm
P61979	HNRNPK	Heterogeneous nuclear ribonucleoprotein K		unknown		Cytoplasm
P61982	YWHAG	14-3-3 protein gamma		Cytosol	Cytoplasm	Cytoplasm
P62071	RRAS2	Ras-related protein R-Ras2	Plasma membrane	Plasma membrane		PM
P62073	TIMM10	Mitochondrial import inner membrane translocase subunit Tim10		unknown	Mitochondria	Mitochondria
P62075	TIMM13	Mitochondrial import inner membrane translocase subunit Tim13	Mitochondrion	Mitochondrion		unknown
P62077	TIMM8B	Mitochondrial import inner membrane translocase subunit Tim8 B	Mitochondrion	Mitochondrion	Mitochondria	Mitochondria
P62082	RPS7	40S ribosomal protein S7	Ribosome	Ribosome	Translation	Translation
P62137	PPP1CA	Serine/threonine-protein phosphatase PP1-alpha catalytic subunit		unknown		endosome-vesicle
P62141	PPP1CB	Serine/threonine-protein phosphatase PP1-beta catalytic subunit		unknown		endosome-vesicle
P62192	PSMC1	26S proteasome regulatory subunit 4	Proteasome	Proteasome	protein-complex	protein-complex
P62196	PSMC5	26S proteasome regulatory subunit 8	Proteasome	Proteasome	protein-complex	protein-complex
P62242	RPS8	40S ribosomal protein S8	Ribosome	Ribosome	Translation	Translation
P62245	RPS15A	40S ribosomal protein S15a	Ribosome	Ribosome	Translation	Translation
P62257	UBE2H	Ubiquitin-conjugating enzyme E2 H		Cytosol		Cytoplasm
P62259	YWHAE	14-3-3 protein epsilon		Cytosol	Cytoplasm	Cytoplasm
P62264	RPS14	40S ribosomal protein S14	Ribosome	Ribosome	Translation	Translation
P62267	RPS23	40S ribosomal protein S23	Ribosome	Ribosome	Translation	Translation
P62270	RPS18	40S ribosomal protein S18	Ribosome	Ribosome	Translation	Translation
P62274	RPS29	40S ribosomal protein S29		Ribosome	Translation	Translation
P62281	RPS11	40S ribosomal protein S11	Ribosome	Ribosome	Translation	Translation
P62301	RPS13	40S ribosomal protein S13	Ribosome	Ribosome	Translation	Translation
P62305	SNRPE	Small nuclear ribonucleoprotein E		Nucleus		Nucleus
P62309	SNRPG	Small nuclear ribonucleoprotein G		Nucleus		NF
P62311	LSM3	U6 snRNA-associated Sm-like protein LSm3		unknown		Cytoplasm
P62313	LSM6	U6 snRNA-associated Sm-like protein LSm6		unknown		Cytoplasm
P62315	SNRPD1	Small nuclear ribonucleoprotein Sm D1		unknown		Nucleus
P62317	SNRPD2	Small nuclear ribonucleoprotein Sm D2		Nucleus		Nucleus
P62320	SNRPD3	Small nuclear ribonucleoprotein Sm D3		Nucleus	Nucleus	Nucleus
P62331	ARF6	ADP-ribosylation factor 6		Plasma membrane		endosome-vesicle
P62334	PSMC6	26S proteasome regulatory subunit 10B		Proteasome	protein-complex	protein-complex
P62342	SELENOT	Thioredoxin reductase-like selenoprotein T		Endoplasmic reticulum		NF
P62500	TSC22D1	TSC22 domain family protein 1		Cytosol		Cytoplasm
P62627	DYNLRB1	Dynein light chain roadblock-type 1		unknown	protein-complex	protein-complex
P62700	YPEL5	Protein yippee-like 5		Proteasome		endosome-vesicle
P62702	RPS4X	40S ribosomal protein S4, X isoform	Ribosome	Ribosome	Translation	Translation
P62715	PPP2CB	Serine/threonine-protein phosphatase 2A catalytic subunit beta isoform		unknown	protein-complex	protein-complex
P62717	RPL18A	60S ribosomal protein L18a	Ribosome	Ribosome	Translation	Translation
P62743	AP2S1	AP-2 complex subunit sigma		unknown		endosome-vesicle
P62746	RHOB	Rho-related GTP-binding protein RhoB		Golgi apparatus		PM
P62748	HPCAL1	Hippocalcin-like protein 1		unknown		ER
P62751	RPL23A	60S ribosomal protein L23a	Ribosome	Ribosome	Translation	Translation
P62754	RPS6	40S ribosomal protein S6	Ribosome	Ribosome	Translation	Translation
P62774	MTPN	Myotrophin		Cytosol	Cytoplasm	Cytoplasm
P62806	HIST1H4A	Histone H4	Nucleus	Nucleus		Nucleus
P62814	ATP6V1B2	V-type proton ATPase subunit B, brain isoform		unknown	endosome-vesicle	protein-complex
P62821	RAB1A	Ras-related protein Rab-1A		Plasma membrane		Golgi apparatus
P62827	RAN	GTP-binding nuclear protein Ran		unknown		Cytoplasm
P62830	RPL23	60S ribosomal protein L23		Ribosome	Translation	Translation
P62835	RAP1A	Ras-related protein Rap-1A		Plasma membrane		endosome-vesicle
P62843	RPS15	40S ribosomal protein S15		Ribosome	Translation	Translation
P62849	RPS24	40S ribosomal protein S24		Ribosome	Translation	Translation
P62852	RPS25	40S ribosomal protein S25	Ribosome	Ribosome	Translation	Translation
P62855	RPS26	40S ribosomal protein S26		Ribosome		Translation
P62858	RPS28	40S ribosomal protein S28		Ribosome		Translation
P62862	FAU	40S ribosomal protein S30		Ribosome	Translation	Translation
P62869	ELOB	Elongin-B		unknown		Cytoplasm
P62874	GNB1	Guanine nucleotide-binding protein G(I)/G(S)/G(T) subunit beta-1		unknown	PM	PM
P62880	GNB2	Guanine nucleotide-binding protein G(I)/G(S)/G(T) subunit beta-2		unknown	PM	PM
P62889	RPL30	60S ribosomal protein L30	Ribosome	Ribosome	Translation	Translation
P62892	RPL39	60S ribosomal protein L39		Ribosome		NF
P62900	RPL31	60S ribosomal protein L31	Ribosome	Ribosome	Translation	Translation
P62908	RPS3	40S ribosomal protein S3	Ribosome	Ribosome	Translation	Translation
P62911	RPL32	60S ribosomal protein L32	Ribosome	Ribosome	Translation	Translation
P62918	RPL8	60S ribosomal protein L8	Ribosome	Ribosome	Translation	Translation
P62960	YBX1	Nuclease-sensitive element-binding protein 1		Ribosome		Translation
P62962	PFN1	Profilin-1	Cytosol	Cytosol	Cytoplasm	Cytoplasm
P62996	TRA2B	Transformer-2 protein homolog beta		unknown	Nucleus	Nucleus
P63001	RAC1	Ras-related C3 botulinum toxin substrate 1		Plasma membrane		unknown
P63005	PAFAH1B1	Platelet-activating factor acetylhydrolase IB subunit alpha		unknown	protein-complex	protein-complex
P63011	RAB3A	Ras-related protein Rab-3A		unknown		NF
P63017	HSPA8	Heat shock cognate 71 kDa protein		unknown		Cytoplasm
P63024	VAMP3	Vesicle-associated membrane protein 3		unknown		Mitochondria
P63028	TPT1	Translationally-controlled tumor protein		unknown	Cytoplasm	Cytoplasm
P63030	MPC1	Mitochondrial pyruvate carrier 1		Mitochondrion		unknown
P63037	DNAJA1	DnaJ homolog subfamily A member 1		unknown		protein-complex
P63038	HSPD1	60 kDa heat shock protein, mitochondrial	Mitochondrion	Mitochondrion	Mitochondria	Mitochondria
P63044	VAMP2	Vesicle-associated membrane protein 2		unknown		Golgi apparatus
P63073	EIF4E	Eukaryotic translation initiation factor 4E		unknown	Translation	Translation
P63082	ATP6V0C	V-type proton ATPase 16 kDa proteolipid subunit		Lysosome		ER
P63085	MAPK1	Mitogen-activated protein kinase 1		unknown	Cytoplasm	Cytoplasm
P63094	GNAS	Guanine nucleotide-binding protein G(s) subunit alpha isoforms short	Plasma membrane	Plasma membrane	PM	PM
P63101	YWHAZ	14-3-3 protein zeta/delta		Cytosol		Cytoplasm
P63158	HMGB1	High mobility group protein B1		unknown		Cytoplasm
P63168	DYNLL1	Dynein light chain 1, cytoplasmic		unknown	protein-complex	protein-complex
P63213	GNG2	Guanine nucleotide-binding protein G(I)/G(S)/G(O) subunit gamma-2		Plasma membrane		NF
P63242	EIF5A	Eukaryotic translation initiation factor 5A-1		unknown	Cytoplasm	Cytoplasm
P63276	RPS17	40S ribosomal protein S17		Ribosome		NF
P63280	UBE2I	SUMO-conjugating enzyme UBC9		unknown		Nucleus
P63321	RALA	Ras-related protein Ral-A		Plasma membrane	PM	PM
P63323	RPS12	40S ribosomal protein S12		Ribosome	Translation	Translation
P63325	RPS10	40S ribosomal protein S10	Ribosome	Ribosome	Translation	Translation
P63328	PPP3CA	Serine/threonine-protein phosphatase 2B catalytic subunit alpha isoform		unknown	Cytoplasm	Cytoplasm
P63330	PPP2CA	Serine/threonine-protein phosphatase 2A catalytic subunit alpha isoform		unknown		Cytoplasm
P67778	PHB	Prohibitin	Mitochondrion	Mitochondrion	Mitochondria	Mitochondria
P67871	CSNK2B	Casein kinase II subunit beta		unknown		Cytoplasm
P67984	RPL22	60S ribosomal protein L22	Ribosome	Ribosome	Translation	Translation
P68033	ACTC1	Actin, alpha cardiac muscle 1		unknown		NF
P68037	UBE2L3	Ubiquitin-conjugating enzyme E2 L3		Cytosol	Cytoplasm	Cytoplasm
P68040	RACK1	Receptor of activated protein C kinase 1		Ribosome	Translation	Translation
P68181	PRKACB	cAMP-dependent protein kinase catalytic subunit beta		unknown		unknown
P68254	YWHAQ	14-3-3 protein theta		Cytosol	Cytoplasm	Cytoplasm
P68372	TUBB4B	Tubulin beta-4B chain		Cytosol		Cytoplasm
P68373	TUBA1C	Tubulin alpha-1C chain		unknown	protein-complex	Cytoplasm
P68433	HIST1H3A	Histone H3.1	Nucleus	Nucleus		NF
P68510	YWHAH	14-3-3 protein eta		Cytosol		Cytoplasm
P70122	SBDS	Ribosome maturation protein SBDS		unknown	Translation	Translation
P70168	KPNB1	Importin subunit beta-1		unknown		Cytoplasm
P70193	LRIG1	Leucine-rich repeats and immunoglobulin-like domains protein 1		Plasma membrane		ER
P70195	PSMB7	Proteasome subunit beta type-7	Proteasome	Proteasome	protein-complex	protein-complex
P70206	PLXNA1	Plexin-A1		Plasma membrane		unknown
P70245	EBP	3-beta-hydroxysteroid-Delta(8),Delta(7)-isomerase		Endoplasmic reticulum	ER	ER
P70266	PFKFB1	6-phosphofructo-2-kinase/fructose-2,6-bisphosphatase 1		unknown		Cytoplasm
P70268	PKN1	Serine/threonine-protein kinase N1		unknown		unknown
P70280	VAMP7	Vesicle-associated membrane protein 7		unknown		endosome-vesicle
P70290	MPP1	55 kDa erythrocyte membrane protein		Golgi apparatus		LD
P70295	AUP1	Ancient ubiquitous protein 1		Endoplasmic reticulum		unknown
P70296	PEBP1	Phosphatidylethanolamine-binding protein 1		unknown	Cytoplasm	Cytoplasm
P70297	STAM	Signal transducing adapter molecule 1		unknown		Cytoplasm
P70302	STIM1	Stromal interaction molecule 1		Endoplasmic reticulum	ER	ER
P70303	CTPS2	CTP synthase 2		unknown	Cytoplasm	Cytoplasm
P70318	TIAL1	Nucleolysin TIAR		Ribosome		Cytoplasm
P70333	HNRNPH2	Heterogeneous nuclear ribonucleoprotein H2		unknown		Cytoplasm
P70335	ROCK1	Rho-associated protein kinase 1		unknown		Cytoplasm
P70336	ROCK2	Rho-associated protein kinase 2		unknown	Cytoplasm	Cytoplasm
P70347	TANK	TRAF family member-associated NF-kappa-B activator		unknown	Cytoplasm	Cytoplasm
P70349	HINT1	Histidine triad nucleotide-binding protein 1		Cytosol	Cytoplasm	Cytoplasm
P70362	UFD1	Ubiquitin recognition factor in ER-associated degradation protein 1		unknown	Cytoplasm	Cytoplasm
P70365	NCOA1	Nuclear receptor coactivator 1		unknown		unknown
P70372	ELAVL1	ELAV-like protein 1		unknown		Nucleus
P70398	USP9X	Probable ubiquitin carboxyl-terminal hydrolase FAF-X		unknown	protein-complex	protein-complex
P70403	CUX1	Protein CASP		Golgi apparatus		Golgi apparatus
P70404	IDH3G	Isocitrate dehydrogenase [NAD] subunit gamma 1, mitochondrial	Mitochondrion	Mitochondrion	Mitochondria	Mitochondria
P70428	EXT2	Exostosin-2		Plasma membrane	Golgi apparatus	Golgi apparatus
P70441	SLC9A3R1	Na(+)/H(+) exchange regulatory cofactor NHE-RF1		unknown		Cytoplasm
P70444	BID	BH3-interacting domain death agonist		Cytosol	Cytoplasm	Cytoplasm
P70452	STX4	Syntaxin-4		Plasma membrane	PM	PM
P70460	VASP	Vasodilator-stimulated phosphoprotein		unknown		Cytoplasm
P70662	LDB1	LIM domain-binding protein 1		unknown		NF
P70663	SPARCL1	SPARC-like protein 1		Plasma membrane		NF
P70665	SIAE	Sialate O-acetylesterase	Lysosome	Lysosome	Lysosome	Lysosome
P70670	NACA	Nascent polypeptide-associated complex subunit alpha, muscle-specific form		Ribosome	Translation	Translation
P70697	UROD	Uroporphyrinogen decarboxylase		Cytosol	Cytoplasm	Cytoplasm
P70698	CTPS1	CTP synthase 1		unknown	Cytoplasm	Cytoplasm
P70699	GAA	Lysosomal alpha-glucosidase	Lysosome	Lysosome	Lysosome	Lysosome
P80313	CCT7	T-complex protein 1 subunit eta		unknown	protein-complex	protein-complex
P80314	CCT2	T-complex protein 1 subunit beta		unknown	protein-complex	protein-complex
P80315	CCT4	T-complex protein 1 subunit delta		unknown	protein-complex	protein-complex
P80316	CCT5	T-complex protein 1 subunit epsilon		unknown	protein-complex	protein-complex
P80317	CCT6A	T-complex protein 1 subunit zeta		unknown	protein-complex	protein-complex
P80318	CCT3	T-complex protein 1 subunit gamma		unknown	protein-complex	protein-complex
P81117	NUCB2	Nucleobindin-2		Plasma membrane	Golgi apparatus	Golgi apparatus
P81122	IRS2	Insulin receptor substrate 2		unknown		unknown
P82347	SGCD	Delta-sarcoglycan		Plasma membrane	PM	PM
P83093	STIM2	Stromal interaction molecule 2		unknown		unknown
P83741	WNK1	Serine/threonine-protein kinase WNK1		unknown		unknown
P83870	PHF5A	PHD finger-like domain-containing protein 5A		Nucleus	Nucleus	Nucleus
P83882	RPL36A	60S ribosomal protein L36a	Ribosome	Ribosome	Translation	Translation
P83887	TUBG1	Tubulin gamma-1 chain		unknown		Translation
P83940	ELOC	Elongin-C		unknown		Cytoplasm
P84084	ARF5	ADP-ribosylation factor 5		unknown		Cytoplasm
P84089	ERH	Enhancer of rudimentary homolog		Nucleus	Nucleus	Nucleus
P84091	AP2M1	AP-2 complex subunit mu		unknown		endosome-vesicle
P84096	RHOG	Rho-related GTP-binding protein RhoG		Plasma membrane		Golgi apparatus
P84099	RPL19	60S ribosomal protein L19	Ribosome	Ribosome	Translation	Translation
P84102	SERF2	Small EDRK-rich factor 2		unknown		Translation
P84104	SRSF3	Serine/arginine-rich splicing factor 3		Ribosome	Translation	Translation
P84244	H3F3A	Histone H3.3	Nucleus	Nucleus		NF
P85094	ISOC2A	Isochorismatase domain-containing protein 2A		Mitochondrion		Mitochondria
P97287	MCL1	Induced myeloid leukemia cell differentiation protein Mcl-1 homolog		Mitochondrion		unknown
P97300	NPTN	Neuroplastin		Plasma membrane		unknown
P97313	PRKDC	DNA-dependent protein kinase catalytic subunit		unknown	Nucleus	Nucleus
P97315	CSRP1	Cysteine and glycine-rich protein 1		unknown		Cytoplasm
P97333	NRP1	Neuropilin-1		Plasma membrane		PM
P97346	NXN	Nucleoredoxin		unknown		Golgi apparatus
P97351	RPS3A	40S ribosomal protein S3a	Ribosome	Ribosome	Translation	Translation
P97352	S100A13	Protein S100-A13		Cytosol	Cytoplasm	Cytoplasm
P97363	SPTLC2	Serine palmitoyltransferase 2		Endoplasmic reticulum		LD
P97370	ATP1B3	Sodium/potassium-transporting ATPase subunit beta-3	Plasma membrane	Plasma membrane		LD
P97371	PSME1	Proteasome activator complex subunit 1		unknown	Cytoplasm	Cytoplasm
P97372	PSME2	Proteasome activator complex subunit 2		unknown		Cytoplasm
P97376	FRG1	Protein FRG1		unknown		LD
P97377	CDK2	Cyclin-dependent kinase 2		unknown		NF
P97379	G3BP2	Ras GTPase-activating protein-binding protein 2		unknown		ER
P97384	ANXA11	Annexin A11		Cytosol		Cytoplasm
P97390	VPS45	Vacuolar protein sorting-associated protein 45		unknown	endosome-vesicle	endosome-vesicle
P97393	ARHGAP5	Rho GTPase-activating protein 5		unknown	Cytoplasm	Cytoplasm
P97429	ANXA4	Annexin A4		Cytosol	Cytoplasm	Cytoplasm
P97432	NBR1	Next to BRCA1 gene 1 protein		unknown		Translation
P97434	MPRIP	Myosin phosphatase Rho-interacting protein		unknown		Cytoplasm
P97447	FHL1	Four and a half LIM domains protein 1		unknown		Cytoplasm
P97449	ANPEP	Aminopeptidase N	Plasma membrane	Plasma membrane	PM	PM
P97450	ATP5PF	ATP synthase-coupling factor 6, mitochondrial	Mitochondrion	Mitochondrion	Mitochondria	Mitochondria
P97461	RPS5	40S ribosomal protein S5	Ribosome	Ribosome	Translation	Translation
P97473	TARBP2	RISC-loading complex subunit TARBP2		Ribosome	Nucleus	Translation
P97478	COQ7	5-demethoxyubiquinone hydroxylase, mitochondrial		Mitochondrion	Mitochondria	Mitochondria
P97499	TEP1	Telomerase protein component 1		unknown		Translation
P97742	CPT1A	Carnitine O-palmitoyltransferase 1, liver isoform		unknown	Mitochondria	Mitochondria
P97760	POLR2C	DNA-directed RNA polymerase II subunit RPB3		unknown		Cytoplasm
P97765	WBP2	WW domain-binding protein 2		unknown	Cytoplasm	Cytoplasm
P97770	THUMPD3	THUMP domain-containing protein 3		unknown	Cytoplasm	Cytoplasm
P97789	XRN1	5'-3' exoribonuclease 1		Ribosome	Translation	Translation
P97807	FH	Fumarate hydratase, mitochondrial		Mitochondrion	Mitochondria	Mitochondria
P97819	PLA2G6	85/88 kDa calcium-independent phospholipase A2		unknown		NF
P97820	MAP4K4	Mitogen-activated protein kinase kinase kinase kinase 4		unknown		Translation
P97823	LYPLA1	Acyl-protein thioesterase 1		unknown	Cytoplasm	Cytoplasm
P97855	G3BP1	Ras GTPase-activating protein-binding protein 1		unknown		ER
P97872	FMO5	Dimethylaniline monooxygenase [N-oxide-forming] 5		Endoplasmic reticulum		NF
P97873	LOXL1	Lysyl oxidase homolog 1		Plasma membrane		Lysosome
P97927	LAMA4	Laminin subunit alpha-4		unknown	PM	PM
P97930	DTYMK	Thymidylate kinase		Mitochondrion	Mitochondria	Mitochondria
P98156	VLDLR	Very low-density lipoprotein receptor		unknown	endosome-vesicle	endosome-vesicle
P98192	GNPAT	Dihydroxyacetone phosphate acyltransferase	Peroxisome	Peroxisome	Mitochondria	Peroxisome
P98195	ATP9B	Probable phospholipid-transporting ATPase IIB		unknown		Golgi apparatus
P98197	ATP11A	Probable phospholipid-transporting ATPase IH		unknown		unknown
P99024	TUBB5	Tubulin beta-5 chain		unknown		NF
P99025	GCHFR	GTP cyclohydrolase 1 feedback regulatory protein		unknown		Cytoplasm
P99026	PSMB4	Proteasome subunit beta type-4		Proteasome	protein-complex	protein-complex
P99027	RPLP2	60S acidic ribosomal protein P2	Ribosome	Ribosome	Translation	Translation
P99028	UQCRH	Cytochrome b-c1 complex subunit 6, mitochondrial		Mitochondrion	Mitochondria	Mitochondria
P99029	PRDX5	Peroxiredoxin-5, mitochondrial		unknown		Cytoplasm
Q00262	STX2	Syntaxin-2		Golgi apparatus	PM	PM
Q00519	XDH	Xanthine dehydrogenase/oxidase		unknown		NF
Q00558	F8A1	Factor VIII intron 22 protein		unknown		Cytoplasm
Q00612	G6PDX	Glucose-6-phosphate 1-dehydrogenase X		unknown	Cytoplasm	Cytoplasm
Q00731	VEGFA	Vascular endothelial growth factor A		Endoplasmic reticulum		NF
Q00PI9	HNRNPUL2	Heterogeneous nuclear ribonucleoprotein U-like protein 2		unknown	Nucleus	Nucleus
Q01149	COL1A2	Collagen alpha-2(I) chain		Golgi apparatus		LD
Q01237	HMGCR	3-hydroxy-3-methylglutaryl-coenzyme A reductase		Endoplasmic reticulum	ER	ER
Q01405	SEC23A	Protein transport protein Sec23A		unknown		endosome-vesicle
Q01730	RSU1	Ras suppressor protein 1		unknown		Cytoplasm
Q01768	NME2	Nucleoside diphosphate kinase B		Cytosol	Cytoplasm	Cytoplasm
Q01853	VCP	Transitional endoplasmic reticulum ATPase		unknown	protein-complex	protein-complex
Q02013	AQP1	Aquaporin-1		Golgi apparatus		NF
Q02053	UBA1	Ubiquitin-like modifier-activating enzyme 1		Cytosol		Cytoplasm
Q02248	CTNNB1	Catenin beta-1		Golgi apparatus	PM	PM
Q02780	NFIA	Nuclear factor 1 A-type		unknown	Nucleus	Translation
Q02788	COL6A2	Collagen alpha-2(VI) chain		Golgi apparatus	PM	PM
Q02819	NUCB1	Nucleobindin-1		Plasma membrane	Golgi apparatus	Golgi apparatus
Q03141	MARK3	MAP/microtubule affinity-regulating kinase 3		unknown		Nucleus
Q03173	ENAH	Protein enabled homolog		unknown	Cytoplasm	Cytoplasm
Q03265	ATP5F1A	ATP synthase subunit alpha, mitochondrial	Mitochondrion	Mitochondrion	Mitochondria	Mitochondria
Q03958	PFDN6	Prefoldin subunit 6		unknown		Cytoplasm
Q03963	EIF2AK2	Interferon-induced, double-stranded RNA-activated protein kinase		Ribosome	Translation	Translation
Q04207	RELA	Transcription factor p65		Cytosol		Golgi apparatus
Q04690	NF1	Neurofibromin		Ribosome		Translation
Q04736	YES1	Tyrosine-protein kinase Yes		Golgi apparatus		PM
Q04750	TOP1	DNA topoisomerase 1	Nucleus	Nucleus		unknown
Q04857	COL6A1	Collagen alpha-1(VI) chain		Golgi apparatus	PM	PM
Q05117	ACP5	Tartrate-resistant acid phosphatase type 5		Lysosome		NF
Q05186	RCN1	Reticulocalbin-1		Plasma membrane	ER	ER
Q05512	MARK2	Serine/threonine-protein kinase MARK2		unknown		Translation
Q05793	HSPG2	Basement membrane-specific heparan sulfate proteoglycan core protein		unknown		LD
Q05816	FABP5	Fatty acid-binding protein 5		unknown	Cytoplasm	Cytoplasm
Q05920	PC	Pyruvate carboxylase, mitochondrial	Mitochondrion	Mitochondrion	Mitochondria	Mitochondria
Q05BC3	EML1	Echinoderm microtubule-associated protein-like 1		unknown		Translation
Q05D44	EIF5B	Eukaryotic translation initiation factor 5B		unknown	Translation	Translation
Q06138	CAB39	Calcium-binding protein 39		unknown		unknown
Q06180	PTPN2	Tyrosine-protein phosphatase non-receptor type 2		unknown	ER	ER
Q06185	ATP5ME	ATP synthase subunit e, mitochondrial	Mitochondrion	Mitochondrion		unknown
Q06335	APLP2	Amyloid-like protein 2		Plasma membrane		Golgi apparatus
Q07076	ANXA7	Annexin A7		Cytosol		Cytoplasm
Q07113	IGF2R	Cation-independent mannose-6-phosphate receptor		unknown		endosome-vesicle
Q07417	ACADS	Short-chain specific acyl-CoA dehydrogenase, mitochondrial	Mitochondrion	Mitochondrion	Mitochondria	Mitochondria
Q07797	LGALS3BP	Galectin-3-binding protein		Lysosome		Lysosome
Q07813	BAX	Apoptosis regulator BAX		unknown		Cytoplasm
Q08093	CNN2	Calponin-2		unknown		Cytoplasm
Q08288	LYAR	Cell growth-regulating nucleolar protein		unknown	Nucleus	Nucleus
Q08509	EPS8	Epidermal growth factor receptor kinase substrate 8		unknown		Cytoplasm
Q08857	CD36	Platelet glycoprotein 4		Golgi apparatus	PM	PM
Q08943	SSRP1	FACT complex subunit SSRP1		Nucleus		Nucleus
Q0GNC1	INF2	Inverted formin-2		Endoplasmic reticulum		LD
Q0P678	ZC3H18	Zinc finger CCCH domain-containing protein 18		Nucleus		unknown
Q0VGB7	PPP4R2	Serine/threonine-protein phosphatase 4 regulatory subunit 2		Cytosol		Cytoplasm
Q11011	NPEPPS	Puromycin-sensitive aminopeptidase		Cytosol	Cytoplasm	Cytoplasm
Q11136	PEPD	Xaa-Pro dipeptidase		unknown		Cytoplasm
Q149L6	DNAJB14	DnaJ homolog subfamily B member 14		Endoplasmic reticulum		unknown
Q14AI6	RPUSD3	Mitochondrial mRNA pseudouridine synthase Rpusd3		Mitochondrion	Mitochondria	Mitochondria
Q14C51	PTCD3	Pentatricopeptide repeat domain-containing protein 3, mitochondrial	Mitochondrion	Mitochondrion	Mitochondria	Mitochondria
Q14CH7	AARS2	Alanine--tRNA ligase, mitochondrial	Mitochondrion	Mitochondrion	Mitochondria	Mitochondria
Q1HFZ0	NSUN2	tRNA (cytosine(34)-C(5))-methyltransferase		unknown	Translation	Translation
Q2HXL6	EDEM3	ER degradation-enhancing alpha-mannosidase-like protein 3		Endoplasmic reticulum	ER	ER
Q2KN98	SPECC1L	Cytospin-A		unknown		protein-complex
Q2NL51	GSK3A	Glycogen synthase kinase-3 alpha		unknown		NF
Q2PZL6	FAT4	Protocadherin Fat 4		Plasma membrane		NF
Q2TBE6	PI4K2A	Phosphatidylinositol 4-kinase type 2-alpha		unknown	endosome-vesicle	endosome-vesicle
Q2TPA8	HSDL2	Hydroxysteroid dehydrogenase-like protein 2		unknown	Mitochondria	Mitochondria
Q31125	SLC39A7	Zinc transporter SLC39A7		unknown	ER	ER
Q33DR2	PDSS1	Decaprenyl-diphosphate synthase subunit 1		Mitochondrion		Mitochondria
Q33DR3	PDSS2	Decaprenyl-diphosphate synthase subunit 2		Mitochondrion	Mitochondria	Mitochondria
Q3B7Z2	OSBP	Oxysterol-binding protein 1		Plasma membrane		Cytoplasm
Q3KNM2	2005-03-01	E3 ubiquitin-protein ligase MARCH5		unknown	Mitochondria	Mitochondria
Q3SXD3	HDDC2	HD domain-containing protein 2		unknown		Cytoplasm
Q3TA38	TMEM120B	Transmembrane protein 120B		Endoplasmic reticulum		Golgi apparatus
Q3TAS6	EMC10	ER membrane protein complex subunit 10		unknown	ER	ER
Q3TBW2	MRPL10	39S ribosomal protein L10, mitochondrial		unknown	Mitochondria	Mitochondria
Q3TC33	CCDC127	Coiled-coil domain-containing protein 127		Mitochondrion	Mitochondria	Mitochondria
Q3TC46	PATL1	Protein PAT1 homolog 1		Ribosome		Translation
Q3TC93	HS1BP3	HCLS1-binding protein 3		unknown		Cytoplasm
Q3TCH7	CUL4A	Cullin-4A		unknown	protein-complex	protein-complex
Q3TCJ1	ABRAXAS2	BRISC complex subunit Abraxas 2		unknown	Cytoplasm	Cytoplasm
Q3TCN2	PLBD2	Putative phospholipase B-like 2	Lysosome	Lysosome	Lysosome	Lysosome
Q3TDD9	PPP1R21	Protein phosphatase 1 regulatory subunit 21		unknown		unknown
Q3TDN2	FAF2	FAS-associated factor 2		Plasma membrane	ER	ER
Q3TDQ1	STT3B	Dolichyl-diphosphooligosaccharide--protein glycosyltransferase subunit STT3B		Endoplasmic reticulum	ER	ER
Q3TEA8	HP1BP3	Heterochromatin protein 1-binding protein 3	Nucleus	Nucleus	Nucleus	Nucleus
Q3TEI4	UNCHARACTERIZED PROTEIN C15ORF39 HOMOLOG OS=MUS MUSCULUS OX=10090	Uncharacterized protein C15orf39 homolog		unknown		NF
Q3TFD2	LPCAT1	Lysophosphatidylcholine acyltransferase 1		Plasma membrane	ER	ER
Q3TFQ1	SPRYD7	SPRY domain-containing protein 7		unknown		Golgi apparatus
Q3TH73	TTYH2	Protein tweety homolog 2		Lysosome		NF
Q3THE2	MYL12B	Myosin regulatory light chain 12B		unknown		NF
Q3THG9	AARSD1	Alanyl-tRNA editing protein Aarsd1		Cytosol		NF
Q3THK7	GMPS	GMP synthase [glutamine-hydrolyzing]		Cytosol		unknown
Q3THS6	MAT2A	S-adenosylmethionine synthase isoform type-2		Cytosol		Cytoplasm
Q3THW5	H2AFV	Histone H2A.V		Nucleus		NF
Q3TIR1	TRAPPC13	Trafficking protein particle complex subunit 13		Ribosome	protein-complex	protein-complex
Q3TIT8	SLC37A3	Sugar phosphate exchanger 3		unknown		Lysosome
Q3TIV5	ZC3H15	Zinc finger CCCH domain-containing protein 15		Ribosome		Nucleus
Q3TIX9	USP39	U4/U6.U5 tri-snRNP-associated protein 2		unknown	Nucleus	Nucleus
Q3TJD7	PDLIM7	PDZ and LIM domain protein 7		unknown		Cytoplasm
Q3TJZ6	FAM98A	Protein FAM98A		Ribosome		ER
Q3TL44	NLRX1	NLR family member X1		Mitochondrion	Mitochondria	Mitochondria
Q3TLD5	URI1	Unconventional prefoldin RPB5 interactor		unknown		Translation
Q3TLH4	PRRC2C	Protein PRRC2C		unknown		ER
Q3TLP5	ECHDC2	Enoyl-CoA hydratase domain-containing protein 2, mitochondrial	Mitochondrion	Mitochondrion	Mitochondria	Mitochondria
Q3TMH2	SCRN3	Secernin-3		Cytosol	Cytoplasm	Cytoplasm
Q3TMX7	QSOX2	Sulfhydryl oxidase 2		Golgi apparatus	Golgi apparatus	Golgi apparatus
Q3TPE9	ANKMY2	Ankyrin repeat and MYND domain-containing protein 2		unknown	Cytoplasm	Cytoplasm
Q3TPX4	EXOC5	Exocyst complex component 5		unknown		endosome-vesicle
Q3TQB2	FOXRED1	FAD-dependent oxidoreductase domain-containing protein 1		Mitochondrion	Mitochondria	Mitochondria
Q3TQI7	TELOMERE LENGTH AND SILENCING PROTEIN 1 HOMOLOG OS=MUS MUSCULUS OX=10090	Telomere length and silencing protein 1 homolog		unknown		NF
Q3TRM4	PNPLA6	Neuropathy target esterase		Endoplasmic reticulum	ER	ER
Q3TUH1	TAMM41	Phosphatidate cytidylyltransferase, mitochondrial		Mitochondrion		Mitochondria
Q3TVI8	PBXIP1	Pre-B-cell leukemia transcription factor-interacting protein 1		Endoplasmic reticulum	ER	ER
Q3TWL2	PIP4P1	Type 1 phosphatidylinositol 4,5-bisphosphate 4-phosphatase		Lysosome		ER
Q3TWN3	CNNM2	Metal transporter CNNM2	Plasma membrane	Plasma membrane		NF
Q3TWW8	SRSF6	Serine/arginine-rich splicing factor 6		unknown		Translation
Q3TXS7	PSMD1	26S proteasome non-ATPase regulatory subunit 1	Proteasome	Proteasome	protein-complex	protein-complex
Q3TXX3	ZFYVE27	Protrudin		Endoplasmic reticulum		Golgi apparatus
Q3TYS2	CYBC1	Cytochrome b-245 chaperone 1		Endoplasmic reticulum		ER
Q3TYX3	SMYD5	SET and MYND domain-containing protein 5		Cytosol		Cytoplasm
Q3TZM9	ALG11	GDP-Man:Man(3)GlcNAc(2)-PP-Dol alpha-1,2-mannosyltransferase		Endoplasmic reticulum	ER	ER
Q3TZZ7	ESYT2	Extended synaptotagmin-2		Endoplasmic reticulum		ER
Q3U0B3	DHRS11	Dehydrogenase/reductase SDR family member 11		unknown	Cytoplasm	Cytoplasm
Q3U0M1	TRAPPC9	Trafficking protein particle complex subunit 9		unknown	endosome-vesicle	endosome-vesicle
Q3U0V1	KHSRP	Far upstream element-binding protein 2		unknown		Cytoplasm
Q3U155	CCDC174	Coiled-coil domain-containing protein 174		unknown		NF
Q3U186	RARS2	Probable arginine--tRNA ligase, mitochondrial	Mitochondrion	Mitochondrion	Mitochondria	Mitochondria
Q3U1C6	TATDN3	Putative deoxyribonuclease TATDN3		unknown		unknown
Q3U1J4	DDB1	DNA damage-binding protein 1		unknown		protein-complex
Q3U276	SDHAF1	Succinate dehydrogenase assembly factor 1, mitochondrial		Mitochondrion	Mitochondria	Mitochondria
Q3U2A8	VARS2	Valine--tRNA ligase, mitochondrial	Mitochondrion	Mitochondrion	Mitochondria	Mitochondria
Q3U2P1	SEC24A	Protein transport protein Sec24A		unknown	endosome-vesicle	endosome-vesicle
Q3U3R4	LMF1	Lipase maturation factor 1		Endoplasmic reticulum	ER	ER
Q3U481	MFSD12	Major facilitator superfamily domain-containing protein 12		Lysosome		ER
Q3U487	HECTD3	E3 ubiquitin-protein ligase HECTD3		Proteasome		protein-complex
Q3U4G3	XXYLT1	Xyloside xylosyltransferase 1		Endoplasmic reticulum	ER	ER
Q3U4I7	PYROXD2	Pyridine nucleotide-disulfide oxidoreductase domain-containing protein 2		Mitochondrion	Mitochondria	Mitochondria
Q3U6N9	UPF0488 PROTEIN C8ORF33 HOMOLOG OS=MUS MUSCULUS OX=10090	UPF0488 protein C8orf33 homolog		unknown		Translation
Q3U6U5	GTPBP6	Putative GTP-binding protein 6		Mitochondrion	Mitochondria	Mitochondria
Q3U7R1	ESYT1	Extended synaptotagmin-1		Endoplasmic reticulum	ER	ER
Q3U962	COL5A2	Collagen alpha-2(V) chain		Plasma membrane		ER
Q3U9G9	LBR	Delta(14)-sterol reductase		Endoplasmic reticulum	ER	ER
Q3UBX0	TMEM109	Transmembrane protein 109		Endoplasmic reticulum	ER	ER
Q3UDE2	TTLL12	Tubulin--tyrosine ligase-like protein 12		Cytosol	Cytoplasm	Cytoplasm
Q3UDR8	YIPF3	Protein YIPF3	Golgi apparatus	Golgi apparatus	Golgi apparatus	Golgi apparatus
Q3UDW8	HGSNAT	Heparan-alpha-glucosaminide N-acetyltransferase		Lysosome		Lysosome
Q3UEB3	PUF60	Poly(U)-binding-splicing factor PUF60		unknown	Nucleus	Nucleus
Q3UFF7	LYPLAL1	Lysophospholipase-like protein 1		unknown		Mitochondria
Q3UFY7	NT5C3B	7-methylguanosine phosphate-specific 5'-nucleotidase		Cytosol		Cytoplasm
Q3UFY8	TRMT10C	tRNA methyltransferase 10 homolog C	Mitochondrion	Mitochondrion	Mitochondria	Mitochondria
Q3UGC7	EIF3J1	Eukaryotic translation initiation factor 3 subunit J-A		unknown		NF
Q3UGP8	ALG10B	Putative Dol-P-Glc:Glc(2)Man(9)GlcNAc(2)-PP-Dol alpha-1,2-glucosyltransferase		Endoplasmic reticulum		NF
Q3UGP9	LRRC58	Leucine-rich repeat-containing protein 58		unknown		NF
Q3UGR5	HDHD2	Haloacid dehalogenase-like hydrolase domain-containing protein 2		unknown		Cytoplasm
Q3UGS4	MCRIP1	Mapk-regulated corepressor-interacting protein 1		Ribosome		Nucleus
Q3UH60	DIP2B	Disco-interacting protein 2 homolog B		unknown		endosome-vesicle
Q3UHA3	SPG11	Spatacsin		unknown		unknown
Q3UHC7	DAB2IP	Disabled homolog 2-interacting protein		unknown		ER
Q3UHD6	SNX27	Sorting nexin-27		Plasma membrane	endosome-vesicle	endosome-vesicle
Q3UHH8	GXYLT1	Glucoside xylosyltransferase 1		unknown	ER	ER
Q3UHJ0	AAK1	AP2-associated protein kinase 1		unknown		Cytoplasm
Q3UHX2	PDAP1	28 kDa heat- and acid-stable phosphoprotein		unknown		Translation
Q3UI43	BABAM1	BRISC and BRCA1-A complex member 1		unknown		LD
Q3UIA2	ARHGAP17	Rho GTPase-activating protein 17		Ribosome	Cytoplasm	Cytoplasm
Q3UIR3	DTX3L	E3 ubiquitin-protein ligase DTX3L		unknown	Nucleus	Nucleus
Q3UIU2	NDUFB6	NADH dehydrogenase [ubiquinone] 1 beta subcomplex subunit 6		Mitochondrion	Mitochondria	Mitochondria
Q3UIW5	RNF10	RING finger protein 10		unknown		protein-complex
Q3UJB9	EDC4	Enhancer of mRNA-decapping protein 4		Ribosome		endosome-vesicle
Q3UJD6	USP19	Ubiquitin carboxyl-terminal hydrolase 19		unknown		Cytoplasm
Q3UJU9	RMDN3	Regulator of microtubule dynamics protein 3		Mitochondrion	Mitochondria	Mitochondria
Q3UKC1	TAX1BP1	Tax1-binding protein 1 homolog		unknown		Cytoplasm
Q3UKJ7	SMU1	WD40 repeat-containing protein SMU1		Nucleus		Nucleus
Q3UL36	ARGLU1	Arginine and glutamate-rich protein 1		unknown		NF
Q3ULD5	MCCC2	Methylcrotonoyl-CoA carboxylase beta chain, mitochondrial	Mitochondrion	Mitochondrion	Mitochondria	Mitochondria
Q3ULF4	SPG7	Paraplegin	Mitochondrion	Mitochondrion	Mitochondria	Mitochondria
Q3ULJ0	GPD1L	Glycerol-3-phosphate dehydrogenase 1-like protein		Cytosol		Cytoplasm
Q3ULW8	PARP3	Protein mono-ADP-ribosyltransferase PARP3		unknown		NF
Q3UM18	LSG1	Large subunit GTPase 1 homolog		Endoplasmic reticulum		LD
Q3UM45	PPP1R7	Protein phosphatase 1 regulatory subunit 7		Cytosol		Cytoplasm
Q3UMB5	SMCR8	Guanine nucleotide exchange protein SMCR8		unknown		PM
Q3UMB9	WASHC4	WASH complex subunit 4		unknown		endosome-vesicle
Q3UMC0	SPATA5	ATPase family protein 2 homolog		Ribosome		protein-complex
Q3UMF0	COBLL1	Cordon-bleu protein-like 1		Plasma membrane		unknown
Q3UMR5	MCU	Calcium uniporter protein, mitochondrial	Mitochondrion	Mitochondrion	Mitochondria	Mitochondria
Q3UMT1	PPP1R12C	Protein phosphatase 1 regulatory subunit 12C		unknown		Cytoplasm
Q3UMU9	HDGFL2	Hepatoma-derived growth factor-related protein 2		Nucleus	Nucleus	Nucleus
Q3UMY5	EML4	Echinoderm microtubule-associated protein-like 4		unknown		Translation
Q3UN02	LCLAT1	Lysocardiolipin acyltransferase 1		Endoplasmic reticulum	ER	ER
Q3UPF5	ZC3HAV1	Zinc finger CCCH-type antiviral protein 1		unknown		ER
Q3UPH1	PRRC1	Protein PRRC1		unknown		Translation
Q3UPH7	ARHGEF40	Rho guanine nucleotide exchange factor 40		unknown		LD
Q3UPL0	SEC31A	Protein transport protein Sec31A		unknown	endosome-vesicle	endosome-vesicle
Q3UQ28	PXDN	Peroxidasin homolog		Plasma membrane		LD
Q3UQ84	TARS2	Threonine--tRNA ligase, mitochondrial	Mitochondrion	Mitochondrion	Mitochondria	Mitochondria
Q3UQN2	FCHO2	F-BAR domain only protein 2		Golgi apparatus		protein-complex
Q3URD3	SLMAP	Sarcolemmal membrane-associated protein		Endoplasmic reticulum	ER	ER
Q3URE1	ACSF3	Acyl-CoA synthetase family member 3, mitochondrial		Mitochondrion	Mitochondria	Mitochondria
Q3URS9	CCDC51	Coiled-coil domain-containing protein 51		Mitochondrion	Mitochondria	Mitochondria
Q3USZ8	DIPK2A	Divergent protein kinase domain 2A		Golgi apparatus		unknown
Q3UU96	CDC42BPA	Serine/threonine-protein kinase MRCK alpha		unknown		Translation
Q3UUG6	TBC1D24	TBC1 domain family member 24		Golgi apparatus		Cytoplasm
Q3UUQ7	PGAP1	GPI inositol-deacylase		Endoplasmic reticulum	ER	ER
Q3UVG3	FAM91A1	Protein FAM91A1		Ribosome		endosome-vesicle
Q3UVK0	ERMP1	Endoplasmic reticulum metallopeptidase 1		Endoplasmic reticulum	ER	ER
Q3UVL4	VPS51	Vacuolar protein sorting-associated protein 51 homolog		unknown	endosome-vesicle	endosome-vesicle
Q3UW53	FAM129A	Protein Niban		unknown	Cytoplasm	Cytoplasm
Q3UZ39	LRRFIP1	Leucine-rich repeat flightless-interacting protein 1		Ribosome	Cytoplasm	Cytoplasm
Q3V009	TMED1	Transmembrane emp24 domain-containing protein 1		unknown	Golgi apparatus	Golgi apparatus
Q3V1G4	OLFML2B	Olfactomedin-like protein 2B		Plasma membrane		NF
Q3V1L4	NT5C2	Cytosolic purine 5'-nucleotidase		unknown		Cytoplasm
Q3V1T4	P3H1	Prolyl 3-hydroxylase 1		Plasma membrane		ER
Q3V2Q8	N4BP2L1	NEDD4-binding protein 2-like 1		unknown		NF
Q3V384	AFG1L	AFG1-like ATPase		Mitochondrion	Mitochondria	Mitochondria
Q3V3R1	MTHFD1L	Monofunctional C1-tetrahydrofolate synthase, mitochondrial	Mitochondrion	Mitochondrion	Mitochondria	Mitochondria
Q3V3R4	ITGA1	Integrin alpha-1	Plasma membrane	Plasma membrane		PM
Q3V4B5	COMMD6	COMM domain-containing protein 6		unknown		NF
Q3ZT31	SNX25	Sorting nexin-25		unknown		unknown
Q45VK7	DYNC2H1	Cytoplasmic dynein 2 heavy chain 1		unknown		unknown
Q499X9	MARS2	Methionine--tRNA ligase, mitochondrial		Mitochondrion	Mitochondria	Mitochondria
Q4FK66	PRPF38A	Pre-mRNA-splicing factor 38A		unknown		ER
Q4KMM3	OXR1	Oxidation resistance protein 1		unknown		Cytoplasm
Q4PJX1	ODR4	Protein odr-4 homolog		Endoplasmic reticulum	ER	ER
Q4PZA2	ECE1	Endothelin-converting enzyme 1		Plasma membrane	endosome-vesicle	endosome-vesicle
Q4U2R1	HERC2	E3 ubiquitin-protein ligase HERC2		unknown		Translation
Q4VA53	PDS5B	Sister chromatid cohesion protein PDS5 homolog B		unknown	Nucleus	Nucleus
Q4VAA2	CDV3	Protein CDV3		unknown	Cytoplasm	Cytoplasm
Q4VAE3	TMEM65	Transmembrane protein 65		Mitochondrion	Mitochondria	Mitochondria
Q4VBD2	TAPT1	Transmembrane anterior posterior transformation protein 1		Endoplasmic reticulum		ER
Q4VBF2	R3HDM4	R3H domain-containing protein 4		unknown		Translation
Q4VGL6	RC3H1	Roquin-1		unknown		Golgi apparatus
Q501J2	FAM173A	Protein N-lysine methyltransferase FAM173A		Mitochondrion		NF
Q501J6	DDX17	Probable ATP-dependent RNA helicase DDX17		unknown	Nucleus	Nucleus
Q505B7	ZBTB8OS	Protein archease		Cytosol		Cytoplasm
Q505D7	OPA3	Optic atrophy 3 protein homolog		Mitochondrion		Mitochondria
Q505F5	LRRC47	Leucine-rich repeat-containing protein 47		unknown		Translation
Q52KI8	SRRM1	Serine/arginine repetitive matrix protein 1		unknown		LD
Q566J8	COQ8B	Atypical kinase COQ8B, mitochondrial		unknown	Mitochondria	Mitochondria
Q569Z5	DDX46	Probable ATP-dependent RNA helicase DDX46		unknown	Nucleus	Nucleus
Q569Z6	THRAP3	Thyroid hormone receptor-associated protein 3		Nucleus		unknown
Q56A08	GPKOW	G-patch domain and KOW motifs-containing protein		unknown		unknown
Q570Y9	DEPTOR	DEP domain-containing mTOR-interacting protein		unknown		protein-complex
Q571E4	GALNS	N-acetylgalactosamine-6-sulfatase	Lysosome	Lysosome	Lysosome	Lysosome
Q571I9	ALDH16A1	Aldehyde dehydrogenase family 16 member A1		Proteasome		protein-complex
Q58A65	SPAG9	C-Jun-amino-terminal kinase-interacting protein 4		unknown	Cytoplasm	Cytoplasm
Q58NB6	DHRS9	Dehydrogenase/reductase SDR family member 9		Endoplasmic reticulum		NF
Q59J78	NDUFAF2	NADH dehydrogenase [ubiquinone] 1 alpha subcomplex assembly factor 2	Mitochondrion	Mitochondrion	Mitochondria	Mitochondria
Q5BL07	PEX1	Peroxisome biogenesis factor 1		Peroxisome		LD
Q5BLK4	TUT7	Terminal uridylyltransferase 7		unknown	Translation	Translation
Q5DU37	ZFYVE26	Zinc finger FYVE domain-containing protein 26		unknown		unknown
Q5EG47	PRKAA1	5'-AMP-activated protein kinase catalytic subunit alpha-1		unknown	protein-complex	protein-complex
Q5F2E7	NUFIP2	Nuclear fragile X mental retardation-interacting protein 2		unknown		ER
Q5F2E8	TAOK1	Serine/threonine-protein kinase TAO1		unknown		Translation
Q5F2F2	ABHD15	Protein ABHD15		Endoplasmic reticulum		ER
Q5FWK3	ARHGAP1	Rho GTPase-activating protein 1		unknown		Cytoplasm
Q5H8C4	VPS13A	Vacuolar protein sorting-associated protein 13A		unknown	LD	Cytoplasm
Q5HZI1	MTUS1	Microtubule-associated tumor suppressor 1 homolog		unknown		NF
Q5HZI9	SLC25A51	Solute carrier family 25 member 51		Mitochondrion	Mitochondria	Mitochondria
Q5I012	SLC38A10	Putative sodium-coupled neutral amino acid transporter 10		unknown	PM	Golgi apparatus
Q5IRJ6	SLC30A9	Zinc transporter 9		Mitochondrion		Mitochondria
Q5KU39	VPS41	Vacuolar protein sorting-associated protein 41 homolog		unknown		endosome-vesicle
Q5NCE8	MRS2	Magnesium transporter MRS2 homolog, mitochondrial		Mitochondrion		NF
Q5NCF2	TRAPPC1	Trafficking protein particle complex subunit 1		Ribosome	protein-complex	protein-complex
Q5NCX5	NEURL4	Neuralized-like protein 4		unknown		Cytoplasm
Q5ND34	WDR81	WD repeat-containing protein 81		unknown		endosome-vesicle
Q5ND52	MRM3	rRNA methyltransferase 3, mitochondrial		unknown	Mitochondria	Mitochondria
Q5RKZ7	MOCS1	Molybdenum cofactor biosynthesis protein 1		Mitochondrion		Mitochondria
Q5SF07	IGF2BP2	Insulin-like growth factor 2 mRNA-binding protein 2		Ribosome		PM
Q5SNZ0	CCDC88A	Girdin		unknown		protein-complex
Q5SRX1	TOM1L2	TOM1-like protein 2		unknown		Cytoplasm
Q5SSH7	ZZEF1	Zinc finger ZZ-type and EF-hand domain-containing protein 1		Proteasome		unknown
Q5SSK3	TEFM	Transcription elongation factor, mitochondrial		Mitochondrion		unknown
Q5SSW2	PSME4	Proteasome activator complex subunit 4		unknown	protein-complex	protein-complex
Q5SUC9	SCO1	Protein SCO1 homolog, mitochondrial	Mitochondrion	Mitochondrion	Mitochondria	Mitochondria
Q5SUF2	LUC7L3	Luc7-like protein 3		unknown		unknown
Q5SUR0	PFAS	Phosphoribosylformylglycinamidine synthase		Cytosol		Cytoplasm
Q5SV80	MYO19	Unconventional myosin-XIX		Mitochondrion		unknown
Q5SVR0	TBC1D9B	TBC1 domain family member 9B		unknown		Cytoplasm
Q5SW19	CLUH	Clustered mitochondria protein homolog		unknown	endosome-vesicle	Cytoplasm
Q5SWD9	TSR1	Pre-rRNA-processing protein TSR1 homolog		unknown		Translation
Q5SWT3	SLC25A35	Solute carrier family 25 member 35	Mitochondrion	Mitochondrion	Mitochondria	Mitochondria
Q5SWU9	ACACA	Acetyl-CoA carboxylase 1		Proteasome	protein-complex	protein-complex
Q5SX19	PIGL	N-acetylglucosaminyl-phosphatidylinositol de-N-acetylase		Endoplasmic reticulum		NF
Q5SYD0	MYO1D	Unconventional myosin-Id		unknown		Nucleus
Q5SYH2	TMEM199	Transmembrane protein 199		Endoplasmic reticulum	ER	ER
Q5SYL3	KIAA0100	Protein KIAA0100		Endoplasmic reticulum	ER	ER
Q5U3K5	RABL6	Rab-like protein 6		unknown		protein-complex
Q5U419	MFSD3	Major facilitator superfamily domain-containing protein 3		Endoplasmic reticulum		NF
Q5U458	DNAJC11	DnaJ homolog subfamily C member 11		Mitochondrion	Mitochondria	Mitochondria
Q5U4D8	SLC5A6	Sodium-dependent multivitamin transporter		Golgi apparatus		unknown
Q5U5M8	BLOC1S3	Biogenesis of lysosome-related organelles complex 1 subunit 3		unknown	Golgi apparatus	endosome-vesicle
Q5XG73	ACBD5	Acyl-CoA-binding domain-containing protein 5	Peroxisome	Peroxisome		Peroxisome
Q5XJY4	PARL	Presenilins-associated rhomboid-like protein, mitochondrial	Mitochondrion	Mitochondrion	Mitochondria	Mitochondria
Q5XJY5	ARCN1	Coatomer subunit delta		unknown	endosome-vesicle	endosome-vesicle
Q5XKN4	JAGN1	Protein jagunal homolog 1		Endoplasmic reticulum		unknown
Q60575	KIF1B	Kinesin-like protein KIF1B		unknown		endosome-vesicle
Q60590	ORM1	Alpha-1-acid glycoprotein 1		Endoplasmic reticulum		ER
Q60597	OGDH	2-oxoglutarate dehydrogenase, mitochondrial	Mitochondrion	Mitochondrion	Mitochondria	Mitochondria
Q60598	CTTN	Src substrate cortactin		unknown		endosome-vesicle
Q60605	MYL6	Myosin light polypeptide 6		unknown		Cytoplasm
Q60631	GRB2	Growth factor receptor-bound protein 2		unknown		Cytoplasm
Q60634	FLOT2	Flotillin-2		Lysosome		Lysosome
Q60648	GM2A	Ganglioside GM2 activator		Lysosome		Mitochondria
Q60649	CLPB	Caseinolytic peptidase B protein homolog	Mitochondrion	Mitochondrion	Mitochondria	Mitochondria
Q60668	HNRNPD	Heterogeneous nuclear ribonucleoprotein D0		Ribosome	Translation	Translation
Q60676	PPP5C	Serine/threonine-protein phosphatase 5		unknown	Cytoplasm	Cytoplasm
Q60692	PSMB6	Proteasome subunit beta type-6	Proteasome	Proteasome	protein-complex	protein-complex
Q60710	SAMHD1	Deoxynucleoside triphosphate triphosphohydrolase SAMHD1		unknown		unknown
Q60714	SLC27A1	Long-chain fatty acid transport protein 1		Endoplasmic reticulum		ER
Q60715	P4HA1	Prolyl 4-hydroxylase subunit alpha-1		Plasma membrane	ER	ER
Q60716	P4HA2	Prolyl 4-hydroxylase subunit alpha-2		Plasma membrane	ER	ER
Q60737	CSNK2A1	Casein kinase II subunit alpha		unknown		Nucleus
Q60739	BAG1	BAG family molecular chaperone regulator 1		Cytosol		Cytoplasm
Q60749	KHDRBS1	KH domain-containing, RNA-binding, signal transduction-associated protein 1		Nucleus	Nucleus	Nucleus
Q60759	GCDH	Glutaryl-CoA dehydrogenase, mitochondrial	Mitochondrion	Mitochondrion	Mitochondria	Mitochondria
Q60760	GRB10	Growth factor receptor-bound protein 10		unknown		LD
Q60767	LY75	Lymphocyte antigen 75		unknown	endosome-vesicle;Golgi apparatus	endosome-vesicle
Q60770	STXBP3	Syntaxin-binding protein 3		Plasma membrane	PM	PM
Q60772	CDKN2C	Cyclin-dependent kinase 4 inhibitor C		Cytosol	Cytoplasm	Cytoplasm
Q60790	RASA3	Ras GTPase-activating protein 3		Golgi apparatus	PM	PM
Q60809	CNOT7	CCR4-NOT transcription complex subunit 7		unknown	Nucleus	Nucleus
Q60823	AKT2	RAC-beta serine/threonine-protein kinase		Cytosol	Cytoplasm	Cytoplasm
Q60854	SERPINB6	Serpin B6	Cytosol	Cytosol		Cytoplasm
Q60860	LTC4S	Leukotriene C4 synthase		Endoplasmic reticulum		NF
Q60864	STIP1	Stress-induced-phosphoprotein 1		unknown	Cytoplasm	Cytoplasm
Q60865	CAPRIN1	Caprin-1		unknown		ER
Q60866	PTER	Phosphotriesterase-related protein		unknown		Cytoplasm
Q60870	REEP5	Receptor expression-enhancing protein 5		Endoplasmic reticulum	ER	ER
Q60875	ARHGEF2	Rho guanine nucleotide exchange factor 2		unknown		Translation
Q60902	EPS15L1	Epidermal growth factor receptor substrate 15-like 1		Plasma membrane		Cytoplasm
Q60930	VDAC2	Voltage-dependent anion-selective channel protein 2	Mitochondrion	Mitochondrion	Mitochondria	Mitochondria
Q60931	VDAC3	Voltage-dependent anion-selective channel protein 3	Mitochondrion	Mitochondrion		unknown
Q60932	VDAC1	Voltage-dependent anion-selective channel protein 1		Mitochondrion	Mitochondria	Mitochondria
Q60936	COQ8A	Atypical kinase COQ8A, mitochondrial	Mitochondrion	Mitochondrion	Mitochondria	Mitochondria
Q60960	KPNA1	Importin subunit alpha-5		unknown		Cytoplasm
Q60967	PAPSS1	Bifunctional 3'-phosphoadenosine 5'-phosphosulfate synthase 1		Cytosol		Cytoplasm
Q60973	RBBP7	Histone-binding protein RBBP7		Nucleus		Cytoplasm
Q60994	ADIPOQ	Adiponectin		Endoplasmic reticulum	ER	ER
Q60996	PPP2R5C	Serine/threonine-protein phosphatase 2A 56 kDa regulatory subunit gamma isoform		unknown	Cytoplasm	Cytoplasm
Q61009	SCARB1	Scavenger receptor class B member 1		unknown		LD
Q61016	GNG7	Guanine nucleotide-binding protein G(I)/G(S)/G(O) subunit gamma-7		Plasma membrane		NF
Q61024	ASNS	Asparagine synthetase [glutamine-hydrolyzing]		Cytosol	Cytoplasm	Cytoplasm
Q61029	TMPO	Lamina-associated polypeptide 2, isoforms beta/delta/epsilon/gamma		Nucleus	Nucleus	Nucleus
Q61036	PAK3	Serine/threonine-protein kinase PAK 3		unknown		Cytoplasm
Q61037	TSC2	Tuberin		unknown	Cytoplasm	Cytoplasm
Q61070	EI24	Etoposide-induced protein 2.4		Endoplasmic reticulum	ER	ER
Q61072	ADAM9	Disintegrin and metalloproteinase domain-containing protein 9		Plasma membrane		unknown
Q61074	PPM1G	Protein phosphatase 1G		Cytosol		Cytoplasm
Q61081	CDC37	Hsp90 co-chaperone Cdc37		unknown	Cytoplasm	Cytoplasm
Q61097	KSR1	Kinase suppressor of Ras 1		unknown		NF
Q61102	ABCB7	ATP-binding cassette sub-family B member 7, mitochondrial		Mitochondrion	Mitochondria	Mitochondria
Q61112	SDF4	45 kDa calcium-binding protein		unknown	Golgi apparatus	Golgi apparatus
Q61140	BCAR1	Breast cancer anti-estrogen resistance protein 1		unknown		Cytoplasm
Q61147	CP	Ceruloplasmin		unknown		NF
Q61151	PPP2R5E	Serine/threonine-protein phosphatase 2A 56 kDa regulatory subunit epsilon isoform		unknown	Cytoplasm	Cytoplasm
Q61166	MAPRE1	Microtubule-associated protein RP/EB family member 1		unknown	Cytoplasm	Cytoplasm
Q61187	TSG101	Tumor susceptibility gene 101 protein		unknown	Cytoplasm	Cytoplasm
Q61189	CLNS1A	Methylosome subunit pICln		unknown	protein-complex	Cytoplasm
Q61191	HCFC1	Host cell factor 1		unknown	Nucleus	Nucleus
Q61194	PIK3C2A	Phosphatidylinositol 4-phosphate 3-kinase C2 domain-containing subunit alpha		unknown		endosome-vesicle
Q61205	PAFAH1B3	Platelet-activating factor acetylhydrolase IB subunit gamma	Cytosol	Cytosol		unknown
Q61206	PAFAH1B2	Platelet-activating factor acetylhydrolase IB subunit beta		Cytosol	Cytoplasm	Cytoplasm
Q61207	PSAP	Prosaposin		Lysosome		ER
Q61210	ARHGEF1	Rho guanine nucleotide exchange factor 1		unknown	Cytoplasm	Cytoplasm
Q61211	EIF2D	Eukaryotic translation initiation factor 2D		unknown	Translation	Translation
Q61214	DYRK1A	Dual specificity tyrosine-phosphorylation-regulated kinase 1A		unknown	Cytoplasm	Cytoplasm
Q61216	MRE11	Double-strand break repair protein MRE11		unknown	Nucleus	Nucleus
Q61235	SNTB2	Beta-2-syntrophin		Golgi apparatus	PM	PM
Q61249	IGBP1	Immunoglobulin-binding protein 1		Cytosol	Cytoplasm	Cytoplasm
Q61285	ABCD2	ATP-binding cassette sub-family D member 2	Peroxisome	Peroxisome	Peroxisome	Peroxisome
Q61316	HSPA4	Heat shock 70 kDa protein 4		Cytosol	Cytoplasm	Cytoplasm
Q61334	BCAP29	B-cell receptor-associated protein 29		Endoplasmic reticulum		NF
Q61335	BCAP31	B-cell receptor-associated protein 31	Endoplasmic reticulum	Endoplasmic reticulum	ER	ER
Q61337	BAD	Bcl2-associated agonist of cell death		unknown		PM
Q61387	COX7A2L	Cytochrome c oxidase subunit 7A-related protein, mitochondrial		Mitochondrion		LD
Q61398	PCOLCE	Procollagen C-endopeptidase enhancer 1		Golgi apparatus		Nucleus
Q61409	PDE3B	cGMP-inhibited 3',5'-cyclic phosphodiesterase B		Endoplasmic reticulum	ER	ER
Q61425	HADH	Hydroxyacyl-coenzyme A dehydrogenase, mitochondrial	Mitochondrion	Mitochondrion	Mitochondria	Mitochondria
Q61490	ALCAM	CD166 antigen		Golgi apparatus		LD
Q61510	TRIM25	E3 ubiquitin/ISG15 ligase TRIM25		unknown		Translation
Q61543	GLG1	Golgi apparatus protein 1	Golgi apparatus	Golgi apparatus	Golgi apparatus	Golgi apparatus
Q61545	EWSR1	RNA-binding protein EWS		Ribosome		Cytoplasm
Q61550	RAD21	Double-strand-break repair protein rad21 homolog		Nucleus		Nucleus
Q61553	FSCN1	Fascin		Cytosol	Cytoplasm	Cytoplasm
Q61554	FBN1	Fibrillin-1		unknown		LD
Q61559	FCGRT	IgG receptor FcRn large subunit p51		unknown		endosome-vesicle
Q61576	FKBP10	Peptidyl-prolyl cis-trans isomerase FKBP10		Plasma membrane	ER	ER
Q61578	FDXR	NADPH:adrenodoxin oxidoreductase, mitochondrial	Mitochondrion	Mitochondrion	Mitochondria	Mitochondria
Q61581	IGFBP7	Insulin-like growth factor-binding protein 7		Plasma membrane	Golgi apparatus	Golgi apparatus
Q61584	FXR1	Fragile X mental retardation syndrome-related protein 1		unknown		ER
Q61586	GPAM	Glycerol-3-phosphate acyltransferase 1, mitochondrial		Mitochondrion	Mitochondria	Mitochondria
Q61595	KTN1	Kinectin		Endoplasmic reticulum	ER	ER
Q61598	GDI2	Rab GDP dissociation inhibitor beta		Cytosol	Cytoplasm	Cytoplasm
Q61599	ARHGDIB	Rho GDP-dissociation inhibitor 2	Cytosol	Cytosol		unknown
Q61646	HP	Haptoglobin		Endoplasmic reticulum		ER
Q61655	DDX19A	ATP-dependent RNA helicase DDX19A		unknown		NF
Q61656	DDX5	Probable ATP-dependent RNA helicase DDX5		unknown	Nucleus	Nucleus
Q61686	CBX5	Chromobox protein homolog 5	Nucleus	Nucleus		unknown
Q61687	ATRX	Transcriptional regulator ATRX	Nucleus	Nucleus	Nucleus	Nucleus
Q61696	HSPA1A	Heat shock 70 kDa protein 1A		unknown		NF
Q61699	HSPH1	Heat shock protein 105 kDa		Cytosol	Cytoplasm	Cytoplasm
Q61712	DNAJC1	DnaJ homolog subfamily C member 1		Endoplasmic reticulum		Mitochondria
Q61733	MRPS31	28S ribosomal protein S31, mitochondrial	Mitochondrion	Mitochondrion	Mitochondria	Mitochondria
Q61735	CD47	Leukocyte surface antigen CD47	Plasma membrane	Plasma membrane		NF
Q61738	ITGA7	Integrin alpha-7		Plasma membrane	PM	PM
Q61739	ITGA6	Integrin alpha-6		Plasma membrane	PM	PM
Q61749	EIF2B4	Translation initiation factor eIF-2B subunit delta		unknown	Translation	Translation
Q61753	PHGDH	D-3-phosphoglycerate dehydrogenase		Cytosol	Cytoplasm	Cytoplasm
Q61768	KIF5B	Kinesin-1 heavy chain		unknown	Cytoplasm	Cytoplasm
Q61771	KIF3B	Kinesin-like protein KIF3B		unknown		Cytoplasm
Q61792	LASP1	LIM and SH3 domain protein 1		Cytosol	Cytoplasm	Cytoplasm
Q61810	LTBP3	Latent-transforming growth factor beta-binding protein 3		Endoplasmic reticulum		Peroxisome
Q61823	PDCD4	Programmed cell death protein 4		unknown		Translation
Q61879	MYH10	Myosin-10		unknown	protein-complex	protein-complex
Q61937	NPM1	Nucleophosmin		unknown	Nucleus	Nucleus
Q61941	NNT	NAD(P) transhydrogenase, mitochondrial	Mitochondrion	Mitochondrion	Mitochondria	Mitochondria
Q61990	PCBP2	Poly(rC)-binding protein 2		unknown	Cytoplasm	Cytoplasm
Q62009	POSTN	Periostin		unknown		Nucleus
Q62036	CEP131	Centrosomal protein of 131 kDa		unknown		Golgi apparatus
Q62048	PEA15	Astrocytic phosphoprotein PEA-15		Cytosol	Cytoplasm	Cytoplasm
Q62059	VCAN	Versican core protein		unknown		LD
Q62074	PRKCI	Protein kinase C iota type		unknown		unknown
Q62077	PLCG1	1-phosphatidylinositol 4,5-bisphosphate phosphodiesterase gamma-1		unknown		unknown
Q62086	PON2	Serum paraoxonase/arylesterase 2		Endoplasmic reticulum	ER	ER
Q62093	SRSF2	Serine/arginine-rich splicing factor 2		unknown		unknown
Q62130	PTPN14	Tyrosine-protein phosphatase non-receptor type 14		unknown		Cytoplasm
Q62165	DAG1	Dystroglycan		unknown	PM	PM
Q62167	DDX3X	ATP-dependent RNA helicase DDX3X		unknown		Translation
Q62186	SSR4	Translocon-associated protein subunit delta	Endoplasmic reticulum	Endoplasmic reticulum	ER	ER
Q62188	DPYSL3	Dihydropyrimidinase-related protein 3		unknown	Cytoplasm	Cytoplasm
Q62189	SNRPA	U1 small nuclear ribonucleoprotein A		unknown	Nucleus	Nucleus
Q62230	SIGLEC1	Sialoadhesin		Plasma membrane		unknown
Q62241	SNRPC	U1 small nuclear ribonucleoprotein C		unknown	Nucleus	Nucleus
Q62261	SPTBN1	Spectrin beta chain, non-erythrocytic 1		unknown		protein-complex
Q62264	THRSP	Thyroid hormone-inducible hepatic protein		Cytosol		Cytoplasm
Q62313	TGOLN1	Trans-Golgi network integral membrane protein 1		unknown		NF
Q62318	TRIM28	Transcription intermediary factor 1-beta		unknown	Nucleus	Nucleus
Q62348	TSN	Translin		unknown		Cytoplasm
Q62351	TFRC	Transferrin receptor protein 1		unknown	endosome-vesicle	endosome-vesicle
Q62376	SNRNP70	U1 small nuclear ribonucleoprotein 70 kDa		Nucleus		Nucleus
Q62384	ZPR1	Zinc finger protein ZPR1		Cytosol		Cytoplasm
Q62417	SORBS1	Sorbin and SH3 domain-containing protein 1		unknown		Cytoplasm
Q62418	DBNL	Drebrin-like protein		Cytosol		Cytoplasm
Q62419	SH3GL1	Endophilin-A2		unknown	Cytoplasm	Cytoplasm
Q62422	OSTF1	Osteoclast-stimulating factor 1		Cytosol	Cytoplasm	Cytoplasm
Q62425	NDUFA4	Cytochrome c oxidase subunit NDUFA4	Mitochondrion	Mitochondrion		Mitochondria
Q62426	CSTB	Cystatin-B	Cytosol	Cytosol	Cytoplasm	Cytoplasm
Q62433	NDRG1	Protein NDRG1		unknown	Cytoplasm	Cytoplasm
Q62446	FKBP3	Peptidyl-prolyl cis-trans isomerase FKBP3		Ribosome		Translation
Q62448	EIF4G2	Eukaryotic translation initiation factor 4 gamma 2		unknown		Golgi apparatus
Q62465	VAT1	Synaptic vesicle membrane protein VAT-1 homolog		unknown		Translation
Q62523	ZYX	Zyxin		unknown		Cytoplasm
Q63829	COMMD3	COMM domain-containing protein 3		unknown	protein-complex	protein-complex
Q63844	MAPK3	Mitogen-activated protein kinase 3		unknown		Cytoplasm
Q63918	CAVIN2	Caveolae-associated protein 2		unknown	LD	LD
Q63932	MAP2K2	Dual specificity mitogen-activated protein kinase kinase 2		unknown	Cytoplasm	Cytoplasm
Q64008	RAB34	Ras-related protein Rab-34		Plasma membrane		NF
Q64010	CRK	Adapter molecule crk		Cytosol		Cytoplasm
Q64012	RALY	RNA-binding protein Raly		Nucleus	Nucleus	Nucleus
Q64092	TFE3	Transcription factor E3		unknown	Cytoplasm	Cytoplasm
Q64105	SPR	Sepiapterin reductase		Cytosol	Cytoplasm	Cytoplasm
Q64133	MAOA	Amine oxidase [flavin-containing] A		Mitochondrion	Mitochondria	Mitochondria
Q64152	BTF3	Transcription factor BTF3		Ribosome	Translation	Translation
Q64191	AGA	N(4)-(beta-N-acetylglucosaminyl)-L-asparaginase		unknown	Lysosome	Lysosome
Q64213	SF1	Splicing factor 1		unknown		Cytoplasm
Q64310	SURF4	Surfeit locus protein 4		unknown	ER	ER
Q64331	MYO6	Unconventional myosin-VI		unknown		Cytoplasm
Q64364	CDKN2A	Tumor suppressor ARF		unknown		Cytoplasm
Q64373	BCL2L1	Bcl-2-like protein 1		unknown		NF
Q64378	FKBP5	Peptidyl-prolyl cis-trans isomerase FKBP5		unknown		Cytoplasm
Q64429	CYP1B1	Cytochrome P450 1B1		Plasma membrane		NF
Q64430	ATP7A	Copper-transporting ATPase 1		unknown		Golgi apparatus
Q64433	HSPE1	10 kDa heat shock protein, mitochondrial	Mitochondrion	Mitochondrion	Mitochondria	Mitochondria
Q64435	UGT1A6	UDP-glucuronosyltransferase 1-6		Endoplasmic reticulum		NF
Q64437	ADH7	Alcohol dehydrogenase class 4 mu/sigma chain		Cytosol		NF
Q64442	SORD	Sorbitol dehydrogenase		Cytosol		unknown
Q64449	MRC2	C-type mannose receptor 2		Plasma membrane	endosome-vesicle	endosome-vesicle
Q64511	TOP2B	DNA topoisomerase 2-beta		Nucleus	Nucleus	Nucleus
Q64514	TPP2	Tripeptidyl-peptidase 2		unknown		Translation
Q64516	GK	Glycerol kinase		unknown	Mitochondria	Mitochondria
Q64521	GPD2	Glycerol-3-phosphate dehydrogenase, mitochondrial	Mitochondrion	Mitochondrion	Mitochondria	Mitochondria
Q64674	SRM	Spermidine synthase		Cytosol		Cytoplasm
Q64727	VCL	Vinculin		Cytosol		Cytoplasm
Q64735	CR1L	Complement component receptor 1-like protein		Golgi apparatus		NF
Q64737	GART	Trifunctional purine biosynthetic protein adenosine-3		Cytosol	Cytoplasm	Cytoplasm
Q64FW2	RETSAT	All-trans-retinol 13,14-reductase		Endoplasmic reticulum	ER	ER
Q66GT5	PTPMT1	Phosphatidylglycerophosphatase and protein-tyrosine phosphatase 1		Mitochondrion		unknown
Q66T02	PLEKHG5	Pleckstrin homology domain-containing family G member 5		unknown		NF
Q67FY2	BCL9L	B-cell CLL/lymphoma 9-like protein		unknown	Nucleus	Nucleus
Q68FD5	CLTC	Clathrin heavy chain 1		unknown	protein-complex	protein-complex
Q68FE6	RIPOR1	Rho family-interacting cell polarization regulator 1		unknown		Cytoplasm
Q68FF6	GIT1	ARF GTPase-activating protein GIT1		unknown		unknown
Q68FL4	AHCYL2	Putative adenosylhomocysteinase 3		unknown	Cytoplasm	Cytoplasm
Q68FL6	MARS	Methionine--tRNA ligase, cytoplasmic		Proteasome		Translation
Q69ZN6	GNPTAB	N-acetylglucosamine-1-phosphotransferase subunits alpha/beta		Plasma membrane		unknown
Q69ZN7	MYOF	Myoferlin		Plasma membrane	endosome-vesicle	endosome-vesicle
Q69ZP3	PNKD	Probable hydrolase PNKD		unknown	Mitochondria	Mitochondria
Q69ZQ1	MYORG	Myogenesis-regulating glycosidase		Plasma membrane		PM
Q69ZQ2	ISY1	Pre-mRNA-splicing factor ISY1 homolog		Nucleus		unknown
Q69ZR2	HECTD1	E3 ubiquitin-protein ligase HECTD1		unknown		unknown
Q69ZS7	HBS1L	HBS1-like protein		unknown		unknown
Q69ZW3	EHBP1	EH domain-binding protein 1		Golgi apparatus		Cytoplasm
Q69ZZ6	TMCC1	Transmembrane and coiled-coil domains protein 1		Endoplasmic reticulum	ER	ER
Q6A009	LTN1	E3 ubiquitin-protein ligase listerin		unknown		Translation
Q6A026	PDS5A	Sister chromatid cohesion protein PDS5 homolog A		unknown	Nucleus	Nucleus
Q6A065	CEP170	Centrosomal protein of 170 kDa		unknown		Translation
Q6A068	CDC5L	Cell division cycle 5-like protein		Nucleus		Mitochondria
Q6A078	CEP290	Centrosomal protein of 290 kDa		unknown		NF
Q6A098	SECISBP2L	Selenocysteine insertion sequence-binding protein 2-like		unknown		ER
Q6A0A2	LARP4B	La-related protein 4B		unknown		ER
Q6A0A9	FAM120A	Constitutive coactivator of PPAR-gamma-like protein 1		Ribosome	PM	ER
Q6A4J8	USP7	Ubiquitin carboxyl-terminal hydrolase 7		unknown		protein-complex
Q6DFW4	NOP58	Nucleolar protein 58		Nucleus		unknown
Q6DID3	SCAF8	Protein SCAF8		unknown		NF
Q6DID7	WLS	Protein wntless homolog		Endoplasmic reticulum	ER	ER
Q6DVA0	LEMD2	LEM domain-containing protein 2		Plasma membrane	ER	ER
Q6GQR8	ZNF329	Zinc finger protein 329		unknown		NF
Q6GQT9	NOMO1	Nodal modulator 1		Endoplasmic reticulum		Mitochondria
Q6GU68	ISLR	Immunoglobulin superfamily containing leucine-rich repeat protein		Plasma membrane		Cytoplasm
Q6GV12	KDSR	3-ketodihydrosphingosine reductase		unknown	ER	ER
Q6IRU2	TPM4	Tropomyosin alpha-4 chain		Cytosol		Cytoplasm
Q6IRU5	CLTB	Clathrin light chain B		unknown		Cytoplasm
Q6KAR6	EXOC3	Exocyst complex component 3		unknown		endosome-vesicle
Q6NS82	RETREG2	Reticulophagy regulator 2		Endoplasmic reticulum		ER
Q6NSR3	ADCK2	Uncharacterized aarF domain-containing protein kinase 2		Mitochondrion		NF
Q6NSR8	NPEPL1	Probable aminopeptidase NPEPL1		unknown		Cytoplasm
Q6NSU3	GLT8D1	Glycosyltransferase 8 domain-containing protein 1		unknown		unknown
Q6NTA4	RRAGB	Ras-related GTP-binding protein B		unknown		NF
Q6NV83	U2SURP	U2 snRNP-associated SURP motif-containing protein		unknown	Nucleus	Nucleus
Q6NVF9	CPSF6	Cleavage and polyadenylation specificity factor subunit 6		unknown		Cytoplasm
Q6NWW9	FNDC3B	Fibronectin type III domain-containing protein 3B		Plasma membrane		ER
Q6NXJ0	WWC2	Protein WWC2		unknown		Translation
Q6NZB0	DNAJC8	DnaJ homolog subfamily C member 8		unknown		Cytoplasm
Q6NZC7	SEC23IP	SEC23-interacting protein		unknown		unknown
Q6NZF1	ZC3H11A	Zinc finger CCCH domain-containing protein 11A		unknown		unknown
Q6NZJ6	EIF4G1	Eukaryotic translation initiation factor 4 gamma 1		Ribosome	Translation	Translation
Q6NZN0	RBM26	RNA-binding protein 26		unknown	Nucleus	Nucleus
Q6P069	SRI	Sorcin		Cytosol	Cytoplasm	Cytoplasm
Q6P073	UBE2J2	Ubiquitin-conjugating enzyme E2 J2		Plasma membrane		NF
Q6P1B1	XPNPEP1	Xaa-Pro aminopeptidase 1		Cytosol	Cytoplasm	Cytoplasm
Q6P1F6	PPP2R2A	Serine/threonine-protein phosphatase 2A 55 kDa regulatory subunit B alpha isoform		unknown	Cytoplasm	Cytoplasm
Q6P1G0	HEATR6	HEAT repeat-containing protein 6		unknown		Cytoplasm
Q6P1H6	ANKLE2	Ankyrin repeat and LEM domain-containing protein 2	Endoplasmic reticulum	Endoplasmic reticulum	ER	ER
Q6P2B1	TNPO3	Transportin-3		unknown		Cytoplasm
Q6P3A8	BCKDHB	2-oxoisovalerate dehydrogenase subunit beta, mitochondrial		Mitochondrion	Mitochondria	Mitochondria
Q6P3B9	RBFA	Putative ribosome-binding factor A, mitochondrial	Mitochondrion	Mitochondrion	Mitochondria	Mitochondria
Q6P3D0	NUDT16	U8 snoRNA-decapping enzyme		unknown		Cytoplasm
Q6P4T1	SNX19	Sorting nexin-19		Endoplasmic reticulum		unknown
Q6P4T2	SNRNP200	U5 small nuclear ribonucleoprotein 200 kDa helicase		unknown	Nucleus	Nucleus
Q6P542	ABCF1	ATP-binding cassette sub-family F member 1		unknown	Translation	Translation
Q6P549	INPPL1	Phosphatidylinositol 3,4,5-trisphosphate 5-phosphatase 2		unknown	Cytoplasm	Cytoplasm
Q6P5B0	RRP12	RRP12-like protein		unknown		Nucleus
Q6P5D3	DHX57	Putative ATP-dependent RNA helicase DHX57		unknown		Cytoplasm
Q6P5E4	UGGT1	UDP-glucose:glycoprotein glucosyltransferase 1	Endoplasmic reticulum	Endoplasmic reticulum	ER	ER
Q6P5E6	GGA2	ADP-ribosylation factor-binding protein GGA2		unknown		Cytoplasm
Q6P5F7	TTYH3	Protein tweety homolog 3		Lysosome		Mitochondria
Q6P5F9	XPO1	Exportin-1		unknown		Cytoplasm
Q6P6I6	POLR2M	DNA-directed RNA polymerase II subunit GRINL1A		unknown		unknown
Q6P6J9	TXNDC15	Thioredoxin domain-containing protein 15		unknown	ER	ER
Q6P6M5	PEX11G	Peroxisomal membrane protein 11C		unknown		NF
Q6P6M7	SEPSECS	O-phosphoseryl-tRNA(Sec) selenium transferase		unknown		Cytoplasm
Q6P8I4	PCNP	PEST proteolytic signal-containing nuclear protein		unknown		Cytoplasm
Q6P8M1	TATDN1	Putative deoxyribonuclease TATDN1		unknown		Cytoplasm
Q6P8X1	SNX6	Sorting nexin-6		unknown	endosome-vesicle	endosome-vesicle
Q6P9J9	ANO6	Anoctamin-6		Plasma membrane		endosome-vesicle
Q6P9Q4	FHOD1	FH1/FH2 domain-containing protein 1		unknown		unknown
Q6P9Q6	FKBP15	FK506-binding protein 15		unknown	endosome-vesicle	endosome-vesicle
Q6P9R2	OXSR1	Serine/threonine-protein kinase OSR1		unknown	Cytoplasm	Cytoplasm
Q6P9R4	ARHGEF18	Rho guanine nucleotide exchange factor 18		unknown		LD
Q6P9S0	MTSS2	Protein MTSS 2		unknown		Cytoplasm
Q6PA06	ATL2	Atlastin-2		Endoplasmic reticulum	ER	ER
Q6PAM1	TXLNA	Alpha-taxilin		unknown		endosome-vesicle
Q6PAR5	GAPVD1	GTPase-activating protein and VPS9 domain-containing protein 1		unknown		Cytoplasm
Q6PB44	PTPN23	Tyrosine-protein phosphatase non-receptor type 23		unknown		Cytoplasm
Q6PB66	LRPPRC	Leucine-rich PPR motif-containing protein, mitochondrial	Mitochondrion	Mitochondrion	Mitochondria	Mitochondria
Q6PB70	ANO8	Anoctamin-8		Endoplasmic reticulum		NF
Q6PB93	GALNT2	Polypeptide N-acetylgalactosaminyltransferase 2	Golgi apparatus	Golgi apparatus	Golgi apparatus	Golgi apparatus
Q6PCP5	MFF	Mitochondrial fission factor		Mitochondrion	Mitochondria	Mitochondria
Q6PD03	PPP2R5A	Serine/threonine-protein phosphatase 2A 56 kDa regulatory subunit alpha isoform		unknown	Cytoplasm	Cytoplasm
Q6PD19	ARMH3	Armadillo-like helical domain-containing protein 3		unknown		Cytoplasm
Q6PD26	PIGS	GPI transamidase component PIG-S	Endoplasmic reticulum	Endoplasmic reticulum	ER	ER
Q6PDG5	SMARCC2	SWI/SNF complex subunit SMARCC2		Nucleus		Nucleus
Q6PDH0	PHLDB1	Pleckstrin homology-like domain family B member 1		unknown	Cytoplasm	endosome-vesicle
Q6PDI5	ECPAS	Proteasome adapter and scaffold protein ECM29		Proteasome	protein-complex	protein-complex
Q6PDL0	DYNC1LI2	Cytoplasmic dynein 1 light intermediate chain 2		Proteasome	protein-complex	protein-complex
Q6PDM2	SRSF1	Serine/arginine-rich splicing factor 1		unknown	Nucleus	Nucleus
Q6PDQ2	CHD4	Chromodomain-helicase-DNA-binding protein 4	Nucleus	Nucleus		unknown
Q6PDY2	ADO	2-aminoethanethiol dioxygenase		unknown		Cytoplasm
Q6PE01	SNRNP40	U5 small nuclear ribonucleoprotein 40 kDa protein		Nucleus		unknown
Q6PE15	ABHD10	Mycophenolic acid acyl-glucuronide esterase, mitochondrial	Mitochondrion	Mitochondrion	Mitochondria	Mitochondria
Q6PEM6	GRAMD2B	GRAM domain-containing protein 2B		Endoplasmic reticulum		ER
Q6PER3	MAPRE3	Microtubule-associated protein RP/EB family member 3		unknown		Cytoplasm
Q6PF93	PIK3C3	Phosphatidylinositol 3-kinase catalytic subunit type 3		unknown	protein-complex	protein-complex
Q6PFD9	NUP98	Nuclear pore complex protein Nup98-Nup96		Nucleus	Nucleus	Nucleus
Q6PFR5	TRA2A	Transformer-2 protein homolog alpha		unknown	Nucleus	Nucleus
Q6PGB6	NAA50	N-alpha-acetyltransferase 50		Ribosome		unknown
Q6PGC1	DHX29	ATP-dependent RNA helicase DHX29		unknown		ER
Q6PGC7	SLC35E3	Solute carrier family 35 member E3		Endoplasmic reticulum		NF
Q6PGF7	EXOC8	Exocyst complex component 8		unknown	protein-complex	protein-complex
Q6PGH1	BUD31	Protein BUD31 homolog		unknown		unknown
Q6PGH2	JPT2	Jupiter microtubule associated homolog 2		Cytosol	Cytoplasm	Cytoplasm
Q6PGL7	WASHC2	WASH complex subunit 2		unknown		NF
Q6PHN9	RAB35	Ras-related protein Rab-35		Plasma membrane		unknown
Q6PHQ8	NAA35	N-alpha-acetyltransferase 35, NatC auxiliary subunit		Ribosome		Translation
Q6PHS6	SNX13	Sorting nexin-13		Endoplasmic reticulum		ER
Q6PHU5	SORT1	Sortilin		unknown	endosome-vesicle	endosome-vesicle
Q6PHZ2	CAMK2D	Calcium/calmodulin-dependent protein kinase type II subunit delta		unknown	protein-complex	protein-complex
Q6PIE5	ATP1A2	Sodium/potassium-transporting ATPase subunit alpha-2		Plasma membrane		PM
Q6PIP5	NUDCD1	NudC domain-containing protein 1		unknown		Cytoplasm
Q6PIU9	UNCHARACTERIZED PROTEIN FLJ45252 HOMOLOG OS=MUS MUSCULUS OX=10090	Uncharacterized protein FLJ45252 homolog		unknown		NF
Q6PNC0	DMXL1	DmX-like protein 1		unknown		protein-complex
Q6Q477	ATP2B4	Plasma membrane calcium-transporting ATPase 4		Golgi apparatus	PM	PM
Q6Q899	DDX58	Probable ATP-dependent RNA helicase DDX58		unknown		unknown
Q6QD59	BNIP1	Vesicle transport protein SEC20		Endoplasmic reticulum	ER	ER
Q6QI06	RICTOR	Rapamycin-insensitive companion of mTOR		Ribosome	protein-complex	protein-complex
Q6R891	PPP1R9B	Neurabin-2		unknown	PM	PM
Q6S5C2	GNPTG	N-acetylglucosamine-1-phosphotransferase subunit gamma		unknown	Golgi apparatus	Golgi apparatus
Q6TEK5	VKORC1L1	Vitamin K epoxide reductase complex subunit 1-like protein 1		unknown	ER	ER
Q6X893	SLC44A1	Choline transporter-like protein 1		Golgi apparatus		PM
Q6Y685	TACC1	Transforming acidic coiled-coil-containing protein 1		Plasma membrane		PM
Q6Y7W8	GIGYF2	GRB10-interacting GYF protein 2		unknown		ER
Q6ZPE2	SBF1	Myotubularin-related protein 5		Ribosome		Translation
Q6ZPJ0	TEX2	Testis-expressed protein 2		Endoplasmic reticulum		ER
Q6ZPJ3	UBE2O	(E3-independent) E2 ubiquitin-conjugating enzyme UBE2O		unknown		unknown
Q6ZPQ6	PITPNM2	Membrane-associated phosphatidylinositol transfer protein 2		Endoplasmic reticulum		NF
Q6ZPR5	SMPD4	Sphingomyelin phosphodiesterase 4		Endoplasmic reticulum	Nucleus	ER
Q6ZPR6	IBTK	Inhibitor of Bruton tyrosine kinase		unknown		ER
Q6ZQ08	CNOT1	CCR4-NOT transcription complex subunit 1		unknown		endosome-vesicle
Q6ZQ38	CAND1	Cullin-associated NEDD8-dissociated protein 1		unknown	Cytoplasm	Cytoplasm
Q6ZQ58	LARP1	La-related protein 1		Ribosome	Translation	Translation
Q6ZQB6	PPIP5K2	Inositol hexakisphosphate and diphosphoinositol-pentakisphosphate kinase 2		unknown		Cytoplasm
Q6ZQI3	MLEC	Malectin		Endoplasmic reticulum	ER	ER
Q6ZQK5	ACAP2	Arf-GAP with coiled-coil, ANK repeat and PH domain-containing protein 2		unknown		unknown
Q6ZQM8	UGT1A7C	UDP-glucuronosyltransferase 1-7C		Endoplasmic reticulum		NF
Q6ZWM4	LSM8	U6 snRNA-associated Sm-like protein LSm8		unknown		Cytoplasm
Q6ZWN5	RPS9	40S ribosomal protein S9	Ribosome	Ribosome	Translation	Translation
Q6ZWQ0	SYNE2	Nesprin-2		unknown		Cytoplasm
Q6ZWQ7	SPCS3	Signal peptidase complex subunit 3		Endoplasmic reticulum	ER	ER
Q6ZWV3	RPL10	60S ribosomal protein L10		Ribosome	Translation	Translation
Q6ZWV7	RPL35	60S ribosomal protein L35	Ribosome	Ribosome	Translation	Translation
Q6ZWX6	EIF2S1	Eukaryotic translation initiation factor 2 subunit 1		unknown	Translation	Translation
Q6ZWY3	RPS27L	40S ribosomal protein S27-like		Ribosome	Translation	Translation
Q70FJ1	AKAP9	A-kinase anchor protein 9		unknown	protein-complex	protein-complex
Q71FD5	ZNRF2	E3 ubiquitin-protein ligase ZNRF2		Plasma membrane		Translation
Q71KT5	TM7SF2	Delta(14)-sterol reductase_Q71KT5		Endoplasmic reticulum	ER	ER
Q71LX4	TLN2	Talin-2		Golgi apparatus		unknown
Q71RI9	KYAT3	Kynurenine--oxoglutarate transaminase 3		Mitochondrion		Mitochondria
Q76LS9	MINDY1	Ubiquitin carboxyl-terminal hydrolase MINDY-1		unknown		endosome-vesicle
Q76MZ3	PPP2R1A	Serine/threonine-protein phosphatase 2A 65 kDa regulatory subunit A alpha isoform		unknown	Cytoplasm	Cytoplasm
Q78HU7	GYPC	Glycophorin-C		unknown		ER
Q78IK2	ATP5MD	ATP synthase membrane subunit DAPIT, mitochondrial		Mitochondrion		unknown
Q78IK4	APOOL	MICOS complex subunit Mic27		Mitochondrion	Mitochondria	Mitochondria
Q78IS1	TMED3	Transmembrane emp24 domain-containing protein 3		Plasma membrane		unknown
Q78JE5	FBXO22	F-box only protein 22		unknown		unknown
Q78JW9	UBFD1	Ubiquitin domain-containing protein UBFD1		unknown		unknown
Q78PG9	CCDC25	Coiled-coil domain-containing protein 25		unknown		Cytoplasm
Q78PY7	SND1	Staphylococcal nuclease domain-containing protein 1		Endoplasmic reticulum		ER
Q78T54	VMA21	Vacuolar ATPase assembly integral membrane protein Vma21		unknown		NF
Q78YY6	DNAJC15	DnaJ homolog subfamily C member 15		Mitochondrion		NF
Q78ZA7	NAP1L4	Nucleosome assembly protein 1-like 4		unknown		Cytoplasm
Q791T5	MTCH1	Mitochondrial carrier homolog 1		Mitochondrion	Mitochondria	Mitochondria
Q791V5	MTCH2	Mitochondrial carrier homolog 2	Mitochondrion	Mitochondrion		unknown
Q7M6Y3	PICALM	Phosphatidylinositol-binding clathrin assembly protein		Plasma membrane		Cytoplasm
Q7TMB8	CYFIP1	Cytoplasmic FMR1-interacting protein 1		unknown	protein-complex	protein-complex
Q7TMC8	FCSK	L-fucose kinase		unknown		Cytoplasm
Q7TMF2	ERI1	3'-5' exoribonuclease 1		unknown	Translation	Translation
Q7TMF3	NDUFA12	NADH dehydrogenase [ubiquinone] 1 alpha subcomplex subunit 12		Mitochondrion	Mitochondria	Mitochondria
Q7TMK9	SYNCRIP	Heterogeneous nuclear ribonucleoprotein Q		Ribosome		PM
Q7TMM9	TUBB2A	Tubulin beta-2A chain		Cytosol		Cytoplasm
Q7TMQ7	WDR91	WD repeat-containing protein 91		unknown		Mitochondria
Q7TMR0	PRCP	Lysosomal Pro-X carboxypeptidase		Lysosome	Lysosome	Lysosome
Q7TMS5	ABCG2	ATP-binding cassette sub-family G member 2		Golgi apparatus		NF
Q7TMV3	FASTKD5	FAST kinase domain-containing protein 5, mitochondrial	Mitochondrion	Mitochondrion	Mitochondria	Mitochondria
Q7TMY8	HUWE1	E3 ubiquitin-protein ligase HUWE1		unknown	protein-complex	protein-complex
Q7TN75	PEG10	Retrotransposon-derived protein PEG10		unknown		endosome-vesicle
Q7TN98	CPEB4	Cytoplasmic polyadenylation element-binding protein 4		unknown		PM
Q7TNC4	LUC7L2	Putative RNA-binding protein Luc7-like 2		unknown		unknown
Q7TNP2	PPP2R1B	Serine/threonine-protein phosphatase 2A 65 kDa regulatory subunit A beta isoform		unknown	Cytoplasm	Cytoplasm
Q7TNV0	DEK	Protein DEK		Nucleus	Nucleus	Nucleus
Q7TPD0	INTS3	Integrator complex subunit 3		unknown	Nucleus	Nucleus
Q7TPE5	SLC7A6OS	Probable RNA polymerase II nuclear localization protein SLC7A6OS		unknown		unknown
Q7TPH6	MYCBP2	E3 ubiquitin-protein ligase MYCBP2		unknown	Translation	Translation
Q7TPM1	PRRC2B	Protein PRRC2B		Ribosome		Golgi apparatus
Q7TPM9	MTMR10	Myotubularin-related protein 10		unknown		endosome-vesicle
Q7TPR4	ACTN1	Alpha-actinin-1		unknown		Cytoplasm
Q7TPV4	MYBBP1A	Myb-binding protein 1A		Nucleus	Nucleus	Nucleus
Q7TQ95	LNPK	Endoplasmic reticulum junction formation protein lunapark		Endoplasmic reticulum	ER	ER
Q7TQE6	MACO1	Macoilin		Endoplasmic reticulum		unknown
Q7TQH0	ATXN2L	Ataxin-2-like protein		Ribosome		ER
Q7TQI3	OTUB1	Ubiquitin thioesterase OTUB1		Cytosol	Cytoplasm	Cytoplasm
Q7TQK5	CCDC93	Coiled-coil domain-containing protein 93		unknown	endosome-vesicle	endosome-vesicle
Q7TSC1	PRRC2A	Protein PRRC2A		unknown		ER
Q7TSG2	CTDP1	RNA polymerase II subunit A C-terminal domain phosphatase		unknown		unknown
Q7TSH2	PHKB	Phosphorylase b kinase regulatory subunit beta		Proteasome	protein-complex	protein-complex
Q7TSI3	PPP6R1	Serine/threonine-protein phosphatase 6 regulatory subunit 1		unknown	protein-complex	Cytoplasm
Q7TSQ8	PDPR	Pyruvate dehydrogenase phosphatase regulatory subunit, mitochondrial		unknown		unknown
Q7TSV4	PGM2	Phosphoglucomutase-2		unknown	Cytoplasm	Cytoplasm
Q7TT37	ELP1	Elongator complex protein 1		Proteasome	protein-complex	protein-complex
Q7TT50	CDC42BPB	Serine/threonine-protein kinase MRCK beta		unknown		unknown
Q80SW1	AHCYL1	S-adenosylhomocysteine hydrolase-like protein 1		unknown	Cytoplasm	Cytoplasm
Q80SY4	MIB1	E3 ubiquitin-protein ligase MIB1		unknown		Translation
Q80SY5	PRPF38B	Pre-mRNA-splicing factor 38B		unknown		unknown
Q80SZ7	GNG5	Guanine nucleotide-binding protein G(I)/G(S)/G(O) subunit gamma-5		Golgi apparatus		NF
Q80TE0	RPAP1	RNA polymerase II-associated protein 1		unknown		protein-complex
Q80TH2	ERBIN	Erbin		Golgi apparatus		unknown
Q80TI0	GRAMD1B	Protein Aster-B		Endoplasmic reticulum		unknown
Q80TL7	MON2	Protein MON2 homolog		unknown		Cytoplasm
Q80TM6	R3HDM2	R3H domain-containing protein 2		Ribosome		NF
Q80TM9	NISCH	Nischarin		unknown		unknown
Q80TN4	DNAJC16	DnaJ homolog subfamily C member 16		Endoplasmic reticulum		unknown
Q80TP3	UBR5	E3 ubiquitin-protein ligase UBR5		unknown		unknown
Q80TV8	CLASP1	CLIP-associating protein 1		Ribosome		Translation
Q80TY0	FNBP1	Formin-binding protein 1		unknown		unknown
Q80U35	ARHGEF17	Rho guanine nucleotide exchange factor 17		unknown		LD
Q80U56	AVL9	Late secretory pathway protein AVL9 homolog		unknown		Cytoplasm
Q80U58	PUM2	Pumilio homolog 2		unknown		ER
Q80U63	MFN2	Mitofusin-2		Mitochondrion	Mitochondria	Mitochondria
Q80U72	SCRIB	Protein scribble homolog		Golgi apparatus		LD
Q80U78	PUM1	Pumilio homolog 1		unknown		PM
Q80U87	USP8	Ubiquitin carboxyl-terminal hydrolase 8		unknown		ER
Q80U93	NUP214	Nuclear pore complex protein Nup214		unknown		unknown
Q80U95	UBE3C	Ubiquitin-protein ligase E3C		unknown	protein-complex	protein-complex
Q80UE6	WNK4	Serine/threonine-protein kinase WNK4		unknown		NF
Q80UG5	2009-09-01	Septin-9		unknown		Cytoplasm
Q80UJ7	RAB3GAP1	Rab3 GTPase-activating protein catalytic subunit		unknown		endosome-vesicle
Q80UM3	NAA15	N-alpha-acetyltransferase 15, NatA auxiliary subunit		Ribosome	Cytoplasm	Cytoplasm
Q80UM7	MOGS	Mannosyl-oligosaccharide glucosidase	Endoplasmic reticulum	Endoplasmic reticulum	ER	ER
Q80UP5	ANKRD13A	Ankyrin repeat domain-containing protein 13A		unknown		unknown
Q80UU1	ANKZF1	Ankyrin repeat and zinc finger domain-containing protein 1		Ribosome		Translation
Q80UU9	PGRMC2	Membrane-associated progesterone receptor component 2		Endoplasmic reticulum	ER	ER
Q80UW8	POLR2E	DNA-directed RNA polymerases I, II, and III subunit RPABC1		unknown		Nucleus
Q80UX8	ABHD13	Protein ABHD13		Golgi apparatus		Golgi apparatus
Q80UY1	CARNMT1	Carnosine N-methyltransferase		unknown		NF
Q80UY2	KCMF1	E3 ubiquitin-protein ligase KCMF1		Proteasome		unknown
Q80V03	ADCK5	Uncharacterized aarF domain-containing protein kinase 5		Mitochondrion		Mitochondria
Q80V26	IMPAD1	Inositol monophosphatase 3		Golgi apparatus	Golgi apparatus	Golgi apparatus
Q80VD1	FAM98B	Protein FAM98B		unknown	Nucleus	Nucleus
Q80VI1	TRIM56	E3 ubiquitin-protein ligase TRIM56		Ribosome		Translation
Q80VJ2	SRA1	Steroid receptor RNA activator 1		unknown		Cytoplasm
Q80VL1	TDRKH	Tudor and KH domain-containing protein		unknown	Mitochondria	Mitochondria
Q80VP1	EPN1	Epsin-1		unknown		unknown
Q80VP5	PROBABLE PEPTIDE CHAIN RELEASE FACTOR C12ORF65 HOMOLOG, MITOCHONDRIAL OS=MUS MUSCULUS OX=10090	Probable peptide chain release factor C12orf65 homolog, mitochondrial		Mitochondrion		NF
Q80W54	ZMPSTE24	CAAX prenyl protease 1 homolog		Endoplasmic reticulum	ER	ER
Q80WC7	AGFG2	Arf-GAP domain and FG repeat-containing protein 2		unknown	Cytoplasm	Cytoplasm
Q80WJ7	MTDH	Protein LYRIC		Endoplasmic reticulum		ER
Q80WQ2	VAC14	Protein VAC14 homolog		unknown	endosome-vesicle	endosome-vesicle
Q80WW9	DDRGK1	DDRGK domain-containing protein 1		Endoplasmic reticulum	ER	ER
Q80X41	VRK1	Serine/threonine-protein kinase VRK1		unknown		unknown
Q80X50	UBAP2L	Ubiquitin-associated protein 2-like		unknown		ER
Q80X71	TMEM106B	Transmembrane protein 106B		unknown	Lysosome	Lysosome
Q80X73	PELO	Protein pelota homolog		Ribosome	Translation	Cytoplasm
Q80X80	C2CD2L	Phospholipid transfer protein C2CD2L		Plasma membrane		LD
Q80X85	MRPS7	28S ribosomal protein S7, mitochondrial		Mitochondrion	Mitochondria	Mitochondria
Q80X90	FLNB	Filamin-B		unknown		Cytoplasm
Q80XH1	KXD1	KxDL motif-containing protein 1		unknown		Golgi apparatus
Q80XI3	EIF4G3	Eukaryotic translation initiation factor 4 gamma 3		Ribosome		Translation
Q80XI4	PIP4K2B	Phosphatidylinositol 5-phosphate 4-kinase type-2 beta		unknown		Cytoplasm
Q80XL6	ACAD11	Acyl-CoA dehydrogenase family member 11		Peroxisome	Peroxisome	Peroxisome
Q80XQ2	TBC1D5	TBC1 domain family member 5		unknown	endosome-vesicle	Translation
[truncated: 2,143 more rows]

## Sheet: GoCC
Organelle	ID	Description	GeneRatio	BgRatio	pvalue	p.adjust	qvalue	Accesion
[truncated: 45 more rows]

## Sheet: Insulin regulated phosphosites
Accession	diff.loc.prob	Ins Phos Reg DJF	Ins Phos Reg SJH
[truncated: 4,005 more rows]

[truncated: 3 more sheets: Ins reg phosphosite DJF, Ins reg phosphosite SJH, Pathway enrichment anlysis]
