# Supplementary material for: Dynamic subcellular proteomics identifies regulators of adipocyte insulin action
Source: Nat Commun. 2026 Feb 28;17:3310. doi: 10.1038/s41467-026-70116-9 (PMC13066455; doi:10.1038/s41467-026-70116-9)
Supplement: Supplementary file 5 — Supplementary Data 3 [file 41467_2026_70116_MOESM5_ESM.xlsx]

## Sheet: qPCR primers
Target	Species	Forward	Reverse	Taqman Probe ID
C3orf18	Mouse	n/a	n/a	Mm01230602_m1
Actb	Mouse	n/a	n/a	Mm04394036_g1
C3ORF18	Human	n/a	n/a	Hs00945249_m1
ACTB	Human	TGAGATGCGTTGTTACAGGAAGTC	GACTGGGCCATTCTCCTTAGAGA	n/a
Slc2a1	Mouse	n/a	n/a	Mm00441480_m1
Slc2a4	Mouse	n/a	n/a	Mm00436615_m1
TfR	Mouse	n/a	n/a	Mm00441941_m1
Insr	Mouse	n/a	n/a	Mm01211875_m1
Irs1	Mouse	n/a	n/a	Mm01278327_m1
Pparγ	Mouse	n/a	n/a	Mm00440940_m1
Adiponectin	Mouse	n/a	n/a	Mm04933656_m1
Fasn	Mouse	n/a	n/a	Mm00662319_m1
Plin1	Mouse	n/a	n/a	Mm00558672_m1
Scd1	Mouse	n/a	n/a	Mm00772290_m1
Ppia	Mouse	n/a	n/a	Mm02342430_g1

## Sheet: Western blot antibodies
Antibody Target	Manufacturer	Cat Number	Dilution	Secondary	Lot no (where available)
C3ORF18	Novus	NBP1-59970	1:500	HRP	-
C3ORF18	Novus biologicals	NBP1-83405	1:100	HRP	R03752
FASN	Cell Signaling Technology	3180	1:1000	HRP	-
PLIN1	Cell Signaling Technology	9349	1:1000	HRP	-
Calnexin	Abcam	ab22595	1:3000	HRP	GR3424430-1
HA	BioLegend	901515	1:500	HRP	B407140
GAPDH	Cell Signaling Technology	2118	1:3000	HRP	16
PCCB	Invitrogen	PA5-21647	1:1000	Alexa Fluor 488	WC3217338C
ACC	Cell Signaling Technology	3676	1:1000	HRP	12
pAkt308	Cell Signaling Technology	13038	1:1000	HRP	7
pAkt473	Cell Signaling Technology	4060	1:1000	HRP	27
pAS160	Cell Signaling Technology	4288	1:500	HRP	-
pERK1/2	Cell Signaling Technology	9101	1:1000	HRP	-
ERK1/2	Cell Signaling Technology	9102	1:1000	HRP	26
alpha tubulin	Sigma-Aldrich	T9026	1:500	HRP	-
panAkt	Cell Signaling Technology	2920	1:1000	HRP	8
INSR	Cell Signaling Technology	23413S	1:1000	HRP	2
GLUT1	Cell Signaling Technology	12939	1:1000	HRP	4
GLUT4	Gift from Prof. David James, University of Sydney		1:1000	HRP	NA
TFR	Invitrogen	136800	1:1000	HRP	UL290205
CAVEOLIN	Cell Signaling Technology	3267T	1:1000	HRP	9
IRS1	Cell Signaling Technology	3407S	1:1000	HRP	6
O-GlcNAc	Cell Signaling Technology	82332	1:1000	HRP	3
PARK7	Abcam	ab76008	1:1000	HRP	1128422-1
PARK7	Abcam	ab283314	1:1000	Alexa Fluor 488	GR3404311-1
Goat anti-Rabbit IgG, HRP	Invitrogen	G-21234	1:2500	n/a	XI363512
Goat anti-Mouse IgG, HRP	Invitrogen	31430	1:2500	n/a	-
Goat anti-Rabbit Alexa Fluor 488	Invitrogen	A32731	1:2500	n/a	3124362

## Sheet: Immunofluorescence antibodies
Antibody Target	Manufacturer	Cat Number	Dilution
C3ORF18	Invitrogen	PA5-113528	1:200	YE3909563
HA	BioLegend	901515	1:500	B407140
TfR	Invitrogen	14-0711 -82	1:500	3219508
GLUT4 (surface staining)	Integral Molecular/ Cell surface Bio	LM048/CSB0148	1:1000	A01240131
GLUT4 (colocalisation)	Purified from serum provided by Geoff Holman and Francoise Koumanov, University of Bath		1:500	NA
Septin 2	Abcam	ab187654	1:100	1014947-1
Septin 11	Proteintech	14672-1-AP	1:50	45813
PLIN1	Progen	GP29	1:100	FAK17057-04
EEA1	Abcam	ab109110	1:100	GR3325125-2
TGN46	Abcam	ab16059	1:200	1038774-5
Calnexin	Abcam	ab22595	1:100	GR3424430-1
C3ORF18	Novus biologicals	NBP1-83405	1:100	R03752
INSR	Cell Signaling Technology	23413S	1:100	2
Goat anti-Mouse IgG Alexa Fluor 488	Invitrogen	A11001	1:500	2916426
Goat anti-Human IgG Alexa Fluor 647	Invitrogen	A21445	1:500	2659312
Goat anti-Rat IgG Alexa Fluor 568	Invitrogen	A11077	1:500	2217022
Goat anti-Rabbit Alexa Fluor 488	Invitrogen	A11034	1:500	3124362
Goat anti-Rabbtit Alexa Fluor 647	Invitrogen	A32733	1:500	ZJ405179

## Sheet: Plasmids
Plasmid	Source	Identifier/ cloning strategy
pCDNA3.1(+)-C3orf18 (Δ1-54)	This study	Gibson assembly into BamHI/EcoRI linearized vector
pCDNA3.1(+)-C3orf18 (Δ1-20)	This study	Gibson assembly into BamHI/EcoRI linearized vector
pCDNA3.1(+)-C3orf18 (Δ100-121)	This study	Gibson assembly into BamHI/EcoRI linearized vector
pRP-HA-C3orf18	This study	Purchased from vector builder (Vector ID:VB231218-1552yjb)
pRP-HA-C3orf18 (N47A)	This study	Purchased from vector builder (Vector ID: VB240117-1167pzk)
pRP-HA-C3orf18-(Knull)	This study	Purchased from vector builder (Vector ID: VB231213-1295qeu)
pMMLV-EV	This study	Purchased from vector builder (Vector ID:VB230919-2053msw)
pMMLV-HA-C3ORF18	This study	Purchased from vector builder (Vector ID:VB230927-1610tsj)
