# Supplementary material for: Dynamic subcellular proteomics identifies regulators of adipocyte insulin action
Source: Nat Commun. 2026 Feb 28;17:3310. doi: 10.1038/s41467-026-70116-9 (PMC13066455; doi:10.1038/s41467-026-70116-9)
Supplement: Supplementary file 8 — Source data [file 41467_2026_70116_MOESM8_ESM.xlsx]

## Sheet: Fig. 1
Fig 1g
		Biological replicate
	day of diff	1	2	3	4	5	Mean	SEM
NT	-2	33.82	41.9	42.08	Data not collected	66.3433	46.0358	8.11794
	0	57.9533	74.2233	64.4133	64.8033	97.0733	71.6933	7.65843
	3	201.05	221.3	138.2	240.033	188.9	197.897	22.296
	4	394.4	601.2	295.967	1006.9	356.567	531.007	161.351
	6	999.9	2209.33	880.667	1883.33	777.033	1350.05	358.326
	8	1824	2863	1424.33	3022	1112.33	2049.13	488.548
		Biological replicate
	day of diff	1	2	3	4	5	Mean	SEM	P value
Pparg	-2	34.1433	40.3067	46.0367	Data not collected	54.8233	43.8275	4.22145	0.8407
	0	125.44	85.7767	77.1833	76.5467	131.5	99.2893	13.0864	0.1917
	3	136.4	153.8	100.443	140.8	144	135.089	11.7687	0.0189
	4	153.95	171.033	106.643	154.467	145.1	146.239	13.6525	0.0858
	6	133.55	222.4	116.933	148.367	132.467	150.743	23.3516	0.0152
	8	90.245	71.1133	47.2867	96.9733	53.4067	71.805	11.1376	0.014
		Biological replicate
	day of diff	1	2	3	4	Mean	SEM	P value
Septin2	-2	36.8667	52.33	Data not collected	58.78	36.4942	6.62082	0.8407
	0	74.7133	82.21	61.87	89.4333	61.6453	7.10158	0.6001
	3	202.433	105.233	179.1	162.367	130.427	16.4725	0.1221
	4	379.333	204.867	358.6	242	237.76	33.6373	0.1552
	6	1095.7	497.833	606.767	418.1	524.88	38.9064	0.0416
	8	1187.87	717.267	1070.23	502.6	697.193	118.172	0.0354

## Sheet: Fig. 4
Fig. 4a
Fig. 4b
	Biological replicate
day of differentiation	1	2	3	Mean	SEM
-2	3.827	1.23	2.548	2.535	0.749718
0	2.232	2.63	2.463	2.44167	0.115387
3	22.917	12.433	13.888	16.4127	3.27918
4	25.846	26.575	19.329	23.9167	2.30347
6	44.626	104.92	100.068	83.2047	19.3401
8	127.544	96.959	94.636	106.38	10.6034
Fig. 4e
Manders M1 coefficient
C3ORF18/TFR	C3ORF18/GLUT4	P value
0.9993	0.9557
0.9999	0.9936
0.8839	0.827
0.9721	0.9655
0.9655	0.7221
0.9874	0.5853
0.9991	0.9557
0.9976	0.9192
0.9907	0.9722
0.8352	0.9076
0.9696	0.9567
0.9875	0.9557
1	0.9165
0.9898	0.9601
0.9884	0.9324
0.9908	0.9689
0.9875	0.9327
0.9969	0.9816
0.9848	0.9759
0.9959	0.9778
0.9687	0.6985
0.9754	0.8801
0.9963	0.9901
0.9848	0.9548
0.9556	0.6929
0.9931	0.9312
0.9494	0.9471
0.9906	0.983
0.9502	0.9502
0.8868	0.8502
0.9366	0.7937
0.8772	0.9372
0.9827	0.8667
0.9994	0.9641
1	0.9869	0.0005
Fig. 4f
	Biological replicate
Insulin (nM)	1	2	3	4	5	6	7	8	Mean	SEM	P value
0	304.783	367.725	285.833	377.25	472.4	300.1	327.92	250.5	335.814	24.4468	0.0003
100	394.35	676.85	501.675	578.95	648.4	623.067	442.9	385.575	531.471	41.0296	0.0003
Fig. 4g
Treatment		Biological replicate
Insulin (nM)	Inhibitor	1	2	3	4	Mean	SEM	P value
0	n/a	238.683	203.617	191.933	165.767	200	15.1285
0	DMSO	241.783	210.5	201.2	204.833	214.579	9.26772
100	DMSO	456.35	385.35	394.15	302.717	384.642	31.5498
100	GDC-0068	330.9	277.183	280.567	247.067	283.929	17.3732	0.034
100	MK-2206	249.233	232	265.867	213.55	240.162	11.2466	0.0017
100	Wortmannin	220.8	150.633	165.317	Data not collected	178.917	21.3663	<0.0001
100	U0126	479.983	355.417	321.833	287.333	361.142	41.9811	0.9656
Fig. 4h
		Biological replicate
	Time	1	2	3	4	5	6	7	Mean	SEM
HA-C3ORF18	0	320.267	221.067	208.942	300.392	258.675	214.075	214.317	248.248	17.3324
	5	560.05	364.867	356.567	438.492	386.675	355.4	360.867	403.274	28.3857
	10	554.425	385.517	423.367	452.817	418.075	355.05	392.117	425.91	24.4476
	20	625.625	401.217	412.292	484.542	420.375	331.175	333.242	429.781	38.2992
	30	551.925	373.567	391.842	464.217	411.6	332.55	355.692	411.627	28.3142
	60	441.65	354.367	348.342	466.267	386.6	303.3	320.342	374.41	22.9745
		Biological replicate
	Time	1	2	3	4	5	6	7	Mean	SEM
GLUT4	0	101.733	58.975	41.275	42.7833	67.7833	19.0167	23.7	50.7524	10.7449
	5	331	202.5	181.45	166.833	178.658	159.542	149.425	195.63	23.4662
	10	412.675	266.75	259.2	242.358	246.208	211.142	205.25	263.369	26.3505
	20	514.15	344.1	344.225	319.958	340.333	272.942	239	339.244	32.899
	30	518.975	358.975	351	354.908	352.558	279.392	279.075	356.412	30.2343
	60	482.725	374.05	382.45	395.508	398.858	298.092	298.25	375.705	24.1291
		Biological replicate
	Time	1	2	3	4	5	6	7	Mean	SEM
TfR	0	235.333	264.333	235.55	162.408	218.508	144.175	160.467	202.968	17.6098
	5	676.975	553.258	554	532.858	544.558	407.95	444.992	530.656	32.7539
	10	756.65	566.083	594.85	556.008	562.083	386.225	416.892	548.399	46.2083
	20	678.975	556.108	558.6	550.333	545.283	366.35	324.992	511.52	46.4859
	30	607.95	499.208	514.45	498.333	505.658	362.25	385.067	481.845	31.538
	60	531.525	447.108	445.8	456.683	449.183	339.025	346.817	430.877	25.411
Fig. 4i
		Biological replicate
	Insulin (nM)	1	2	3	4	5	6	7	Mean	SEM
HA-C3ORF18	0	0	0	0	0	0.0559143	0.10034	0	0.022322	0.0152022
	0.01	0.216464	0.310586	0.161384	0.343472	0	0	0.257644	0.184221	0.0525891
	0.1	0.590971	0.570593	0.541635	0.695829	0.323745	0.170968	0.500559	0.4849	0.0674491
	0.5	0.770773	0.77494	0.753082	0.828189	0.807308	0.784041	0.810962	0.789899	0.00999077
	1	0.881103	0.913839	1	0.920343	0.748166	0.880985	1	0.906348	0.0324021
	10	1	0.938493	0.760377	0.772926	0.900499	1	0.827927	0.885746	0.0380778
	100	0.666096	1	0.984403	1	1	0.775382	0.959918	0.912257	0.0511541
		Biological replicate
	Insulin (nM)	1	2	3	4	5	6	7	Mean	SEM
GLUT4	0	0	0	0	0	0	0.0230384	0	0.0032912	0.0032912
	0.01	0.0515141	0.0578687	0.0495972	0.0882272	0.0318002	0	0.0218415	0.0429784	0.0106957
	0.1	0.218703	0.127823	0.116569	0.148694	0.121302	0.0622711	0.147242	0.134658	0.0177356
	0.5	0.446688	0.333186	0.334307	0.368392	0.381971	0.401581	0.399925	0.380864	0.0152149
	1	0.570774	0.494884	0.540989	0.468255	0.455249	0.439753	0.535304	0.500744	0.0186431
	10	0.90022	0.880381	0.852551	0.880073	0.812149	0.899846	0.866692	0.870273	0.011624
	100	1	1	1	1	1	1	1	1	0
		Biological replicate
	Insulin (nM)	1	2	3	4	5	6	7	Mean	SEM
TfR	0	0	0	0	0	0	0.00161079	0	0.000230113	0.000230113
	0.01	0.167536	0.0940259	0.105556	0.117222	0.204435	0	0.159587	0.121195	0.0249938
	0.1	0.498331	0.34319	0.373239	0.430291	0.403742	0.178194	0.489922	0.38813	0.0410696
	0.5	0.756335	0.609411	0.629547	0.656384	0.609694	0.653277	0.678863	0.656216	0.0192797
	1	0.839712	0.802948	0.842362	0.768866	0.795348	0.601732	0.820879	0.781692	0.0315366
	10	1	1	0.861786	0.923783	0.92964	1	0.991008	0.958031	0.0204786
	100	0.906507	0.955173	1	1	1	0.968187	1	0.975695	0.0134761

## Sheet: Fig. 5
Fig. 5a
		Biological replicate
	Insulin (nM)	1	2	3	4	5	6	Mean	SEM	P value
siControl	0	118.089	114.934	132.077	36.3844	86.7797	82.9559	95.2033	14.0871
	0.5	183.826	226.4	292.472	103.013	174.949	217.988	199.775	25.7339
	100	344.241	546.067	476.937	296.803	427.697	441.093	422.14	36.7552
siC3ORF18	0	98.3329	59.724	66.1905	37.6321	66.5578	69.8571	66.3824	7.96637	0.1344
	0.5	89.7251	129.163	123.843	57.3969	79.1447	123.099	100.395	11.9821	<0.0001
	100	147.073	403.776	336.832	142.137	261.976	258.475	258.378	42.1146	<0.0001
Fig. 5b
		Biological replicate
	Insulin (nM)	1	2	3	4	5	6	Mean	SEM	P value
siControl	0	40.4884	41.9001	36.5741	46.0685	77.9047	6.53424	41.5783	9.29908
	0.5	107.913	145.687	142.762	69.7816	242.432	106.532	135.852	24.1588
	100	202.289	205.727	202.216	212.462	210.829	99.3963	188.82	17.9691
siC3ORF18	0	27.0612	26.3652	38.3961	20.3751	56.6211	2.5387	28.5596	7.38318	0.6265
	0.5	68.4179	116.542	97.1225	50.7639	129.504	74.576	89.4877	12.3252	0.0067
	100	113.25	206.743	140.262	134.997	126.36	107.281	138.149	14.6417	0.0037
Fig. 5c
		Biological replicate
	Insulin (nM)	1	2	3	4	5	6	Mean	SEM	P value
siControl	0	26.25	63.5167	65.2514	87.9667	73.8833	80.625	66.2488	8.84117
	0.5	176.15	465.017	195.351	280.117	181.233	265.475	260.557	44.6763
	100	306.85	1097.52	706.901	910.217	370.283	504.575	649.391	127.588
siC3ORF18	0	107.6	162.017	82.3514	91.7167	84.7833	85.275	102.291	12.5177	0.1653
	0.5	118.75	424.517	167.401	220.417	144.933	192.975	211.499	45.0101	0.0408
	100	223.8	885.517	501.901	707.217	280.433	337.125	489.332	106.756	<0.0001
Fig. 5d
		Biological replicate
	Insulin (nM)	1	2	3	4	5	6	Mean	SEM	P value
siControl	0	251.2	375.95	322.833	388.45	314.567	270.05	320.508	22.4204
	0.5	598.9	703.85	544.233	648.25	555.817	569.55	603.433	25.1877
	100	622.9	855.55	791.883	835.8	631.767	662.55	733.408	43.3536
siC3ORF18	0	397.4	331.8	240.083	287.8	251.767	199	284.642	29.0683	0.6991
	0.5	493.9	561.2	401.083	516.4	338.767	330.2	440.258	39.6862	0.0011
	100	623.4	684.95	491.833	692.3	402.917	392.75	548.025	55.8478	0.0003
Fig. 5f
GLUT1		Biological replicate
	siRNA	1	2	3	Mean	SEM	P value
	siControl	1.94896	0.94283	2.00171	1.63117	0.344505
	siC3orf18	1.04288	0.38147	1.58114	1.00183	0.346923	0.0487
GLUT4		Biological replicate
	siRNA	1	2	3	4	Mean	SEM	P value
	siControl	1.914	1.4143	1.217	1.40132	1.48666	0.149403
	siC3orf18	1.05025	0.035653	0.680716	0.559558	0.581545	0.209762	0.0139
Fig. 5g
pAkt308, normalised to GAPDH, min-maxed wthin replicate
		Biological Replicate
		1		1		3		4		5		6		Mean		SEM
	Insulin (nM)	siControl	siC3orf18	siControl	siC3orf18	siControl	siC3orf18	siControl	siC3orf18	siControl	siC3orf18	siControl	siC3orf18	siControl	siC3orf18	siControl	siC3orf18	P value
	0	0.0175641	0	0	0.000424616	0	0.00245717	0.0214971	0	0.128441	0	0	0.00694368	0.0279171	0.00163758	0.0204871	0.00113053	0.9523
	0.1	0.0526625	0.0172419	0.075862	0.0625032	0.0616877	0.0480214	0.0835336	0.0575271	Data not collected				0.0684364	0.0463234	0.00693677	0.0101486	0.9998
	0.5	0.238316	0.0289668	0.109146	0.0311663	0.111824	0.0522702	0.189958	0.0505208	0.214894	0.0891699	0.218853	0.172735	0.180498	0.0708049	0.0230172	0.0222139	0.0268
	1	0.275221	0.0471566	0.225267	0.113699	0.213956	0.131106	0.240244	0.124274	Data not collected				0.238672	0.104059	0.0133195	0.0193024	0.0366
	100	1	0.386024	1	0.407548	1	0.563444	1	0.501776	1	0.519748	1	0.775492	1	0.525672	0	0.057125	<0.0001
pAkt473, normalised to GAPDH, min-maxed wthin replicate
		Biological Replicate
		1		1		3		4		5		6		Mean		SEM
	Insulin (nM)	siControl	siC3orf18	siControl	siC3orf18	siControl	siC3orf18	siControl	siC3orf18	siControl	siC3orf18	siControl	siC3orf18	siControl	siC3orf18	siControl	siC3orf18	P value
	0	0.00177949	0	0.00781474	0	0.0111458	0	0.0276769	0	0.188881	0	0.000696586	0	0.0396658	0	0.0301058	0	0.7543
	0.1	0.0709866	0.00300573	0.250687	0.0843537	0.134303	0.0809654	0.305803	0.00915072	Data not collected				0.190445	0.0443689	0.0535091	0.0221535	0.3414
	0.5	0.182092	0.0272632	0.468988	0.112516	0.237825	0.134273	0.421291	0.317868	0.303319	0.129474	0.445611	0.252894	0.343188	0.162382	0.0486687	0.0428116	0.0255
	1	0.292271	0.0577999	0.414994	0.185796	0.499686	0.235242	0.635326	0.207963	Data not collected				0.460569	0.1717	0.0721522	0.03929	0.0421
	100	1	0.220167	1	0.540913	1	0.645436	1	0.690805	1	0.470897	1	0.82201	1	0.565038	0	0.0849894	0.0184

## Sheet: Supplementary Fig. 1
Extended Data Fig. 1i
		Biological replicate
	siRNA	1	2	3	4	5	Mean	SEM	P value
	NT	0.541356	0.741741	0.39856	0.575989	0.462795	0.544088	0.0582575
	Pparg	0.076188	0.097662	0.045028	0.062202	0.064094	0.0690348	0.00871238	0.0011
	Septin2	0.365387	0.30806	0.463176	0.331344		0.366992	0.0341537	0.0381
Extended Data Fig. 1j
Septin 2		Biological replicate
	siRNA	1	2	3	Mean	SEM	P value
	NT	0.87	0.91	1.27	1.01667	0.127192
	Septin2	0.03	0.05	0.08	0.0533333	0.0145297	0.0136
Pparg		Biological replicate
	siRNA	1	2	3	Mean	SEM	P value
	NT	0.85	0.98	1.19	1.00667	0.0990511
	Pparg	0.01	0.03	0.1	0.0466667	0.0272845	0.0056
Extended Data Fig. 1k
Pparg		Biological replicate
	siRNA	1	2	3	Mean	SEM	P value
	NT	0.85	0.98	1.19	1.00667	0.0990511
	Septin2	0.82	0.74	1.28	0.946667	0.168259	0.5973
Scd1		Biological replicate
	siRNA	1	2	3	Mean	SEM	P value
	NT	0.61	1.01	1.63	1.08333	0.296723
	Septin2	0.36	0.6	1.79	0.916667	0.442129	0.4297
Fasn		Biological replicate
	siRNA	1	2	3	Mean	SEM	P value
	NT	0.66	1.43	1.06	1.05	0.222336
	Septin2	0.87	0.73	1.29	0.963333	0.168259	0.8041
Plin1		Biological replicate
	siRNA	1	2	3	Mean	SEM	P value
	NT	0.72	1.39	1.01	1.04	0.193993
	Septin2	1.09	0.95	1.45	1.16333	0.148922	0.7049
Adipoq		Biological replicate
	siRNA	1	2	3	Mean	SEM	P value
	NT	0.93	0.9	1.19	1.00667	0.0920748
	Septin2	1.52	1.1	1.59	1.40333	0.153007	0.072

## Sheet: Supplementary Fig. 2
Extended Data Fig. 2a

## Sheet: Supplementary Fig. 4
Extended Data Fig. 4a-c
Extended Data Fig. 4d-g
Extended Data Fig. 4j
SGBS adipocytes
	Biological replicate
Insulin (nM)	1	2	3	Mean	SEM	P value
0	385.92	463.567	473.2	440.896	27.6281
100	595.2	713.079	648.487	652.256	34.0809	0.0101
L6 myoblasts
	Biological replicate
Insulin (nM)	1	2	3	Mean	SEM	P value
0	320.55	528.6	504.3	451.15	65.6757
100	497.083	699.367	613.3	603.25	58.61	0.0196
L6 myotubes
	Biological replicate
Insulin (nM)	1	2	3	4	5	Mean	SEM	P value
0	255.4	245.983	442.833	363.333	568.533	375.217	60.4739
100	393.3	540.833	495.367	494.8	692.067	523.273	48.6221	0.0204
Extended Data Fig. 4k
Extended Data Fig. 4l
		Biological replicate
	Stimuli	1	2	3	4	5	6	Mean	SEM	P value
HA-C3ORF18	Basal	942.1	855.625	862.725	786.15	818.5	862.65	854.625	21.4295
	10 nM EGF	999.6	931.125	926.725	930.15	1088	1384.65	1043.38	72.8934	0.1156
	1 uM EGF	899.6	1082.12	1175.22	1038.65	1103.5	1344.65	1107.29	60.4012	0.035
	100 nM insulin	1045.6	1196.12	1226.22	1109.15	1331.5	1500.65	1234.88	66.6286	0.0089
		Biological replicate
	Stimuli	1	2	3	4	5	6	Mean	SEM	P value
GLUT4	Basal	267.1	65.5	48.5	136.3	166.75	216.15	150.05	34.6405
	10 nM EGF	595.1	378	662.5	355.25	379.05	357.25	454.525	55.9421	0.019
	1 uM EGF	640.1	311	670	214.65	493.95	343.6	445.55	75.8029	0.0397
	100 nM insulin	977.6	646	1166.5	850.75	933.95	979.85	925.775	70.1256	0.004
		Biological replicate
	Stimuli	1	2	3	4	5	6	7	8	Mean	SEM	P value
TfR	Basal	383.65	421.65	400.9	269.675	263.35	224.85	198.15	179.4	256.054	32.3633
	10 nM EGF	496.9	487.3	480.45	413.575	423.5	256.05	252.1	247.85	345.588	42.8914	0.0026
	1 uM EGF	628.55	573.55	524.5	477.625	410.95	264.05	302.6	217.8	366.254	50.3253	0.0043
	100 nM insulin	663.05	604.05	649	525.625	373.95	384.6	406.45	321.65	443.546	49.4979	0.0001
Extended Data Fig. 4m
Extended Data Fig. 4n
Treatment		Biological replicate
Insulin	Inhibitor	1	2	3	4	Mean	SEM	P value
0	n/a	248.35	162.533	204.117	155.35	192.587	21.4714
0	DMSO	241.883	171.117	211.433	152.433	194.217	20.0997
100 nM	DMSO	675.367	461.483	548.117	369.483	513.612	65.0933
100 nM	GDC-0068	335.8	247.033	305.833	206.033	273.675	29.1245	0.0012
100 nM	MK-2206	250.367	196.833	267.35	187.883	225.608	19.5928	0.0001
100 nM	Wortmannin	183.533	125.917	163.75	Data not collected	157.733	16.9024	<0.0001
100 nM	U0126	666.233	472.95	515.267	408.683	515.783	54.727	>0.9999
Extended Data Fig. 4o
Treatment		Biological replicate
Insulin (nM)	Inhibitor	1	2	3	4	Mean	SEM	P value
0	n/a	61.75	23.65	27.5833	29.7	35.6708	8.78295
0	DMSO	81.5167	41.2	56.2667	36.0333	53.7542	10.2009
100	DMSO	482.033	343.5	338.017	278.45	360.5	43.1055
100	GDC-0068	77.9	50.0167	80.7333	52.25	65.225	8.16909	<0.0001
100	MK-2206	92	40.9333	65.05	59.0333	64.2542	10.5735	<0.0001
100	Wortmannin	51.45	23.4167	50.0167	Data not collected	41.6278	9.11495	<0.0001
100	U0126	536.117	372.383	367.3	316.75	398.137	47.6764	0.8542

## Sheet: Supplementary Fig. 5
Extended Data Fig. 5a
		Biological replicate
	day of diff	1	2	3	4	Mean	SEM
NT	-2	45.4067	51.7333	60.42	64.0767	43.9273	4.51877
	0	85.6567	73.3967	92.5267	96.01	69.518	6.6704
	3	128.433	153.967	162	144	118.28	9.50259
	4	323.1	387.067	382.7	386.9	296.753	22.2235
	6	1087.33	1204.67	1129	1133.9	912.18	63.324
	8	2170.67	2606.33	2354	1752.67	1778.33	212.704
		Biological replicate
	day of diff	1	2	3	4	Mean	SEM	P value
C3orf18	-2	51.0267	66.59	61.8267	69.68	49.4247	4.45498	0.2864
	0	73.6767	76.5667	93.2867	99.1533	68.5367	7.12764	0.8832
	3	100.3	115.84	141.867	121.233	96.448	9.3379	0.0523
	4	234.333	424.5	395.9	475.133	306.773	35.2987	0.8304
	6	574.567	1208	1039.5	1441.67	853.947	124.994	0.7194
	8	976.733	2450	2124.67	1922	1496.28	199.551	0.3794
Extended Data Fig. 5b
		Biological replicate
	siRNA	1	2	3	4	Mean	SEM	P value
	NT	0.82	1.18	0.99	1.04	1.0075	0.074
	C3orf18	0.05	0.03	0.03	0.02	0.0325	0.006	0.001
Extended Data Fig. 5c
		Biological replicate
	siRNA	1	2	3	4	Mean	SEM	P value
	NT	0.532619	0.641444	0.613595	0.467683	0.563835	0.074
	C3orf18	0.377846	0.673942	0.617154	0.612575	0.570379	0.006	0.9224
Extended Data Fig. 5d
Fasn
		Biological replicate
	siRNA	1	2	3	4	Mean	SEM	P value
	NT	0.81	1.39	0.93	0.95	1.02	0.127
	C3orf18	0.7	0.57	0.96	0.69	0.73	0.08	0.21
Adipoq
		Biological replicate
	siRNA	1	2	3	4	Mean	SEM	P value
	NT	0.9	1.13	0.78	1.27	1.02	0.11
	C3orf18	0.61	0.83	0.97	0.67	0.77	0.08	0.22
Plin1
		Biological replicate
	siRNA	1	2	3	4	Mean	SEM	P value
	NT	0.86	1.07	0.98	1.12	1.0075	0.05
	C3orf18	0.81	0.9	1.21	0.92	0.96	0.086	0.66
Scd1
		Biological replicate
	siRNA	1	2	3	4	Mean	SEM	P value
	NT	0.83	1.29	0.91	1.02	1.0125	0.1
	C3orf18	0.75	0.65	0.9	0.61	0.7275	0.06	0.14
Extended Data Fig. 5e
Extended Data Fig. 5f
	Biological replicate
siRNA	1	2	3	4	5	6	Mean	SEM	P value
siControl	1.03752	0.963571	0.745631	1	1.19158	1.11264	1.00849	0.0622885
siC3orf18	0.159067	0.262208	0.0428741	0.0586383	0.0976859	0.0980952	0.119761	0.0328838	<0.0001
Extended Data Fig. 5g
	Biological replicate
siRNA	1	2	3	4	Mean	SEM	P value
siControl	0.906052	1	1.2161	0.90356	1.00643	0.0734058
siC3orf18	0.0490796	0.0804995	0.0214761	0.100043	0.0627744	0.0173113	0.0017
Extended Data Fig. 5i
Glut1		Biological replicate
	siRNA	1	2	3	4	Mean	SEM	P value
	siControl	1.20095	1.03316	0.99806	0.807518	1.00992	0.080694
	siC3orf18	1.09569	1.06815	0.847679	0.658629	0.917536	0.102606	0.125
Glut4		Biological replicate
	siRNA	1	2	3	4	Mean	SEM	P value
	siControl	1.36466	1.08335	0.835339	0.809741	1.02327	0.129444
	siC3orf18	0.61521	0.87487	0.666008	0.684218	0.710076	0.0568384	0.1219
Extended Data Fig. 5j
pAS160, normalised to GAPDH, min-maxed wthin replicate
		Biological Replicate
		1		2		3		4		5		6		Mean		SEM
	Insulin (nM)	siControl	siC3orf18	siControl	siC3orf18	siControl	siC3orf18	siControl	siC3orf18	siControl	siC3orf18	siControl	siC3orf18	siControl	siC3orf18	siControl	siC3orf18	P value
	0	0.089333	0	0.0278649	0	0	0.0394466	Data not collected		Data not collected	0	Data not collected		0.039066	0.00986165	0.0263894	0.00986165	>0.9999
	0.1	0.762937	0.0248664	0.587399	0.205058	0.39229	0.216124	Data not collected		Data not collected		Data not collected		0.580875	0.148683	0.107046	0.0619906	0.0504
	0.5	0.470794	0.25096	1	0.225503	0.671986	0.403461	Data not collected		0.849248	0.458122	Data not collected		0.748007	0.334511	0.114155	0.0569336	0.0256
	1	Data not collected	0.53883	0.578116	0.285677	1	0.345015	Data not collected		Data not collected		Data not collected		0.789058	0.389841	0.210942	0.0764388	0.1431
	100	1	0.0522015	0.839825	0.456613	0.493653	0.773906	Data not collected		1	0.583099	Data not collected		0.83337	0.466455	0.119366	0.152707	0.0571
Extended Data Fig. 5k
Insr		Biological replicate
	siRNA	1	2	3	4	Mean	SEM	P value
	siControl	1.07183	0.79643	1.14383	1.02415	1.00906	0.0750232
	siC3orf18	0.3374	0.78722	0.649566	0.495999	0.567546	0.0970696	0.0638
Extended Data Fig. 5l
INSR		Biological replicate
	siRNA	1	2	3	4	Mean	SEM	P value
	siControl	0.659178	0.814744	0.787311	0.885891	0.786781	0.0473352
	siC3orf18	0.73603	0.728627	0.784743	0.882346	0.782936	0.0353969	0.9153
Extended Data Fig. 5n
Irs1		Biological replicate
	siRNA	1	2	3	4	Mean	SEM	P value
	siControl	1.20511	0.860438	0.984962	0.979119	1.00741	0.071873
	siC3orf18	0.417945	0.695676	0.788049	0.466257	0.591982	0.0891115	0.0661
Extended Data Fig. 5o
IRS-1		Biological replicate
	siRNA	1	2	3	4	Mean	SEM	P value
	siControl	0.845726	0.794553	0.905111	1.00038	0.886442	0.0441886
	siC3orf18	0.434944	0.539575	0.468247	0.691478	0.533561	0.0569833	0.0037
Extended Data Fig. 5p
Pparγ		Biological replicate
	siRNA	1	2	3	4	Mean	SEM	P value
	NT	1.46	1.05	0.83	0.79	1.0325	0.15
	C3orf18	0.27	0.6	0.58	0.38	0.4575	0.079	0.07
Adipoq		Biological replicate
	siRNA	1	2	3	4	Mean	SEM	P value
	NT	1.32	1.19	0.82	0.78	1.0275	0.13
	C3orf18	0.43	0.6	0.44	0.39	0.465	0.046	0.018
Fasn		Biological replicate
	siRNA	1	2	3	4	Mean	SEM	P value
	NT	1.46	1.22	0.86	0.65	1.0475	0.18
	C3orf18	0.32	0.51	0.35	0.32	0.375	0.045	0.03
Plin1		Biological replicate
	siRNA	1	2	3	4	Mean	SEM	P value
	NT	1.45	1.01	0.93	0.73	1.03	0.15
	C3orf18	0.38	1.12	0.46	0.62	0.645	0.166	0.2
Scd1		Biological replicate
	siRNA	1	2	3	4	Mean	SEM	P value
	NT	1.55	0.99	0.76	0.86	1.04	0.17
	C3orf18	0.14	0.39	0.36	0.29	0.295	0.055	0.04
Extended Data Fig. 5q
		Biological replicate
	Insulin (nM)	1	2	3	4	5	6	Mean	SEM	P value
siControl	0	191.927	40.9	81.7876	99.226	19.2644	17.663	75.128	26.9948	0.1344
	0.5	252.535	259.9	266.469	267.111	140.425	137.993	220.739	25.8736	<0.0001
	100	658.25	514.7	541.577	596.221	338.512	346.032	499.215	53.5497	<0.0001
siC3ORF18	0	131.892	26.6	58.7015	71.0944	7.80429	15.083	51.8625	18.9327	0.1344
	0.5	194.795	191.3	185.946	197.78	66.6168	72.9129	151.558	25.928	<0.0001
	100	578.192	470	414.229	447.666	281.573	249.313	406.829	50.1924	<0.0001
Extended Data Fig. 5r
		Biological replicate
	Insulin (nM)	1	2	3	4	5	6	Mean	SEM	P value
siControl	0	292.025	207	252.292	241.733	217.817	226	239.478	12.4314	0.3152
	0.5	569.125	442	510.017	525.258	356.917	396.825	466.69	33.3373	0.0497
	100	781.625	466	619.767	616.708	501.017	497.35	580.411	48.1823	0.0431
siC3ORF18	0	308.875	210	186.467	205.433	197.717	191.3	216.632	18.7862	0.3152
	0.5	547.625	389	364.042	369.633	318.567	323.175	385.34	34.3382	0.0497
	100	707.125	466	441.642	488.108	432.292	408.475	490.607	44.7347	0.0431
Extended Data Fig. 5s
Tfr		Biological replicate
	siRNA	1	2	3	4	Mean	SEM	P value
	siControl	1.07873	1.14316	0.927091	0.874696	1.00592	0.0629617
	siC3orf18	0.932001	0.690858	0.8583	1.08606	0.891805	0.0820837	0.464357
Extended Data Fig. 5t
	Biological replicate
siRNA	1	2	3	4	Mean	SEM	P value
siControl	0.123138	0.092766	0.100945	0.107844	0.106173	0.00644
siC3orf18	0.09635	0.023964	0.070609	0.080668	0.0678978	0.0155728	0.0331
Extended Data Fig. 5u
		Biological replicate
	Insulin (nM)	1	2	3	4	5	6	Mean	SEM	P value
siControl	0	-6.75	164	29.725	7.9	26.25	47.7	44.8042	25.0383	0.6773
	0.5	104.25	492	197.825	248.6	109.175	108.65	210.083	61.3141	0.0946
	100	358.85	713	426.375	582.425	370.1	396.6	474.558	58.0772	0.646
siC3ORF18	0	-12.7	151	7.125	15.025	15.925	9.9	31.0458	24.3635	0.6773
	0.5	98	467	137	191.375	90.2	83.85	177.904	60.0982	0.0946
	100	341.1	818	429.1	548.85	401.65	395.175	488.979	71.5818	0.646
Extended Data Fig. 5u
pAkt308, normalised to GAPDH, min-maxed wthin replicate
		Biological Replicate
		1		2		3		4		5		Mean		SEM
	Insulin (nM)	siControl	siC3orf18	siControl	siC3orf18	siControl	siC3orf18	siControl	siC3orf18	siControl	siC3orf18	siControl	siC3orf18	siControl	siC3orf18	P value
	0	0	0.00058313	0.00500983	0	0	0.0181441	0	0.00368518	0	0.00144994	0.00100197	0.00477246	0.00100197	0.00340109	0.9996
	0.5	0.379599	0.171953	0.211507	0.186534	0.146678	0.180528	0.11706	0.12798	0.107032	0.113719	0.174259	0.156143	0.050231	0.0147668	0.7741
	100	1	0.755368	Data not collected		0.931362	1	1	0.797942	1	0.945107	0.928722	0.874604	0.0171594	0.0583018	0.1077
pAkt473, normalised to GAPDH, min-maxed wthin replicate
		Biological Replicate
		1		2		3		4		5		Mean		SEM
	Insulin (nM)	siControl	siC3orf18	siControl	siC3orf18	siControl	siC3orf18	siControl	siC3orf18	siControl	siC3orf18	siControl	siC3orf18	siControl	siC3orf18	P value
	0	0.00322153	0	0	0.00133157	0.00747332	0	0.00429813	0	0.00156553	0	0.0033117	0.000266314	0.00127116	0.000266314	0.9986
	0.5	0.410249	0.267689	0.161772	0.104403	0.0604219	0.0379822	0.072841	0.071202	0.219864	0.238392	0.164481	0.143933	0.0634789	0.0459978	0.2153
	100	1	0.925566	Data not collected		1	0.869986	1	0.97083	1	0.98502	0.968925	0.937851	0	0.0259311	0.0665
pAS160, normalised to GAPDH, min-maxed wthin replicate
		Biological Replicate
		1		2		3		4		5		Mean		SEM
	Insulin (nM)	siControl	siC3orf18	siControl	siC3orf18	siControl	siC3orf18	siControl	siC3orf18	siControl	siC3orf18	siControl	siC3orf18	siControl	siC3orf18	P value
	0	0	0.0951897	0	0.0186354	0	0.0297642	0	0.0523399	0.0519272	0	0.0103854	0.0391858	0.0103854	0.0163647	0.9837
	0.5	0.899642	0.777107	0.295889	0.317451	0.610723	1	0.609922	0.323595	0.607526	0.748704	0.619056	0.633371	0.0955057	0.134934	0.984
	100	0.82919	1	Data not collected		0.807234	0.58068	1	0.803504	0.855218	1	0.859478	0.846046	0.0434835	0.0998468	0.9904
